# Supplementary material for: Long-Range Thermal Target Detection in Data-Limited Settings Using Restricted Receptive Fields
Source: Sensors (Basel). 2023 Sep 11;23(18):7806. doi: 10.3390/s23187806 (PMC10536622; doi:10.3390/s23187806)
Supplement: Supplementary file 1 [file sensors-23-07806-s001.zip]

Archive with 11 entries (11 files):
- File S1/test.csv
- File S1/train0.csv
- File S1/train1.csv
- File S1/train2.csv
- File S1/train3.csv
- File S1/train4.csv
- File S1/val0.csv
- File S1/val1.csv
- File S1/val2.csv
- File S1/val3.csv
- File S1/val4.csv
