# Supplementary material for: Long-Range Thermal Target Detection in Data-Limited Settings Using Restricted Receptive Fields
Source: Sensors (Basel). 2023 Sep 11;23(18):7806. doi: 10.3390/s23187806 (PMC10536622; doi:10.3390/s23187806)
Supplement: Supplementary file 1 [file sensors-23-07806-s001.zip › File S1/test.csv]

tag	frame	x1	y1	x2	y2	tgtid	tgt	range
cegr01925_0001	600	229	257	265	269	1	PICKUP	1500
cegr02013_0002	259	267	259	281	265	2	SUV	3500
cegr02011_0002	1054	318	256	334	262	2	SUV	3000
cegr02003_0013	821	439	256	501	286	13	2S3	1000
cegr01923_0002	1135	471	239	515	257	2	SUV	1000
cegr01925_0011	479	211	252	265	268	11	T72	1500
cegr01931_0001	920	288	251	308	257	1	PICKUP	3000
cegr01923_0006	483	435	239	497	261	6	BRDM2	1000
cegr02011_0006	1410	359	261	381	269	6	BRDM2	3000
cegr02009_0012	665	269	251	291	261	12	ZSU23	2500
cegr02019_0011	818	333	264	349	268	11	T72	5000
cegr01935_0012	53	329	274	345	280	12	ZSU23	4000
cegr01925_0012	1143	435	236	471	254	12	ZSU23	1500
cegr02003_0006	1702	111	235	157	257	6	BRDM2	1000
cegr01931_0005	1002	325	246	343	254	5	BTR70	3000
cegr02015_0006	721	260	259	268	265	6	BRDM2	4000
cegr02005_0013	140	205	254	231	274	13	2S3	1500
cegr02017_0005	745	292	257	302	261	5	BTR70	4500
cegr01925_0013	1687	306	246	354	266	13	2S3	1500
cegr01935_0006	1388	262	246	274	252	6	BRDM2	4000
cegr01933_0006	1677	284	254	302	260	6	BRDM2	3500
cegr01933_0005	242	362	251	382	257	5	BTR70	3500
cegr02015_0011	825	240	252	252	261	11	T72	4000
cegr02017_0011	1212	291	258	307	264	11	T72	4500
cegr01931_0001	593	321	250	337	256	1	PICKUP	3000
cegr02005_0006	810	307	244	349	258	6	BRDM2	1500
cegr02007_0011	886	272	252	310	264	11	T72	2000
cegr01939_0005	467	265	251	279	255	5	BTR70	5000
cegr01931_0002	1211	288	252	306	258	2	SUV	3000
cegr01927_0002	200	318	256	344	266	2	SUV	2000
cegr01935_0012	1168	292	274	310	280	12	ZSU23	4000
cegr01931_0006	1766	304	254	316	262	6	BRDM2	3000
cegr02019_0013	770	271	255	279	261	13	2S3	5000
cegr01927_0011	1087	345	252	383	264	11	T72	2000
cegr02013_0001	1439	313	239	329	243	1	PICKUP	3500
cegr01925_0006	1481	406	250	440	264	6	BRDM2	1500
cegr02009_0006	972	382	260	398	268	6	BRDM2	2500
cegr01937_0009	781	317	246	329	252	9	BMP2	4500
cegr01933_0011	101	389	253	411	259	11	T72	3500
cegr02011_0013	914	338	253	364	263	13	2S3	3000
cegr02003_0009	758	289	243	365	271	9	BMP2	1000
cegr02019_0011	472	293	263	309	267	11	T72	5000
cegr02011_0005	1230	304	253	332	261	5	BTR70	3000
cegr02015_0009	1374	297	253	317	259	9	BMP2	4000
cegr01923_0002	314	253	251	305	271	2	SUV	1000
cegr01929_0012	1011	265	258	285	268	12	ZSU23	2500
cegr02011_0005	801	294	254	322	262	5	BTR70	3000
cegr01937_0012	385	212	249	218	255	12	ZSU23	4500
cegr02005_0012	1557	190	244	226	260	12	ZSU23	1500
cegr02005_0011	1413	444	248	478	264	11	T72	1500
cegr01923_0013	269	275	245	351	275	13	2S3	1000
cegr02003_0006	221	361	248	427	270	6	BRDM2	1000
cegr02003_0013	1165	210	265	288	295	13	2S3	1000
cegr02019_0002	951	286	254	296	258	2	SUV	5000
cegr01937_0006	155	236	252	250	256	6	BRDM2	4500
cegr02017_0001	307	225	251	239	255	1	PICKUP	4500
cegr02019_0011	7	297	264	313	268	11	T72	5000
cegr01931_0005	540	231	246	249	254	5	BTR70	3000
cegr02005_0012	1764	304	242	350	258	12	ZSU23	1500
cegr02005_0001	1334	369	248	407	260	1	PICKUP	1500
cegr01929_0005	813	201	262	227	272	5	BTR70	2500
cegr01925_0002	1732	238	249	274	261	2	SUV	1500
cegr02003_0011	1009	319	249	389	273	11	T72	1000
cegr01935_0002	1500	272	249	274	251	2	SUV	4000
cegr01927_0013	1298	408	244	444	258	13	2S3	2000
cegr01935_0009	1780	250	258	266	264	9	BMP2	4000
cegr02003_0005	1125	193	241	223	265	5	BTR70	1000
cegr02017_0013	1244	282	245	296	251	13	2S3	4500
cegr02013_0005	1120	306	253	330	259	5	BTR70	3500
cegr02005_0006	690	224	243	266	257	6	BRDM2	1500
cegr02019_0001	1575	310	259	318	263	1	PICKUP	5000
cegr02015_0012	413	280	254	296	260	12	ZSU23	4000
cegr01939_0011	781	309	253	321	257	11	T72	5000
cegr01939_0012	543	287	257	301	261	12	ZSU23	5000
cegr01939_0011	1026	298	253	314	257	11	T72	5000
cegr02005_0012	1658	230	243	276	259	12	ZSU23	1500
cegr01933_0012	25	421	285	437	293	12	ZSU23	3500
cegr01935_0001	1665	319	251	325	255	1	PICKUP	4000
cegr02015_0011	802	240	252	253	260	11	T72	4000
cegr01939_0005	558	277	252	295	256	5	BTR70	5000
cegr01931_0012	431	332	305	354	313	12	ZSU23	3000
cegr01931_0009	1721	269	252	295	260	9	BMP2	3000
cegr02005_0005	1	195	243	229	259	5	BTR70	1500
cegr02017_0002	981	314	257	326	261	2	SUV	4500
cegr02011_0001	708	386	256	400	262	1	PICKUP	3000
cegr02005_0006	1053	418	248	438	262	6	BRDM2	1500
cegr01933_0011	1748	315	254	337	260	11	T72	3500
cegr01929_0011	1683	440	255	458	265	11	T72	2500
cegr01933_0005	1690	326	251	350	257	5	BTR70	3500
cegr02005_0005	1066	194	244	224	260	5	BTR70	1500
cegr02003_0006	1409	249	245	315	267	6	BRDM2	1000
cegr01923_0009	273	279	254	357	282	9	BMP2	1000
cegr02009_0001	915	378	254	390	262	1	PICKUP	2500
cegr02011_0009	891	286	250	312	258	9	BMP2	3000
cegr01937_0009	951	288	245	304	251	9	BMP2	4500
cegr01927_0009	593	261	251	299	265	9	BMP2	2000
cegr01925_0009	1063	453	245	479	263	9	BMP2	1500
cegr02009_0011	338	336	248	368	258	11	T72	2500
cegr02007_0012	1684	305	260	337	272	12	ZSU23	2000
cegr01933_0006	735	276	252	294	258	6	BRDM2	3500
cegr01937_0012	1583	211	250	223	256	12	ZSU23	4500
cegr01925_0005	1161	406	245	442	261	5	BTR70	1500
cegr02011_0001	1018	288	257	304	263	1	PICKUP	3000
cegr02019_0005	777	311	252	319	256	5	BTR70	5000
cegr01925_0009	1416	285	248	337	266	9	BMP2	1500
cegr02009_0001	835	358	255	378	263	1	PICKUP	2500
cegr01923_0013	1792	198	245	262	275	13	2S3	1000
cegr01927_0005	1272	401	245	421	257	5	BTR70	2000
cegr02003_0011	271	303	259	375	283	11	T72	1000
cegr02007_0006	1226	317	250	347	260	6	BRDM2	2000
cegr01927_0006	1217	248	247	272	257	6	BRDM2	2000
cegr02017_0011	339	301	257	319	263	11	T72	4500
cegr01925_0002	29	407	244	425	256	2	SUV	1500
cegr02009_0005	827	284	254	318	264	5	BTR70	2500
cegr01925_0002	684	196	244	214	256	2	SUV	1500
cegr02019_0011	1266	347	264	363	268	11	T72	5000
cegr02017_0006	1508	335	258	349	262	6	BRDM2	4500
cegr02017_0001	1716	228	250	242	254	1	PICKUP	4500
cegr02003_0012	247	279	263	347	289	12	ZSU23	1000
cegr01923_0005	523	137	242	219	266	5	BTR70	1000
cegr01925_0005	1354	306	247	364	263	5	BTR70	1500
cegr02005_0011	842	241	249	293	265	11	T72	1500
cegr02015_0006	221	315	259	331	265	6	BRDM2	4000
cegr01931_0009	1243	274	254	298	262	9	BMP2	3000
cegr01937_0012	1654	208	249	216	255	12	ZSU23	4500
cegr01923_0012	616	295	236	361	262	12	ZSU23	1000
cegr02019_0001	933	258	260	270	264	1	PICKUP	5000
cegr02013_0005	328	372	255	382	261	5	BTR70	3500
cegr01927_0009	505	220	251	256	265	9	BMP2	2000
cegr02015_0002	1450	321	258	333	262	2	SUV	4000
cegr02017_0001	622	273	251	281	255	1	PICKUP	4500
cegr02015_0001	65	250	229	264	233	1	PICKUP	4000
cegr02005_0009	57	210	238	260	256	9	BMP2	1500
cegr02011_0001	1372	339	256	359	262	1	PICKUP	3000
cegr02007_0005	1782	270	251	312	263	5	BTR70	2000
cegr02011_0012	1758	318	255	340	263	12	ZSU23	3000
cegr02003_0005	1621	405	242	463	266	5	BTR70	1000
cegr02017_0001	1349	257	251	269	255	1	PICKUP	4500
cegr01937_0009	61	269	246	287	252	9	BMP2	4500
cegr02003_0001	506	304	243	364	261	1	PICKUP	1000
cegr01927_0011	1348	419	255	441	267	11	T72	2000
cegr02009_0012	919	282	249	308	259	12	ZSU23	2500
cegr01929_0013	1225	365	252	385	264	13	2S3	2500
cegr01927_0013	825	332	241	368	255	13	2S3	2000
cegr02011_0001	191	288	257	302	263	1	PICKUP	3000
cegr01929_0011	1697	439	255	459	265	11	T72	2500
cegr01929_0011	773	316	259	348	269	11	T72	2500
cegr01925_0006	1347	404	248	438	262	6	BRDM2	1500
cegr01933_0005	928	261	249	275	255	5	BTR70	3500
cegr02003_0012	980	443	251	507	277	12	ZSU23	1000
cegr01931_0009	1693	261	252	287	260	9	BMP2	3000
cegr01923_0006	1395	454	240	514	262	6	BRDM2	1000
cegr02003_0002	1104	442	242	490	260	2	SUV	1000
cegr02015_0012	227	268	254	276	260	12	ZSU23	4000
cegr02015_0006	1725	288	258	304	264	6	BRDM2	4000
cegr02019_0011	891	341	264	357	268	11	T72	5000
cegr01923_0006	1562	246	240	312	262	6	BRDM2	1000
cegr02015_0005	783	377	251	389	257	5	BTR70	4000
cegr01931_0005	121	334	247	346	255	5	BTR70	3000
cegr02019_0005	1548	345	254	363	258	5	BTR70	5000
cegr02013_0013	507	278	253	298	261	13	2S3	3500
cegr02011_0013	1263	263	252	279	262	13	2S3	3000
cegr02005_0011	198	327	253	377	269	11	T72	1500
cegr01927_0009	296	208	252	236	266	9	BMP2	2000
cegr02005_0013	96	206	254	236	274	13	2S3	1500
cegr02013_0006	244	359	252	365	258	6	BRDM2	3500
cegr02017_0001	82	208	250	216	254	1	PICKUP	4500
cegr01927_0002	1679	277	255	303	265	2	SUV	2000
cegr02015_0009	972	246	253	258	259	9	BMP2	4000
cegr01937_0009	1621	314	246	328	252	9	BMP2	4500
cegr02013_0001	30	315	240	333	244	1	PICKUP	3500
cegr01925_0001	1131	382	252	420	264	1	PICKUP	1500
cegr01925_0005	1186	396	245	438	261	5	BTR70	1500
cegr02013_0011	631	268	251	290	257	11	T72	3500
cegr02015_0011	260	316	254	334	262	11	T72	4000
cegr02013_0009	1328	385	257	397	265	9	BMP2	3500
cegr01933_0001	1426	226	255	236	259	1	PICKUP	3500
cegr01925_0012	141	214	237	258	253	12	ZSU23	1500
cegr01925_0006	759	254	250	298	264	6	BRDM2	1500
cegr02007_0002	1081	366	251	392	261	2	SUV	2000
cegr01933_0011	53	396	253	418	259	11	T72	3500
cegr01929_0002	1496	346	255	366	263	2	SUV	2500
cegr01929_0013	1379	367	253	393	265	13	2S3	2500
cegr01927_0001	1230	274	245	298	255	1	PICKUP	2000
cegr02009_0012	358	365	250	391	260	12	ZSU23	2500
cegr02011_0002	808	282	257	290	263	2	SUV	3000
cegr02017_0006	392	298	257	312	261	6	BRDM2	4500
cegr01927_0012	1316	339	243	373	255	12	ZSU23	2000
cegr02013_0005	692	280	254	304	260	5	BTR70	3500
cegr01931_0002	1118	313	252	329	258	2	SUV	3000
cegr01939_0011	313	232	252	244	256	11	T72	5000
cegr01935_0012	853	273	275	285	281	12	ZSU23	4000
cegr01925_0005	1294	341	245	397	261	5	BTR70	1500
cegr01931_0012	247	382	304	406	312	12	ZSU23	3000
cegr01933_0009	1421	265	281	287	289	9	BMP2	3500
cegr02007_0005	262	376	250	418	262	5	BTR70	2000
cegr01927_0013	263	278	243	314	257	13	2S3	2000
cegr02003_0002	675	158	244	200	262	2	SUV	1000
cegr01925_0009	1643	201	242	225	260	9	BMP2	1500
cegr02005_0012	633	240	242	286	258	12	ZSU23	1500
cegr02015_0001	1436	286	228	302	232	1	PICKUP	4000
cegr02017_0002	680	293	256	301	260	2	SUV	4500
cegr02011_0001	1269	306	256	324	262	1	PICKUP	3000
cegr02011_0005	628	356	255	382	263	5	BTR70	3000
cegr01939_0012	1736	284	259	298	263	12	ZSU23	5000
cegr02015_0005	1055	316	252	338	258	5	BTR70	4000
cegr01925_0011	1589	447	246	485	262	11	T72	1500
cegr01925_0005	880	337	241	395	257	5	BTR70	1500
cegr02013_0011	1050	275	251	297	257	11	T72	3500
cegr02017_0001	669	266	251	276	255	1	PICKUP	4500
cegr01927_0012	491	235	244	259	256	12	ZSU23	2000
cegr01923_0001	1275	163	257	215	275	1	PICKUP	1000
cegr02019_0006	1437	286	252	298	256	6	BRDM2	5000
cegr02013_0005	94	318	254	342	260	5	BTR70	3500
cegr01935_0005	414	272	269	294	275	5	BTR70	4000
cegr02007_0011	62	346	255	386	267	11	T72	2000
cegr01927_0009	350	203	252	223	266	9	BMP2	2000
cegr02003_0011	879	194	251	272	275	11	T72	1000
cegr02007_0012	905	207	261	223	273	12	ZSU23	2000
cegr02019_0011	1110	358	265	366	269	11	T72	5000
cegr02005_0005	763	311	249	369	265	5	BTR70	1500
cegr02011_0002	1159	345	256	361	262	2	SUV	3000
cegr02009_0001	299	289	256	313	264	1	PICKUP	2500
cegr02013_0006	916	267	250	285	256	6	BRDM2	3500
cegr01931_0009	626	265	252	291	260	9	BMP2	3000
cegr02011_0009	152	272	249	296	257	9	BMP2	3000
cegr01923_0013	10	455	235	521	265	13	2S3	1000
cegr01939_0009	774	273	252	283	258	9	BMP2	5000
cegr02015_0013	663	278	257	296	265	13	2S3	4000
cegr01929_0005	662	197	262	217	272	5	BTR70	2500
cegr01937_0009	22	273	245	291	251	9	BMP2	4500
cegr02011_0013	1497	306	251	332	261	13	2S3	3000
cegr02013_0012	928	372	252	390	260	12	ZSU23	3500
cegr02019_0002	252	314	255	324	259	2	SUV	5000
cegr02017_0001	183	207	250	215	254	1	PICKUP	4500
cegr02005_0013	1321	209	250	255	270	13	2S3	1500
cegr02017_0005	1627	291	258	299	262	5	BTR70	4500
cegr02005_0009	1722	422	243	446	261	9	BMP2	1500
cegr02005_0001	1131	224	245	260	257	1	PICKUP	1500
cegr02015_0005	215	290	250	298	256	5	BTR70	4000
cegr02011_0006	176	284	260	302	268	6	BRDM2	3000
cegr02009_0011	1675	358	247	388	257	11	T72	2500
cegr02011_0005	325	353	254	381	262	5	BTR70	3000
cegr02007_0013	543	344	247	384	261	13	2S3	2000
cegr02005_0001	270	236	244	276	256	1	PICKUP	1500
cegr01923_0013	799	196	236	274	266	13	2S3	1000
cegr01935_0002	1741	322	247	332	251	2	SUV	4000
cegr02013_0006	1798	247	251	265	257	6	BRDM2	3500
cegr02019_0001	392	284	259	296	263	1	PICKUP	5000
cegr02013_0002	551	228	258	234	264	2	SUV	3500
cegr02003_0011	825	159	252	237	276	11	T72	1000
cegr01931_0006	870	306	253	314	261	6	BRDM2	3000
cegr02003_0011	1683	304	265	376	289	11	T72	1000
cegr02009_0006	702	327	257	353	265	6	BRDM2	2500
cegr01931_0006	707	258	251	280	259	6	BRDM2	3000
cegr02003_0012	1104	479	256	515	282	12	ZSU23	1000
cegr02017_0006	339	311	258	325	262	6	BRDM2	4500
cegr02003_0009	269	353	228	429	254	9	BMP2	1000
cegr02003_0005	831	235	247	323	271	5	BTR70	1000
cegr01923_0013	848	223	235	297	265	13	2S3	1000
cegr02009_0005	228	361	255	391	265	5	BTR70	2500
cegr01933_0005	1739	313	251	337	257	5	BTR70	3500
cegr01925_0009	1113	454	245	480	263	9	BMP2	1500
cegr01939_0002	605	279	250	285	254	2	SUV	5000
cegr02019_0012	1197	134	268	148	272	12	ZSU23	5000
cegr01923_0012	476	178	234	250	260	12	ZSU23	1000
cegr02013_0005	834	260	253	274	259	5	BTR70	3500
cegr01935_0002	1670	307	249	311	251	2	SUV	4000
cegr02013_0006	1232	356	252	366	258	6	BRDM2	3500
cegr01933_0006	1413	221	251	229	257	6	BRDM2	3500
cegr01937_0001	1645	324	254	336	258	1	PICKUP	4500
cegr01927_0009	655	298	252	334	266	9	BMP2	2000
cegr02005_0001	1714	264	252	304	264	1	PICKUP	1500
cegr01937_0001	1445	353	253	359	257	1	PICKUP	4500
cegr02005_0013	491	366	250	416	270	13	2S3	1500
cegr01923_0001	1316	152	257	190	275	1	PICKUP	1000
cegr01937_0002	1004	323	254	329	256	2	SUV	4500
cegr02013_0013	638	320	253	340	261	13	2S3	3500
cegr01939_0001	799	334	253	340	257	1	PICKUP	5000
cegr01931_0005	222	318	248	342	256	5	BTR70	3000
cegr01925_0001	330	370	258	410	270	1	PICKUP	1500
cegr01927_0012	563	247	244	277	256	12	ZSU23	2000
cegr01923_0013	968	265	233	343	263	13	2S3	1000
cegr02019_0005	1174	374	254	390	258	5	BTR70	5000
cegr01937_0012	411	211	249	217	255	12	ZSU23	4500
cegr01935_0009	628	252	259	270	265	9	BMP2	4000
cegr02011_0005	272	335	253	363	261	5	BTR70	3000
cegr02017_0009	508	354	259	372	265	9	BMP2	4500
cegr01927_0011	1477	403	256	441	268	11	T72	2000
cegr01927_0001	825	411	244	433	254	1	PICKUP	2000
cegr01939_0006	1203	316	251	330	255	6	BRDM2	5000
cegr02013_0001	591	381	240	399	244	1	PICKUP	3500
cegr02003_0005	222	181	233	261	257	5	BTR70	1000
cegr01931_0006	533	199	251	217	259	6	BRDM2	3000
cegr01923_0006	949	151	229	213	251	6	BRDM2	1000
cegr01923_0001	521	253	247	313	265	1	PICKUP	1000
cegr02015_0013	540	251	258	269	266	13	2S3	4000
cegr01929_0011	243	424	256	446	266	11	T72	2500
cegr02013_0013	1736	343	255	355	263	13	2S3	3500
cegr02015_0005	624	368	250	386	256	5	BTR70	4000
cegr01927_0001	1771	388	244	416	252	1	PICKUP	2000
cegr02013_0012	384	290	254	308	262	12	ZSU23	3500
cegr02011_0002	1687	357	257	373	263	2	SUV	3000
cegr01927_0013	787	314	241	352	255	13	2S3	2000
cegr02003_0009	1476	236	229	306	255	9	BMP2	1000
cegr02007_0002	1257	406	252	422	262	2	SUV	2000
cegr02017_0001	1288	243	251	257	255	1	PICKUP	4500
cegr01925_0009	694	244	239	294	257	9	BMP2	1500
cegr01935_0002	135	303	248	315	252	2	SUV	4000
cegr01927_0012	1621	231	243	253	255	12	ZSU23	2000
cegr02019_0006	9	321	254	327	258	6	BRDM2	5000
cegr01923_0005	486	167	244	253	268	5	BTR70	1000
cegr01925_0001	88	430	254	450	266	1	PICKUP	1500
cegr01937_0001	590	349	254	357	258	1	PICKUP	4500
cegr02011_0011	764	261	254	273	262	11	T72	3000
cegr02009_0011	414	316	247	348	257	11	T72	2500
cegr02003_0002	1180	480	242	520	260	2	SUV	1000
cegr02007_0005	1298	383	251	423	263	5	BTR70	2000
cegr01931_0001	436	268	251	288	257	1	PICKUP	3000
cegr02003_0006	1198	467	239	519	261	6	BRDM2	1000
cegr01939_0011	10	258	253	274	257	11	T72	5000
cegr01933_0001	1036	298	256	316	260	1	PICKUP	3500
cegr01939_0011	1390	233	253	247	257	11	T72	5000
cegr02017_0001	1221	229	250	243	254	1	PICKUP	4500
cegr02007_0005	247	370	250	412	262	5	BTR70	2000
cegr01939_0005	792	316	252	332	256	5	BTR70	5000
cegr02013_0009	1203	360	258	382	266	9	BMP2	3500
cegr02003_0009	744	295	243	373	271	9	BMP2	1000
cegr02007_0012	728	254	260	290	272	12	ZSU23	2000
cegr01925_0005	545	195	241	217	257	5	BTR70	1500
cegr01937_0001	1467	351	253	357	257	1	PICKUP	4500
cegr01929_0013	952	442	250	474	262	13	2S3	2500
cegr01925_0005	493	193	243	233	259	5	BTR70	1500
cegr01937_0002	855	330	253	338	257	2	SUV	4500
cegr01939_0006	946	320	251	332	255	6	BRDM2	5000
cegr01925_0009	347	231	247	283	265	9	BMP2	1500
cegr02007_0006	890	249	251	275	261	6	BRDM2	2000
cegr02019_0013	1114	305	257	321	263	13	2S3	5000
cegr02007_0012	268	373	257	401	269	12	ZSU23	2000
cegr02015_0001	1375	269	227	285	231	1	PICKUP	4000
cegr02015_0013	1209	279	258	299	266	13	2S3	4000
cegr02005_0001	725	320	253	362	265	1	PICKUP	1500
cegr02005_0006	1011	413	247	435	261	6	BRDM2	1500
cegr02007_0013	435	293	247	331	261	13	2S3	2000
cegr01931_0011	1120	378	269	404	277	11	T72	3000
cegr02015_0011	965	245	251	265	260	11	T72	4000
cegr02019_0012	1601	193	268	201	272	12	ZSU23	5000
cegr02009_0012	729	265	251	279	261	12	ZSU23	2500
cegr01927_0005	192	341	245	385	257	5	BTR70	2000
cegr02009_0005	925	323	253	357	263	5	BTR70	2500
cegr01931_0001	1521	303	250	323	256	1	PICKUP	3000
cegr01939_0006	1699	360	252	374	256	6	BRDM2	5000
cegr02007_0006	1539	385	253	413	265	6	BRDM2	2000
cegr02003_0009	1070	128	236	182	264	9	BMP2	1000
cegr02019_0013	743	272	255	280	261	13	2S3	5000
cegr02017_0009	365	372	260	384	266	9	BMP2	4500
cegr02015_0012	1637	334	253	350	259	12	ZSU23	4000
cegr02015_0009	1471	317	254	333	260	9	BMP2	4000
cegr02007_0011	406	236	255	274	267	11	T72	2000
cegr01939_0012	1453	256	258	266	262	12	ZSU23	5000
cegr02013_0011	1508	367	254	383	260	11	T72	3500
cegr02005_0006	249	298	250	340	264	6	BRDM2	1500
cegr02011_0012	502	379	254	391	262	12	ZSU23	3000
cegr01929_0002	1159	369	253	385	261	2	SUV	2500
cegr01929_0002	1637	307	256	327	264	2	SUV	2500
cegr02019_0002	230	317	255	327	259	2	SUV	5000
cegr02019_0006	755	320	253	330	257	6	BRDM2	5000
cegr02005_0009	1318	231	236	283	254	9	BMP2	1500
cegr01931_0002	779	315	250	331	256	2	SUV	3000
cegr02011_0013	1609	340	250	366	260	13	2S3	3000
cegr01923_0002	136	419	250	469	270	2	SUV	1000
cegr01939_0001	1230	266	254	274	258	1	PICKUP	5000
cegr02017_0013	430	321	246	337	252	13	2S3	4500
cegr02015_0005	181	291	250	301	256	5	BTR70	4000
cegr01937_0011	803	261	251	279	257	11	T72	4500
cegr02011_0013	950	325	253	351	263	13	2S3	3000
cegr01937_0011	1412	292	251	310	257	11	T72	4500
cegr01937_0012	393	211	249	217	255	12	ZSU23	4500
cegr02017_0009	1532	345	259	361	265	9	BMP2	4500
cegr01931_0011	891	313	269	339	277	11	T72	3000
cegr02013_0006	586	265	251	283	257	6	BRDM2	3500
cegr01931_0001	880	300	251	320	257	1	PICKUP	3000
cegr01931_0009	1387	230	254	252	262	9	BMP2	3000
cegr01929_0013	1278	366	252	380	264	13	2S3	2500
cegr02011_0001	1089	283	257	291	263	1	PICKUP	3000
cegr01935_0012	1680	348	274	362	280	12	ZSU23	4000
cegr02013_0011	1374	342	250	364	256	11	T72	3500
cegr02013_0002	1255	335	260	345	266	2	SUV	3500
cegr02019_0002	80	335	255	341	259	2	SUV	5000
cegr01923_0011	1150	239	258	309	282	11	T72	1000
cegr02019_0011	682	318	263	332	267	11	T72	5000
cegr01927_0013	1609	284	243	324	257	13	2S3	2000
cegr02013_0011	1132	290	251	312	257	11	T72	3500
cegr01923_0002	6	495	247	523	265	2	SUV	1000
cegr02017_0005	669	292	258	304	262	5	BTR70	4500
cegr02003_0012	61	429	254	487	280	12	ZSU23	1000
cegr01935_0006	933	341	248	347	254	6	BRDM2	4000
cegr01935_0001	766	316	251	324	255	1	PICKUP	4000
cegr02003_0012	55	433	254	489	280	12	ZSU23	1000
cegr02003_0012	1198	447	260	509	286	12	ZSU23	1000
cegr01931_0006	1667	296	253	312	261	6	BRDM2	3000
cegr02003_0001	1346	186	246	238	264	1	PICKUP	1000
cegr01927_0001	1376	266	245	278	253	1	PICKUP	2000
cegr01927_0005	862	283	242	325	254	5	BTR70	2000
cegr01933_0011	117	385	253	407	259	11	T72	3500
cegr02015_0006	465	319	261	335	267	6	BRDM2	4000
cegr02011_0001	1126	285	257	293	263	1	PICKUP	3000
cegr01927_0012	1240	371	242	403	254	12	ZSU23	2000
cegr01929_0011	1486	402	255	432	265	11	T72	2500
cegr01929_0011	727	330	258	362	268	11	T72	2500
cegr02003_0006	1769	143	234	205	256	6	BRDM2	1000
cegr02009_0001	946	380	255	388	263	1	PICKUP	2500
cegr02013_0001	682	406	241	418	245	1	PICKUP	3500
cegr02003_0009	638	377	238	449	266	9	BMP2	1000
cegr02003_0011	1639	321	265	399	289	11	T72	1000
cegr02015_0005	1523	319	249	341	255	5	BTR70	4000
cegr01931_0009	654	276	252	302	260	9	BMP2	3000
cegr01925_0013	753	395	248	441	268	13	2S3	1500
cegr01923_0005	497	155	244	241	268	5	BTR70	1000
cegr02011_0006	1529	394	261	406	269	6	BRDM2	3000
cegr01929_0001	434	278	259	286	267	1	PICKUP	2500
cegr02007_0002	347	274	251	300	261	2	SUV	2000
cegr01923_0011	358	342	269	422	293	11	T72	1000
cegr02003_0006	798	234	234	298	256	6	BRDM2	1000
cegr02007_0005	1416	421	253	441	265	5	BTR70	2000
cegr01929_0011	781	313	259	345	269	11	T72	2500
cegr01933_0011	1454	396	253	418	259	11	T72	3500
cegr01929_0011	1379	365	256	395	266	11	T72	2500
cegr02017_0005	1372	327	259	345	263	5	BTR70	4500
cegr02003_0001	873	334	258	396	276	1	PICKUP	1000
cegr01929_0005	1171	310	263	336	273	5	BTR70	2500
cegr01939_0009	112	359	252	369	258	9	BMP2	5000
cegr02009_0005	1167	381	254	397	264	5	BTR70	2500
cegr01925_0013	1256	187	250	217	270	13	2S3	1500
cegr02013_0009	1666	311	257	333	265	9	BMP2	3500
cegr02011_0001	153	285	258	295	264	1	PICKUP	3000
cegr02017_0006	811	323	257	337	261	6	BRDM2	4500
cegr02003_0009	1130	126	233	164	259	9	BMP2	1000
cegr01931_0005	1247	299	247	327	255	5	BTR70	3000
cegr02013_0012	1485	282	254	300	262	12	ZSU23	3500
cegr02017_0009	470	361	259	377	265	9	BMP2	4500
cegr01925_0005	1060	416	244	446	260	5	BTR70	1500
cegr02003_0001	601	390	244	442	262	1	PICKUP	1000
cegr02015_0006	763	258	258	266	264	6	BRDM2	4000
cegr01937_0001	1593	332	254	344	258	1	PICKUP	4500
cegr02015_0009	406	333	255	347	261	9	BMP2	4000
cegr02011_0011	1670	376	255	396	263	11	T72	3000
cegr01927_0012	691	289	245	323	257	12	ZSU23	2000
cegr01937_0006	816	280	252	292	256	6	BRDM2	4500
cegr02007_0012	459	371	260	401	272	12	ZSU23	2000
cegr02009_0012	997	308	247	336	257	12	ZSU23	2500
cegr02013_0005	317	371	255	383	261	5	BTR70	3500
cegr02011_0006	1475	381	261	399	269	6	BRDM2	3000
cegr02007_0009	749	276	246	316	260	9	BMP2	2000
cegr02015_0002	556	269	257	275	261	2	SUV	4000
cegr02003_0013	80	115	254	151	284	13	2S3	1000
cegr01935_0001	1058	253	253	267	257	1	PICKUP	4000
cegr02009_0005	798	274	253	306	263	5	BTR70	2500
cegr02009_0006	1268	285	259	311	267	6	BRDM2	2500
cegr02007_0001	664	220	256	230	264	1	PICKUP	2000
cegr02003_0001	1222	148	250	168	268	1	PICKUP	1000
cegr02017_0012	1568	379	255	395	261	12	ZSU23	4500
cegr02007_0002	1684	292	252	318	262	2	SUV	2000
cegr01937_0011	1478	280	251	296	257	11	T72	4500
cegr01925_0012	854	408	240	456	258	12	ZSU23	1500
cegr01923_0002	699	167	243	209	261	2	SUV	1000
cegr01929_0012	1319	250	257	270	267	12	ZSU23	2500
cegr01935_0009	1187	329	259	347	265	9	BMP2	4000
cegr02007_0002	1374	398	252	416	262	2	SUV	2000
cegr02007_0001	599	220	255	242	265	1	PICKUP	2000
cegr02007_0009	1295	315	244	353	258	9	BMP2	2000
cegr01939_0009	830	275	252	289	258	9	BMP2	5000
cegr01933_0011	1408	406	252	426	258	11	T72	3500
cegr01923_0006	1458	382	242	448	264	6	BRDM2	1000
cegr01923_0006	764	123	235	171	257	6	BRDM2	1000
cegr01929_0002	1170	371	253	385	261	2	SUV	2500
cegr02013_0011	1452	359	254	379	260	11	T72	3500
cegr02017_0006	218	337	258	351	262	6	BRDM2	4500
cegr01927_0011	400	260	256	296	268	11	T72	2000
cegr02007_0012	1110	243	256	277	268	12	ZSU23	2000
cegr01931_0012	1308	399	302	421	310	12	ZSU23	3000
cegr02005_0002	1752	201	246	221	258	2	SUV	1500
cegr01923_0013	67	425	238	501	268	13	2S3	1000
cegr02009_0011	867	240	248	256	258	11	T72	2500
cegr02019_0001	903	264	260	276	264	1	PICKUP	5000
cegr02007_0013	370	265	248	305	262	13	2S3	2000
cegr02009_0013	365	262	248	286	260	13	2S3	2500
cegr02011_0009	166	276	249	300	257	9	BMP2	3000
cegr01925_0009	1529	212	246	260	264	9	BMP2	1500
cegr02013_0001	1312	294	240	302	244	1	PICKUP	3500
cegr02009_0005	1510	264	255	294	265	5	BTR70	2500
cegr02017_0005	733	293	257	301	261	5	BTR70	4500
cegr02003_0001	201	195	245	219	263	1	PICKUP	1000
cegr01935_0012	1443	343	273	359	279	12	ZSU23	4000
cegr01935_0001	1604	309	251	321	255	1	PICKUP	4000
cegr02013_0002	426	232	258	244	264	2	SUV	3500
cegr02015_0012	520	301	254	317	260	12	ZSU23	4000
cegr02013_0009	323	385	257	399	265	9	BMP2	3500
cegr02015_0006	540	297	259	313	265	6	BRDM2	4000
cegr01939_0001	535	284	254	296	258	1	PICKUP	5000
cegr02007_0002	524	245	250	263	260	2	SUV	2000
cegr01925_0011	775	169	248	203	264	11	T72	1500
cegr02015_0013	564	257	257	275	265	13	2S3	4000
cegr01927_0001	1531	296	244	326	252	1	PICKUP	2000
cegr02019_0006	1735	328	253	338	257	6	BRDM2	5000
cegr02013_0012	1178	308	255	328	263	12	ZSU23	3500
cegr01935_0001	368	242	253	254	257	1	PICKUP	4000
cegr02005_0002	185	364	251	398	263	2	SUV	1500
cegr02019_0009	1457	348	261	360	267	9	BMP2	5000
cegr02019_0006	637	291	253	305	257	6	BRDM2	5000
cegr01931_0011	1145	385	269	409	277	11	T72	3000
cegr02009_0002	1351	374	260	384	268	2	SUV	2500
cegr01935_0001	1727	316	252	324	256	1	PICKUP	4000
cegr02009_0001	734	320	256	344	264	1	PICKUP	2500
cegr01937_0006	275	226	251	232	255	6	BRDM2	4500
cegr01939_0002	303	288	250	298	254	2	SUV	5000
cegr01937_0001	1666	322	254	334	258	1	PICKUP	4500
cegr02019_0012	1561	193	267	201	271	12	ZSU23	5000
cegr01927_0006	157	288	247	320	259	6	BRDM2	2000
cegr02007_0001	953	333	254	363	262	1	PICKUP	2000
cegr01923_0002	1122	465	238	509	256	2	SUV	1000
cegr01939_0005	148	274	252	292	256	5	BTR70	5000
cegr01939_0002	409	281	250	289	254	2	SUV	5000
cegr02009_0011	873	240	248	256	258	11	T72	2500
cegr01925_0009	1434	271	248	323	266	9	BMP2	1500
cegr02007_0006	1390	384	252	408	262	6	BRDM2	2000
cegr02011_0012	267	324	252	346	260	12	ZSU23	3000
cegr02011_0011	518	288	255	314	263	11	T72	3000
cegr02003_0006	416	153	244	215	266	6	BRDM2	1000
cegr02003_0002	1131	455	241	501	259	2	SUV	1000
cegr01925_0011	383	260	250	312	266	11	T72	1500
cegr01937_0006	1634	267	253	281	257	6	BRDM2	4500
cegr01929_0005	1062	278	262	312	272	5	BTR70	2500
cegr01925_0006	1759	198	249	236	263	6	BRDM2	1500
cegr02005_0002	205	351	252	385	264	2	SUV	1500
cegr02011_0012	1171	292	254	314	262	12	ZSU23	3000
cegr01931_0006	1403	200	251	218	259	6	BRDM2	3000
cegr01929_0012	1536	290	256	318	266	12	ZSU23	2500
cegr02019_0002	743	266	254	270	258	2	SUV	5000
cegr02003_0013	1497	150	255	220	285	13	2S3	1000
cegr01929_0011	101	392	254	424	264	11	T72	2500
cegr02003_0006	1565	119	243	167	265	6	BRDM2	1000
cegr01931_0002	1506	232	253	240	259	2	SUV	3000
cegr02011_0005	1764	333	254	361	262	5	BTR70	3000
cegr01939_0006	1430	366	253	376	257	6	BRDM2	5000
cegr02019_0012	1697	186	268	200	272	12	ZSU23	5000
cegr01925_0013	1697	310	246	360	266	13	2S3	1500
cegr02015_0001	601	324	227	332	231	1	PICKUP	4000
cegr01927_0013	1284	412	244	446	258	13	2S3	2000
cegr01935_0011	44	343	253	363	259	11	T72	4000
cegr01925_0012	381	189	240	221	258	12	ZSU23	1500
cegr02019_0005	419	366	254	382	258	5	BTR70	5000
cegr01927_0013	928	372	240	412	254	13	2S3	2000
cegr02017_0013	567	339	245	349	251	13	2S3	4500
cegr01937_0005	1125	309	256	323	260	5	BTR70	4500
cegr01925_0011	223	350	250	404	266	11	T72	1500
cegr02009_0011	324	339	248	371	258	11	T72	2500
cegr02013_0009	975	292	255	314	263	9	BMP2	3500
cegr01929_0006	1370	368	256	386	264	6	BRDM2	2500
cegr01929_0001	1632	278	257	292	265	1	PICKUP	2500
cegr02007_0011	1147	357	252	393	264	11	T72	2000
cegr02011_0002	1678	359	257	375	263	2	SUV	3000
cegr02017_0002	1270	362	258	368	262	2	SUV	4500
cegr02005_0012	1303	247	250	295	268	12	ZSU23	1500
cegr01927_0001	1512	288	244	318	252	1	PICKUP	2000
cegr01927_0006	1596	359	246	389	256	6	BRDM2	2000
cegr02003_0011	1367	451	253	497	277	11	T72	1000
cegr02013_0012	865	382	253	396	261	12	ZSU23	3500
cegr02017_0009	18	328	259	346	265	9	BMP2	4500
cegr02019_0009	1191	299	260	315	266	9	BMP2	5000
cegr01925_0011	203	360	250	414	266	11	T72	1500
cegr02019_0001	100	247	257	255	261	1	PICKUP	5000
cegr01927_0006	993	351	248	383	260	6	BRDM2	2000
cegr02015_0009	1613	331	255	343	261	9	BMP2	4000
cegr02003_0005	1799	362	249	438	273	5	BTR70	1000
cegr01939_0005	1337	278	252	296	256	5	BTR70	5000
cegr02005_0009	935	214	243	264	261	9	BMP2	1500
cegr01925_0013	1614	265	245	317	265	13	2S3	1500
cegr01929_0012	425	379	258	403	268	12	ZSU23	2500
cegr01939_0002	916	314	249	324	253	2	SUV	5000
cegr01927_0002	567	242	255	254	265	2	SUV	2000
cegr01931_0005	1233	303	247	329	255	5	BTR70	3000
cegr01929_0006	1527	310	256	334	264	6	BRDM2	2500
cegr01939_0002	1690	287	250	297	254	2	SUV	5000
cegr02009_0006	462	261	258	277	266	6	BRDM2	2500
cegr01929_0013	774	487	251	507	263	13	2S3	2500
cegr02009_0009	1146	299	252	331	262	9	BMP2	2500
cegr01923_0006	955	156	229	220	251	6	BRDM2	1000
cegr01925_0002	427	235	249	269	261	2	SUV	1500
cegr01937_0009	864	304	246	320	252	9	BMP2	4500
cegr02003_0009	718	315	244	395	272	9	BMP2	1000
cegr01939_0006	1389	359	252	371	256	6	BRDM2	5000
cegr01927_0001	1334	264	246	278	254	1	PICKUP	2000
cegr02019_0013	566	283	256	299	262	13	2S3	5000
cegr02003_0009	928	187	241	265	269	9	BMP2	1000
cegr02009_0009	1792	259	254	289	264	9	BMP2	2500
cegr01927_0006	695	374	247	404	257	6	BRDM2	2000
cegr02011_0012	52	274	254	292	262	12	ZSU23	3000
cegr01935_0001	885	293	252	307	256	1	PICKUP	4000
cegr02009_0002	929	296	257	316	265	2	SUV	2500
cegr02019_0009	618	336	262	352	268	9	BMP2	5000
cegr02019_0006	793	325	254	331	258	6	BRDM2	5000
cegr01935_0005	657	252	267	262	273	5	BTR70	4000
cegr02009_0012	1597	308	251	336	261	12	ZSU23	2500
cegr01939_0006	155	308	251	318	255	6	BRDM2	5000
cegr02017_0012	1192	372	255	388	261	12	ZSU23	4500
cegr01931_0006	1348	192	251	206	259	6	BRDM2	3000
cegr01925_0011	543	190	254	238	270	11	T72	1500
cegr02015_0012	1246	272	255	280	261	12	ZSU23	4000
cegr01935_0006	587	258	246	272	252	6	BRDM2	4000
cegr02019_0009	1224	304	260	320	266	9	BMP2	5000
cegr01937_0005	886	300	256	318	260	5	BTR70	4500
cegr02017_0005	879	307	257	325	261	5	BTR70	4500
cegr01937_0012	454	210	250	218	256	12	ZSU23	4500
cegr02007_0013	1499	291	246	327	260	13	2S3	2000
cegr01927_0001	1263	269	245	291	255	1	PICKUP	2000
cegr02011_0013	832	357	252	381	262	13	2S3	3000
cegr02009_0005	937	328	253	362	263	5	BTR70	2500
cegr01939_0012	1491	255	258	267	262	12	ZSU23	5000
cegr01923_0013	1262	441	236	479	266	13	2S3	1000
cegr01931_0006	1306	196	251	204	259	6	BRDM2	3000
cegr01925_0009	1679	200	242	232	260	9	BMP2	1500
cegr02013_0009	90	313	255	335	263	9	BMP2	3500
cegr02015_0011	1769	302	255	321	262	11	T72	4000
cegr01925_0012	1500	258	236	304	252	12	ZSU23	1500
cegr01935_0011	1156	280	255	298	261	11	T72	4000
cegr02015_0012	1618	331	253	347	259	12	ZSU23	4000
cegr02017_0013	714	338	246	354	252	13	2S3	4500
cegr01935_0005	508	256	269	276	275	5	BTR70	4000
cegr02007_0012	177	336	257	370	269	12	ZSU23	2000
cegr02009_0002	968	309	257	329	265	2	SUV	2500
cegr01933_0002	1646	230	250	238	256	2	SUV	3500
cegr01925_0009	433	195	245	235	263	9	BMP2	1500
cegr01929_0013	446	427	253	457	265	13	2S3	2500
cegr01925_0011	84	412	248	458	264	11	T72	1500
cegr01929_0002	1364	375	254	387	262	2	SUV	2500
cegr01931_0012	61	414	303	428	311	12	ZSU23	3000
cegr01927_0009	1739	299	252	335	266	9	BMP2	2000
cegr02005_0011	88	377	252	431	268	11	T72	1500
cegr02005_0012	197	273	248	317	266	12	ZSU23	1500
cegr02013_0005	1022	277	253	301	259	5	BTR70	3500
cegr01935_0011	633	364	254	382	260	11	T72	4000
cegr01925_0009	859	362	242	410	260	9	BMP2	1500
cegr01927_0001	597	391	244	419	252	1	PICKUP	2000
cegr02003_0006	34	488	236	520	258	6	BRDM2	1000
cegr02017_0013	1539	330	245	346	251	13	2S3	4500
cegr01931_0001	1494	293	250	313	256	1	PICKUP	3000
cegr02011_0009	600	364	250	380	258	9	BMP2	3000
cegr01931_0012	676	286	305	300	313	12	ZSU23	3000
cegr01925_0002	1228	405	244	427	256	2	SUV	1500
cegr01933_0009	210	284	281	306	289	9	BMP2	3500
cegr02013_0013	348	231	255	251	263	13	2S3	3500
cegr02009_0009	1426	361	254	375	264	9	BMP2	2500
cegr01937_0005	1242	293	256	311	260	5	BTR70	4500
cegr01933_0009	787	269	279	289	287	9	BMP2	3500
cegr01929_0011	1513	410	255	440	265	11	T72	2500
cegr02013_0005	945	264	254	282	260	5	BTR70	3500
cegr01923_0011	540	191	266	273	290	11	T72	1000
cegr02015_0009	171	289	253	307	259	9	BMP2	4000
cegr01925_0006	738	271	250	315	264	6	BRDM2	1500
cegr02005_0009	542	421	244	447	262	9	BMP2	1500
cegr02015_0005	156	292	249	304	255	5	BTR70	4000
cegr01931_0006	625	225	251	247	259	6	BRDM2	3000
cegr01935_0001	1311	240	253	252	257	1	PICKUP	4000
cegr01939_0009	431	314	253	330	259	9	BMP2	5000
cegr02017_0009	1577	334	260	350	266	9	BMP2	4500
cegr02013_0002	1391	308	260	322	266	2	SUV	3500
cegr01933_0009	1665	216	279	230	287	9	BMP2	3500
cegr02003_0012	391	216	267	284	293	12	ZSU23	1000
cegr01927_0009	513	222	251	260	265	9	BMP2	2000
cegr01935_0001	579	294	252	310	256	1	PICKUP	4000
cegr02015_0005	258	289	250	303	256	5	BTR70	4000
cegr02003_0009	907	198	241	278	269	9	BMP2	1000
cegr01929_0006	1177	329	254	355	262	6	BRDM2	2500
cegr02015_0012	1535	314	254	330	260	12	ZSU23	4000
cegr02005_0001	1650	315	252	357	264	1	PICKUP	1500
cegr02017_0001	115	206	249	212	253	1	PICKUP	4500
cegr02005_0001	762	289	255	329	267	1	PICKUP	1500
cegr01935_0009	1739	255	259	273	265	9	BMP2	4000
cegr02009_0006	791	361	259	383	267	6	BRDM2	2500
cegr01935_0002	17	331	249	343	253	2	SUV	4000
cegr02007_0005	1656	333	253	375	265	5	BTR70	2000
cegr02019_0011	1290	345	265	361	269	11	T72	5000
cegr01935_0006	805	314	248	330	254	6	BRDM2	4000
cegr02017_0012	563	369	254	385	260	12	ZSU23	4500
cegr02015_0011	228	319	254	337	262	11	T72	4000
cegr02011_0002	238	382	257	394	263	2	SUV	3000
cegr01937_0002	396	270	253	276	257	2	SUV	4500
cegr01929_0011	174	408	254	436	264	11	T72	2500
cegr02017_0001	1035	210	249	216	253	1	PICKUP	4500
cegr02009_0001	1448	254	254	264	262	1	PICKUP	2500
cegr01931_0006	1709	306	254	316	262	6	BRDM2	3000
cegr01929_0012	948	272	258	296	268	12	ZSU23	2500
cegr02003_0011	394	231	261	313	285	11	T72	1000
cegr01931_0001	1208	230	252	238	258	1	PICKUP	3000
cegr01937_0009	564	306	244	322	250	9	BMP2	4500
cegr01925_0006	844	202	248	242	262	6	BRDM2	1500
cegr02019_0009	1650	347	262	361	268	9	BMP2	5000
cegr01935_0009	1422	326	260	344	266	9	BMP2	4000
cegr02013_0009	1418	378	258	396	266	9	BMP2	3500
cegr01931_0001	562	310	249	330	255	1	PICKUP	3000
cegr02007_0009	189	351	245	389	259	9	BMP2	2000
cegr02007_0002	1478	367	253	391	263	2	SUV	2000
cegr02009_0006	316	269	258	289	266	6	BRDM2	2500
cegr02005_0011	1390	446	248	476	264	11	T72	1500
cegr01927_0005	1131	380	244	416	256	5	BTR70	2000
cegr01939_0011	1100	286	253	302	257	11	T72	5000
cegr02007_0013	1124	266	249	304	263	13	2S3	2000
cegr02003_0009	1397	174	231	250	257	9	BMP2	1000
cegr02019_0001	86	248	258	256	262	1	PICKUP	5000
cegr01937_0006	75	257	252	271	256	6	BRDM2	4500
cegr01939_0001	820	334	253	340	257	1	PICKUP	5000
cegr01929_0005	426	255	265	289	275	5	BTR70	2500
cegr02005_0002	680	215	247	241	259	2	SUV	1500
cegr02015_0006	1735	292	258	308	264	6	BRDM2	4000
cegr02015_0001	651	326	228	330	232	1	PICKUP	4000
cegr01935_0002	1624	293	248	301	252	2	SUV	4000
cegr01925_0005	337	261	246	319	262	5	BTR70	1500
cegr02005_0006	447	196	247	226	261	6	BRDM2	1500
cegr02017_0009	1483	353	260	371	266	9	BMP2	4500
cegr02015_0012	1668	340	254	352	260	12	ZSU23	4000
cegr02015_0002	1547	302	258	314	262	2	SUV	4000
cegr02007_0006	249	310	251	342	261	6	BRDM2	2000
cegr01927_0002	1210	398	253	412	263	2	SUV	2000
cegr01939_0002	1762	283	250	291	254	2	SUV	5000
cegr02009_0002	624	256	260	266	268	2	SUV	2500
cegr02015_0005	431	320	248	342	254	5	BTR70	4000
cegr01923_0009	490	104	247	156	275	9	BMP2	1000
cegr01927_0001	378	300	244	330	252	1	PICKUP	2000
cegr02019_0006	1574	318	253	330	257	6	BRDM2	5000
cegr01925_0006	1728	217	249	259	263	6	BRDM2	1500
cegr02017_0001	1578	268	251	280	255	1	PICKUP	4500
cegr02009_0011	111	369	248	385	258	11	T72	2500
cegr01929_0001	74	346	259	370	267	1	PICKUP	2500
cegr02019_0005	1280	384	253	394	257	5	BTR70	5000
cegr02011_0009	1536	352	250	376	258	9	BMP2	3000
cegr02005_0005	1133	207	243	251	259	5	BTR70	1500
cegr02003_0006	1269	410	247	474	269	6	BRDM2	1000
cegr02013_0005	1275	352	256	374	262	5	BTR70	3500
cegr01927_0011	152	352	256	392	268	11	T72	2000
cegr02019_0012	75	132	268	142	272	12	ZSU23	5000
cegr02009_0013	1661	271	247	301	259	13	2S3	2500
cegr01931_0005	1291	285	247	313	255	5	BTR70	3000
cegr01929_0012	625	337	259	365	269	12	ZSU23	2500
cegr01927_0005	981	333	243	375	255	5	BTR70	2000
cegr02007_0013	1409	251	247	289	261	13	2S3	2000
cegr02005_0013	1519	321	248	373	268	13	2S3	1500
cegr01931_0011	1675	322	272	348	280	11	T72	3000
cegr02015_0005	1616	345	249	367	255	5	BTR70	4000
cegr02009_0006	1621	279	257	303	265	6	BRDM2	2500
cegr01937_0011	103	304	250	322	256	11	T72	4500
cegr02017_0011	1176	296	258	312	264	11	T72	4500
cegr02015_0005	1116	302	250	322	256	5	BTR70	4000
cegr02011_0011	617	271	255	295	263	11	T72	3000
cegr02005_0006	1475	198	249	228	263	6	BRDM2	1500
cegr01929_0013	126	363	252	377	264	13	2S3	2500
cegr02013_0013	427	253	255	275	263	13	2S3	3500
cegr01923_0006	786	112	233	152	255	6	BRDM2	1000
cegr02015_0009	1633	330	255	342	261	9	BMP2	4000
cegr02003_0002	782	211	243	261	261	2	SUV	1000
cegr01937_0009	899	296	245	314	251	9	BMP2	4500
cegr01935_0009	965	277	259	297	265	9	BMP2	4000
cegr02015_0002	1453	321	258	333	262	2	SUV	4000
cegr02011_0013	1069	285	254	311	264	13	2S3	3000
cegr01937_0005	1788	261	254	279	258	5	BTR70	4500
cegr02017_0009	1241	373	260	385	266	9	BMP2	4500
cegr02003_0002	952	334	239	382	257	2	SUV	1000
cegr01927_0013	955	383	240	421	254	13	2S3	2000
cegr01923_0011	1271	340	253	416	277	11	T72	1000
cegr02013_0012	1303	281	255	297	263	12	ZSU23	3500
cegr02005_0002	244	325	253	361	265	2	SUV	1500
cegr02017_0009	1473	354	260	372	266	9	BMP2	4500
cegr02003_0006	1392	270	246	334	268	6	BRDM2	1000
cegr02017_0005	808	296	257	310	261	5	BTR70	4500
cegr01925_0009	804	320	242	370	260	9	BMP2	1500
cegr01927_0005	754	243	241	283	253	5	BTR70	2000
cegr01929_0012	1092	257	257	275	267	12	ZSU23	2500
cegr02005_0013	118	205	254	231	274	13	2S3	1500
cegr02005_0011	127	361	252	415	268	11	T72	1500
cegr01923_0012	671	343	236	413	262	12	ZSU23	1000
cegr02009_0009	1251	330	253	358	263	9	BMP2	2500
cegr01925_0009	49	422	247	460	265	9	BMP2	1500
cegr01937_0002	1162	294	253	304	257	2	SUV	4500
cegr02005_0011	1264	419	247	463	263	11	T72	1500
cegr01929_0001	1251	332	259	356	267	1	PICKUP	2500
cegr02013_0002	323	250	259	264	265	2	SUV	3500
cegr01935_0002	306	270	248	280	252	2	SUV	4000
cegr02011_0002	1141	341	256	357	262	2	SUV	3000
cegr02009_0012	1101	342	248	370	258	12	ZSU23	2500
cegr01925_0012	160	210	237	252	253	12	ZSU23	1500
cegr01933_0005	436	366	251	384	257	5	BTR70	3500
cegr01931_0011	1340	406	271	424	279	11	T72	3000
cegr02011_0006	295	306	259	328	267	6	BRDM2	3000
cegr02015_0002	577	269	257	275	261	2	SUV	4000
cegr02005_0001	644	388	252	422	264	1	PICKUP	1500
cegr01935_0006	1434	267	247	281	253	6	BRDM2	4000
cegr02019_0013	485	295	256	311	262	13	2S3	5000
cegr01927_0009	1718	288	252	324	266	9	BMP2	2000
cegr01927_0006	321	245	246	259	256	6	BRDM2	2000
cegr01923_0006	1385	462	240	520	262	6	BRDM2	1000
cegr01931_0009	180	273	253	299	261	9	BMP2	3000
cegr02005_0001	430	364	246	402	258	1	PICKUP	1500
cegr02011_0011	552	282	255	308	263	11	T72	3000
cegr02009_0011	748	246	248	270	258	11	T72	2500
cegr01927_0005	16	398	246	426	258	5	BTR70	2000
cegr01933_0006	648	245	251	263	257	6	BRDM2	3500
cegr01923_0002	1264	513	241	533	259	2	SUV	1000
cegr01925_0013	1050	248	253	302	273	13	2S3	1500
cegr02017_0013	1701	341	245	353	251	13	2S3	4500
cegr02013_0006	746	242	250	248	256	6	BRDM2	3500
cegr02011_0011	69	373	256	393	264	11	T72	3000
cegr02017_0012	257	391	256	403	262	12	ZSU23	4500
cegr01923_0013	187	330	242	410	272	13	2S3	1000
cegr01923_0006	236	366	229	430	251	6	BRDM2	1000
cegr02013_0002	164	293	260	307	266	2	SUV	3500
cegr01933_0009	1549	228	280	250	288	9	BMP2	3500
cegr01935_0006	1577	307	247	323	253	6	BRDM2	4000
cegr02007_0009	752	275	246	315	260	9	BMP2	2000
cegr02011_0013	1011	305	254	331	264	13	2S3	3000
cegr01923_0012	1466	128	225	192	251	12	ZSU23	1000
cegr02013_0009	780	274	256	290	264	9	BMP2	3500
cegr01927_0002	440	250	255	270	265	2	SUV	2000
cegr01935_0011	804	343	255	363	261	11	T72	4000
cegr02019_0009	371	346	262	358	268	9	BMP2	5000
cegr02013_0006	867	252	251	270	257	6	BRDM2	3500
cegr02009_0002	123	358	261	374	269	2	SUV	2500
cegr01935_0009	79	330	260	346	266	9	BMP2	4000
cegr02019_0009	1729	334	262	350	268	9	BMP2	5000
cegr01931_0009	777	320	254	346	262	9	BMP2	3000
cegr02009_0002	1423	365	260	381	268	2	SUV	2500
cegr01925_0013	867	347	250	401	270	13	2S3	1500
cegr01929_0011	1100	278	257	304	267	11	T72	2500
cegr02005_0009	998	196	241	238	259	9	BMP2	1500
cegr01929_0006	1248	358	254	378	262	6	BRDM2	2500
cegr01925_0013	971	296	252	346	272	13	2S3	1500
cegr02015_0013	482	246	258	260	266	13	2S3	4000
cegr01929_0006	543	372	255	386	263	6	BRDM2	2500
cegr02003_0005	1461	278	238	362	262	5	BTR70	1000
cegr02005_0013	292	232	248	284	268	13	2S3	1500
cegr01927_0012	1299	347	243	381	255	12	ZSU23	2000
cegr02017_0001	660	267	251	277	255	1	PICKUP	4500
cegr02017_0012	596	366	255	380	261	12	ZSU23	4500
cegr02011_0012	1564	370	255	388	263	12	ZSU23	3000
cegr01931_0005	66	333	247	345	255	5	BTR70	3000
cegr01939_0005	489	267	252	283	256	5	BTR70	5000
cegr01937_0005	1388	267	256	285	260	5	BTR70	4500
cegr02019_0013	898	276	255	290	261	13	2S3	5000
cegr02011_0005	1019	267	254	279	262	5	BTR70	3000
cegr01935_0005	716	252	267	268	273	5	BTR70	4000
cegr01927_0001	811	415	244	435	254	1	PICKUP	2000
cegr01927_0011	609	224	255	248	267	11	T72	2000
cegr01929_0005	529	217	264	251	274	5	BTR70	2500
cegr02003_0013	1796	339	248	417	278	13	2S3	1000
cegr02007_0005	1035	255	250	291	262	5	BTR70	2000
cegr01925_0009	1692	202	242	236	260	9	BMP2	1500
cegr01923_0006	1185	412	231	472	253	6	BRDM2	1000
cegr01933_0009	653	233	279	253	287	9	BMP2	3500
cegr02015_0009	1184	262	253	280	259	9	BMP2	4000
cegr02017_0013	983	287	245	303	251	13	2S3	4500
cegr02019_0012	1378	170	266	184	270	12	ZSU23	5000
cegr02013_0002	987	321	259	335	265	2	SUV	3500
cegr02007_0002	364	270	251	296	261	2	SUV	2000
cegr01927_0011	1072	339	252	379	264	11	T72	2000
cegr01925_0013	31	187	248	233	268	13	2S3	1500
cegr02009_0009	1104	287	250	317	260	9	BMP2	2500
cegr02005_0011	425	212	255	260	271	11	T72	1500
cegr02009_0005	1078	373	254	395	264	5	BTR70	2500
cegr01931_0009	1629	244	252	268	260	9	BMP2	3000
cegr02009_0001	1378	252	255	266	263	1	PICKUP	2500
cegr02003_0001	12	195	251	257	269	1	PICKUP	1000
cegr02019_0012	1775	170	268	184	272	12	ZSU23	5000
cegr01939_0001	1469	284	254	296	258	1	PICKUP	5000
cegr02005_0011	244	302	254	352	270	11	T72	1500
cegr02003_0009	502	441	236	487	264	9	BMP2	1000
cegr01929_0013	1486	396	252	426	264	13	2S3	2500
cegr02007_0011	1189	369	254	401	266	11	T72	2000
cegr02005_0011	1093	350	246	402	262	11	T72	1500
cegr02007_0005	303	394	251	432	263	5	BTR70	2000
cegr02015_0005	1146	296	250	316	256	5	BTR70	4000
cegr02005_0002	24	429	251	445	263	2	SUV	1500
cegr02005_0005	99	220	242	270	258	5	BTR70	1500
cegr02015_0009	1412	304	253	324	259	9	BMP2	4000
cegr02003_0002	391	168	251	220	271	2	SUV	1000
cegr01925_0002	168	384	246	410	258	2	SUV	1500
cegr02011_0009	492	362	250	380	258	9	BMP2	3000
cegr02013_0005	1624	325	256	349	262	5	BTR70	3500
cegr02017_0013	372	311	245	327	251	13	2S3	4500
cegr01927_0009	1136	299	255	337	269	9	BMP2	2000
cegr02017_0001	1352	257	251	269	255	1	PICKUP	4500
cegr01935_0006	1766	341	249	351	255	6	BRDM2	4000
cegr01935_0009	1299	342	260	350	266	9	BMP2	4000
cegr01925_0001	831	224	253	252	265	1	PICKUP	1500
cegr02011_0002	432	338	256	354	262	2	SUV	3000
cegr01935_0006	775	305	247	321	253	6	BRDM2	4000
cegr02019_0012	204	142	268	156	272	12	ZSU23	5000
cegr02009_0009	546	289	254	319	264	9	BMP2	2500
cegr01929_0012	935	275	258	299	268	12	ZSU23	2500
cegr01923_0012	1542	121	227	163	253	12	ZSU23	1000
cegr01933_0012	540	322	285	334	293	12	ZSU23	3500
cegr02005_0009	181	276	237	326	255	9	BMP2	1500
cegr02009_0001	977	379	255	391	263	1	PICKUP	2500
cegr02011_0009	1634	369	250	383	258	9	BMP2	3000
cegr01939_0012	1527	256	258	270	262	12	ZSU23	5000
cegr01939_0006	1246	328	251	342	255	6	BRDM2	5000
cegr02011_0012	1037	276	254	288	262	12	ZSU23	3000
cegr02009_0011	308	345	247	377	257	11	T72	2500
cegr01923_0013	1455	371	245	451	275	13	2S3	1000
cegr02019_0009	1594	353	262	363	268	9	BMP2	5000
cegr02011_0006	1070	282	260	294	268	6	BRDM2	3000
cegr02009_0005	1184	379	254	399	264	5	BTR70	2500
cegr01939_0001	925	328	253	338	257	1	PICKUP	5000
cegr01929_0005	1723	202	263	226	273	5	BTR70	2500
cegr02015_0001	1358	264	227	280	231	1	PICKUP	4000
cegr02005_0013	1168	213	255	245	275	13	2S3	1500
cegr02019_0002	603	267	254	275	258	2	SUV	5000
cegr02013_0013	1634	324	256	344	264	13	2S3	3500
cegr01939_0006	1274	336	251	348	255	6	BRDM2	5000
cegr02013_0001	1410	305	239	321	243	1	PICKUP	3500
cegr02005_0012	683	269	242	313	258	12	ZSU23	1500
cegr02015_0013	1559	262	257	282	265	13	2S3	4000
cegr01939_0001	506	278	253	290	257	1	PICKUP	5000
cegr01927_0013	234	278	244	316	260	13	2S3	2000
cegr02007_0002	696	249	250	267	260	2	SUV	2000
cegr02005_0002	1608	239	252	273	264	2	SUV	1500
cegr01925_0005	1598	194	243	236	259	5	BTR70	1500
cegr01933_0005	1767	305	250	329	256	5	BTR70	3500
cegr01937_0011	1553	263	250	281	256	11	T72	4500
cegr01923_0013	831	214	235	290	265	13	2S3	1000
cegr01939_0001	1243	265	254	273	258	1	PICKUP	5000
cegr01935_0011	467	376	253	388	259	11	T72	4000
cegr01937_0005	345	249	254	265	258	5	BTR70	4500
cegr02007_0001	209	391	256	401	264	1	PICKUP	2000
cegr02003_0011	239	313	257	391	281	11	T72	1000
cegr02003_0005	208	187	233	265	257	5	BTR70	1000
cegr02011_0006	627	398	261	408	269	6	BRDM2	3000
cegr02017_0005	1744	293	258	307	262	5	BTR70	4500
cegr02007_0002	66	368	253	394	263	2	SUV	2000
cegr01925_0012	1660	188	236	226	254	12	ZSU23	1500
cegr01925_0002	1707	248	248	284	260	2	SUV	1500
cegr01937_0011	210	285	251	301	257	11	T72	4500
cegr01931_0011	1172	391	269	413	277	11	T72	3000
cegr01923_0011	1076	201	258	275	282	11	T72	1000
cegr01931_0011	1599	345	270	371	278	11	T72	3000
cegr01933_0001	777	340	253	350	257	1	PICKUP	3500
cegr02009_0012	1363	378	250	396	260	12	ZSU23	2500
cegr02003_0002	997	370	238	420	256	2	SUV	1000
cegr02011_0011	12	378	256	396	264	11	T72	3000
cegr01939_0011	833	312	253	322	257	11	T72	5000
cegr01923_0002	145	410	250	462	270	2	SUV	1000
cegr02011_0011	1704	372	256	394	264	11	T72	3000
cegr01929_0013	1751	479	252	503	264	13	2S3	2500
cegr01937_0002	78	308	253	318	257	2	SUV	4500
cegr01931_0002	1413	237	253	251	259	2	SUV	3000
cegr01923_0012	743	402	232	472	258	12	ZSU23	1000
cegr02009_0009	1330	349	253	371	263	9	BMP2	2500
cegr02011_0001	1572	393	256	403	262	1	PICKUP	3000
cegr02015_0002	1683	275	257	287	261	2	SUV	4000
cegr01935_0006	101	337	248	347	254	6	BRDM2	4000
cegr02011_0006	802	358	261	380	269	6	BRDM2	3000
cegr02017_0001	594	278	251	282	255	1	PICKUP	4500
cegr01927_0001	957	361	246	393	256	1	PICKUP	2000
cegr02013_0013	1576	307	254	329	262	13	2S3	3500
cegr02007_0001	1508	224	254	244	264	1	PICKUP	2000
cegr02005_0001	551	425	249	439	261	1	PICKUP	1500
cegr02003_0006	1352	315	249	381	271	6	BRDM2	1000
cegr02003_0011	1428	438	255	500	279	11	T72	1000
cegr01931_0002	298	239	253	253	259	2	SUV	3000
cegr01935_0001	1772	308	252	320	256	1	PICKUP	4000
cegr02019_0001	301	264	259	276	263	1	PICKUP	5000
cegr01933_0006	1328	226	252	240	258	6	BRDM2	3500
cegr01927_0006	1137	272	246	304	258	6	BRDM2	2000
cegr02003_0013	1693	299	253	373	283	13	2S3	1000
cegr02011_0009	346	324	249	350	257	9	BMP2	3000
cegr01923_0001	1725	386	244	446	262	1	PICKUP	1000
cegr02007_0006	830	266	250	296	262	6	BRDM2	2000
cegr01927_0009	180	247	254	287	268	9	BMP2	2000
cegr02015_0012	1791	342	255	354	261	12	ZSU23	4000
cegr02003_0006	1035	457	235	507	257	6	BRDM2	1000
cegr02009_0002	1485	354	260	372	268	2	SUV	2500
cegr02007_0006	898	248	251	272	261	6	BRDM2	2000
cegr02011_0002	1730	345	257	363	263	2	SUV	3000
cegr01937_0011	5	315	250	331	256	11	T72	4500
cegr02017_0013	529	337	245	349	251	13	2S3	4500
cegr01927_0011	818	239	253	279	265	11	T72	2000
cegr01933_0011	5	403	252	423	258	11	T72	3500
cegr01929_0013	462	432	253	464	265	13	2S3	2500
cegr01935_0006	561	256	247	268	253	6	BRDM2	4000
cegr02011_0006	650	397	261	409	269	6	BRDM2	3000
cegr02017_0009	1501	350	260	368	266	9	BMP2	4500
cegr01935_0002	196	290	248	302	252	2	SUV	4000
cegr02017_0002	1033	324	257	334	261	2	SUV	4500
cegr02019_0013	507	292	256	308	262	13	2S3	5000
cegr02015_0009	1403	302	253	322	259	9	BMP2	4000
cegr01933_0012	252	368	286	388	294	12	ZSU23	3500
cegr01939_0002	375	283	250	291	254	2	SUV	5000
cegr02007_0011	259	280	257	320	269	11	T72	2000
cegr01925_0009	570	201	241	237	259	9	BMP2	1500
cegr02011_0006	1220	291	260	311	268	6	BRDM2	3000
cegr02017_0001	510	266	251	276	255	1	PICKUP	4500
cegr01929_0012	685	324	260	352	270	12	ZSU23	2500
cegr01937_0001	903	295	255	307	259	1	PICKUP	4500
cegr02003_0001	543	337	244	397	262	1	PICKUP	1000
cegr01933_0005	1089	266	249	288	255	5	BTR70	3500
cegr01929_0001	1671	283	257	301	265	1	PICKUP	2500
cegr02019_0012	1547	193	267	201	271	12	ZSU23	5000
cegr02015_0009	514	334	255	348	261	9	BMP2	4000
cegr02003_0002	862	264	240	314	258	2	SUV	1000
cegr02011_0006	792	361	261	383	269	6	BRDM2	3000
cegr01935_0001	1534	292	252	308	256	1	PICKUP	4000
cegr01923_0005	1502	259	245	343	269	5	BTR70	1000
cegr02011_0001	1727	379	257	395	263	1	PICKUP	3000
cegr01935_0002	1031	320	248	332	252	2	SUV	4000
cegr01939_0009	1300	360	252	368	258	9	BMP2	5000
cegr01939_0005	1621	263	251	273	255	5	BTR70	5000
cegr02011_0013	414	296	252	322	262	13	2S3	3000
cegr01927_0002	1573	316	255	342	265	2	SUV	2000
cegr01929_0011	335	433	255	451	265	11	T72	2500
cegr02019_0009	399	348	262	360	268	9	BMP2	5000
cegr02009_0005	24	364	256	392	266	5	BTR70	2500
cegr02003_0012	1354	318	266	384	292	12	ZSU23	1000
cegr02011_0012	1479	373	253	385	261	12	ZSU23	3000
cegr01925_0009	1157	444	245	478	263	9	BMP2	1500
cegr02017_0013	1431	312	246	328	252	13	2S3	4500
cegr02017_0013	290	294	246	312	252	13	2S3	4500
cegr02013_0012	1682	335	254	353	260	12	ZSU23	3500
cegr01923_0006	1009	214	227	278	249	6	BRDM2	1000
cegr02005_0011	1140	373	246	425	262	11	T72	1500
cegr02019_0002	209	322	255	330	259	2	SUV	5000
cegr01929_0002	1332	379	254	389	262	2	SUV	2500
cegr01931_0011	1707	311	272	337	280	11	T72	3000
cegr01923_0006	1280	492	234	528	256	6	BRDM2	1000
cegr01939_0012	190	257	258	265	262	12	ZSU23	5000
cegr01937_0009	1024	273	245	291	251	9	BMP2	4500
cegr01931_0011	503	282	272	304	280	11	T72	3000
cegr02017_0013	789	330	246	348	252	13	2S3	4500
cegr02003_0009	1239	121	232	183	258	9	BMP2	1000
cegr01923_0011	1247	321	256	395	280	11	T72	1000
cegr01939_0012	1202	276	258	290	262	12	ZSU23	5000
cegr02017_0011	621	330	258	342	264	11	T72	4500
cegr02015_0013	1693	297	258	317	266	13	2S3	4000
cegr02013_0005	1002	272	254	294	260	5	BTR70	3500
cegr02003_0011	940	260	250	334	274	11	T72	1000
cegr01931_0011	16	406	270	422	278	11	T72	3000
cegr01927_0005	963	325	242	367	254	5	BTR70	2000
cegr01927_0012	208	279	243	313	255	12	ZSU23	2000
cegr02003_0001	58	150	249	208	267	1	PICKUP	1000
cegr01925_0006	1668	263	249	307	263	6	BRDM2	1500
cegr01935_0005	1678	253	268	263	274	5	BTR70	4000
cegr01931_0002	605	259	251	275	257	2	SUV	3000
cegr01937_0009	315	256	244	270	250	9	BMP2	4500
cegr02019_0012	1493	187	266	199	270	12	ZSU23	5000
cegr01931_0005	1386	250	247	278	255	5	BTR70	3000
cegr01925_0005	1005	400	242	442	258	5	BTR70	1500
cegr02011_0002	1747	341	257	359	263	2	SUV	3000
cegr01931_0006	1234	198	251	216	259	6	BRDM2	3000
cegr01939_0005	576	279	252	297	256	5	BTR70	5000
cegr01939_0001	138	287	254	299	258	1	PICKUP	5000
cegr01925_0012	81	242	236	288	252	12	ZSU23	1500
cegr02005_0013	1231	209	253	235	273	13	2S3	1500
cegr01927_0005	548	229	242	257	254	5	BTR70	2000
cegr02013_0012	1038	348	254	368	262	12	ZSU23	3500
cegr01933_0001	111	253	255	271	259	1	PICKUP	3500
cegr01927_0006	472	257	245	289	255	6	BRDM2	2000
cegr01929_0006	1126	304	254	328	262	6	BRDM2	2500
cegr02007_0001	694	218	255	234	263	1	PICKUP	2000
cegr02011_0005	474	385	254	397	262	5	BTR70	3000
cegr01937_0002	706	302	253	314	257	2	SUV	4500
cegr02015_0002	1074	345	257	355	261	2	SUV	4000
cegr02003_0012	256	273	264	341	290	12	ZSU23	1000
cegr01939_0005	1573	265	251	271	255	5	BTR70	5000
cegr02011_0001	851	342	257	362	263	1	PICKUP	3000
cegr02007_0006	720	318	252	350	264	6	BRDM2	2000
cegr02017_0006	209	339	258	353	262	6	BRDM2	4500
cegr02003_0002	1579	316	254	368	274	2	SUV	1000
cegr02005_0009	341	366	241	416	259	9	BMP2	1500
cegr02003_0011	581	136	259	194	283	11	T72	1000
cegr02019_0002	290	310	255	320	259	2	SUV	5000
cegr02017_0013	17	275	246	287	252	13	2S3	4500
cegr02005_0002	1348	387	251	417	263	2	SUV	1500
cegr01931_0005	1450	232	247	258	255	5	BTR70	3000
cegr02009_0009	581	275	253	307	263	9	BMP2	2500
cegr02017_0009	950	317	259	333	265	9	BMP2	4500
cegr01937_0006	250	226	251	234	255	6	BRDM2	4500
cegr01929_0006	986	257	253	275	261	6	BRDM2	2500
cegr01935_0009	129	337	260	349	266	9	BMP2	4000
cegr02017_0011	1020	312	258	330	264	11	T72	4500
cegr02007_0009	766	270	245	310	259	9	BMP2	2000
cegr01931_0012	975	307	304	329	312	12	ZSU23	3000
cegr01937_0006	1737	244	252	258	256	6	BRDM2	4500
cegr01929_0002	1610	316	256	336	264	2	SUV	2500
cegr01925_0009	555	200	241	232	259	9	BMP2	1500
cegr02013_0005	1197	330	255	354	261	5	BTR70	3500
cegr01937_0002	296	276	253	286	257	2	SUV	4500
cegr01933_0009	620	228	279	246	287	9	BMP2	3500
cegr02003_0013	654	415	248	479	278	13	2S3	1000
cegr02007_0005	1579	373	253	415	265	5	BTR70	2000
cegr02009_0009	1225	322	253	352	263	9	BMP2	2500
cegr01931_0006	1728	307	254	315	262	6	BRDM2	3000
cegr02005_0012	1773	310	242	356	258	12	ZSU23	1500
cegr01923_0005	1284	458	240	522	264	5	BTR70	1000
cegr02007_0013	1248	237	250	259	264	13	2S3	2000
cegr01929_0002	395	312	255	332	263	2	SUV	2500
cegr02003_0002	1621	287	254	337	274	2	SUV	1000
cegr02007_0012	973	206	260	230	272	12	ZSU23	2000
cegr01937_0009	1392	262	246	280	252	9	BMP2	4500
cegr01927_0001	234	261	246	279	254	1	PICKUP	2000
cegr01935_0005	688	250	267	264	273	5	BTR70	4000
cegr01937_0011	516	237	250	247	256	11	T72	4500
cegr02003_0002	1617	290	254	340	274	2	SUV	1000
cegr01923_0002	1294	510	242	534	260	2	SUV	1000
cegr02011_0001	963	301	257	321	263	1	PICKUP	3000
cegr01939_0006	1669	365	253	377	257	6	BRDM2	5000
cegr01923_0001	1734	394	244	454	262	1	PICKUP	1000
cegr02013_0002	945	310	259	324	265	2	SUV	3500
cegr01923_0001	661	387	244	447	262	1	PICKUP	1000
cegr01925_0001	567	242	258	282	270	1	PICKUP	1500
cegr02007_0006	839	263	250	293	262	6	BRDM2	2000
cegr02003_0002	856	260	241	310	259	2	SUV	1000
cegr01937_0001	1569	337	254	347	258	1	PICKUP	4500
cegr02011_0012	1712	333	255	355	263	12	ZSU23	3000
cegr02013_0011	1436	357	253	377	259	11	T72	3500
cegr02005_0012	839	374	242	418	258	12	ZSU23	1500
cegr02005_0001	1058	192	245	218	257	1	PICKUP	1500
cegr01931_0001	922	287	251	307	257	1	PICKUP	3000
cegr02009_0013	1250	305	249	337	261	13	2S3	2500
cegr02007_0011	1693	282	257	322	269	11	T72	2000
cegr02011_0013	40	278	254	304	264	13	2S3	3000
cegr01939_0012	441	269	258	283	262	12	ZSU23	5000
cegr02007_0001	1143	374	255	392	265	1	PICKUP	2000
cegr02009_0005	335	322	256	356	266	5	BTR70	2500
cegr02015_0006	1513	259	259	267	265	6	BRDM2	4000
cegr02015_0011	520	270	254	291	261	11	T72	4000
cegr02017_0011	1489	265	257	279	263	11	T72	4500
cegr01935_0012	1061	277	274	293	280	12	ZSU23	4000
cegr02009_0005	1282	349	256	381	266	5	BTR70	2500
cegr01935_0011	1195	275	255	291	261	11	T72	4000
cegr01931_0005	829	273	245	301	253	5	BTR70	3000
cegr01925_0002	550	196	248	220	260	2	SUV	1500
cegr02017_0009	967	320	259	336	265	9	BMP2	4500
cegr02019_0006	1393	274	252	288	256	6	BRDM2	5000
cegr02011_0011	1603	381	255	395	263	11	T72	3000
cegr02019_0005	945	321	252	337	256	5	BTR70	5000
cegr01937_0005	430	246	253	256	257	5	BTR70	4500
cegr01937_0005	1681	248	254	260	258	5	BTR70	4500
cegr02013_0013	203	233	255	251	263	13	2S3	3500
cegr02009_0013	1175	334	251	364	263	13	2S3	2500
cegr01931_0001	198	228	251	234	257	1	PICKUP	3000
cegr02003_0011	406	222	261	302	285	11	T72	1000
cegr02011_0013	1317	264	251	286	261	13	2S3	3000
cegr02017_0011	322	301	257	317	263	11	T72	4500
cegr02017_0011	1394	271	257	287	263	11	T72	4500
cegr02011_0002	267	377	257	391	263	2	SUV	3000
cegr02005_0012	731	300	244	344	260	12	ZSU23	1500
cegr02005_0005	1087	197	244	231	260	5	BTR70	1500
cegr02005_0006	1039	419	248	437	262	6	BRDM2	1500
cegr01933_0011	1584	364	253	384	259	11	T72	3500
cegr01939_0011	818	312	253	322	257	11	T72	5000
cegr01937_0012	1672	208	249	214	255	12	ZSU23	4500
cegr02003_0001	1748	438	247	458	265	1	PICKUP	1000
cegr02013_0002	730	253	258	267	264	2	SUV	3500
cegr01927_0009	50	320	255	360	269	9	BMP2	2000
cegr01933_0002	471	231	250	239	256	2	SUV	3500
cegr02005_0009	1581	383	242	429	260	9	BMP2	1500
cegr02013_0005	1233	340	256	364	262	5	BTR70	3500
cegr01929_0001	95	339	259	363	267	1	PICKUP	2500
cegr01925_0002	183	377	247	405	259	2	SUV	1500
cegr01927_0002	786	271	253	295	263	2	SUV	2000
cegr01927_0002	767	265	253	289	263	2	SUV	2000
cegr02009_0013	652	332	247	364	259	13	2S3	2500
cegr02013_0006	1207	359	252	365	258	6	BRDM2	3500
cegr02005_0009	899	230	244	284	262	9	BMP2	1500
cegr01929_0006	1566	290	256	316	264	6	BRDM2	2500
cegr02005_0012	1661	232	243	278	259	12	ZSU23	1500
cegr01923_0009	892	394	242	472	268	9	BMP2	1000
cegr02013_0006	1069	324	251	342	257	6	BRDM2	3500
cegr02011_0005	1167	284	253	310	261	5	BTR70	3000
cegr01937_0012	1526	213	249	227	255	12	ZSU23	4500
cegr01931_0005	454	241	247	269	255	5	BTR70	3000
cegr01925_0011	165	380	249	434	265	11	T72	1500
cegr02011_0011	1344	351	255	377	263	11	T72	3000
cegr01937_0006	1392	267	253	281	257	6	BRDM2	4500
cegr02009_0013	210	265	248	289	260	13	2S3	2500
cegr01935_0001	1366	249	253	263	257	1	PICKUP	4000
cegr02019_0005	13	343	253	359	257	5	BTR70	5000
cegr02007_0011	433	230	255	266	267	11	T72	2000
cegr01929_0002	444	300	255	320	263	2	SUV	2500
cegr01923_0011	1592	490	260	546	284	11	T72	1000
cegr01929_0001	1360	295	260	319	268	1	PICKUP	2500
cegr02015_0005	1260	292	250	302	256	5	BTR70	4000
cegr02019_0001	1708	287	258	299	262	1	PICKUP	5000
cegr01937_0011	45	312	250	328	256	11	T72	4500
cegr02015_0001	1145	243	227	249	231	1	PICKUP	4000
cegr02017_0006	177	345	258	357	262	6	BRDM2	4500
cegr01933_0012	343	344	286	364	294	12	ZSU23	3500
cegr02017_0011	1310	278	257	296	263	11	T72	4500
cegr01937_0011	192	288	251	304	257	11	T72	4500
cegr01931_0009	1516	224	253	242	261	9	BMP2	3000
cegr01923_0001	571	300	247	360	265	1	PICKUP	1000
cegr01939_0012	929	315	258	329	262	12	ZSU23	5000
cegr01931_0012	1747	387	304	411	312	12	ZSU23	3000
cegr01929_0002	582	279	255	295	263	2	SUV	2500
cegr01923_0011	1510	493	259	541	283	11	T72	1000
cegr02019_0005	85	356	253	374	257	5	BTR70	5000
cegr02009_0002	859	276	257	296	265	2	SUV	2500
cegr02015_0002	1353	336	258	348	262	2	SUV	4000
cegr02009_0001	785	341	254	363	262	1	PICKUP	2500
cegr01939_0005	1174	306	253	324	257	5	BTR70	5000
cegr02005_0002	1297	406	250	432	262	2	SUV	1500
cegr01933_0002	406	233	251	245	257	2	SUV	3500
cegr01933_0001	1284	230	255	244	259	1	PICKUP	3500
cegr01939_0002	1661	291	250	301	254	2	SUV	5000
cegr01923_0002	773	210	241	258	259	2	SUV	1000
cegr01935_0012	154	345	273	359	279	12	ZSU23	4000
cegr02005_0005	1667	393	246	441	262	5	BTR70	1500
cegr02011_0012	817	309	255	331	263	12	ZSU23	3000
cegr01931_0011	382	311	271	337	279	11	T72	3000
cegr01935_0005	97	332	269	340	275	5	BTR70	4000
cegr01923_0012	1716	157	231	219	257	12	ZSU23	1000
cegr01927_0011	704	221	255	249	267	11	T72	2000
cegr01937_0011	1686	243	250	257	256	11	T72	4500
cegr02009_0006	738	341	258	367	266	6	BRDM2	2500
cegr02003_0012	546	169	262	211	288	12	ZSU23	1000
cegr01927_0006	1234	245	246	267	256	6	BRDM2	2000
cegr02013_0005	1515	356	256	378	262	5	BTR70	3500
cegr02019_0001	1293	276	260	288	264	1	PICKUP	5000
cegr01933_0012	470	326	285	342	293	12	ZSU23	3500
cegr02005_0013	1043	252	255	304	275	13	2S3	1500
cegr01923_0009	613	125	242	191	268	9	BMP2	1000
cegr02017_0012	730	340	254	354	260	12	ZSU23	4500
cegr01925_0012	188	202	237	242	253	12	ZSU23	1500
cegr02009_0012	952	291	248	319	258	12	ZSU23	2500
cegr02017_0013	1087	277	246	287	252	13	2S3	4500
cegr01923_0001	340	148	254	176	272	1	PICKUP	1000
cegr02015_0002	663	270	257	276	261	2	SUV	4000
cegr02003_0005	856	207	245	293	269	5	BTR70	1000
cegr01937_0006	963	247	252	261	256	6	BRDM2	4500
cegr01937_0006	1730	245	252	259	256	6	BRDM2	4500
cegr01925_0005	762	259	239	317	255	5	BTR70	1500
cegr02005_0013	566	410	250	454	270	13	2S3	1500
cegr01939_0012	972	311	257	325	261	12	ZSU23	5000
cegr02011_0012	327	340	251	362	259	12	ZSU23	3000
cegr01925_0005	1742	195	240	229	256	5	BTR70	1500
cegr01931_0005	1353	262	247	290	255	5	BTR70	3000
cegr01923_0009	1593	98	248	148	276	9	BMP2	1000
cegr01939_0005	243	264	252	278	256	5	BTR70	5000
cegr01939_0005	651	293	252	309	256	5	BTR70	5000
cegr02007_0006	594	380	253	408	265	6	BRDM2	2000
cegr01933_0001	1441	227	255	237	259	1	PICKUP	3500
cegr01937_0012	1308	245	250	261	256	12	ZSU23	4500
cegr01933_0012	883	371	286	389	292	12	ZSU23	3500
cegr02015_0012	196	267	254	275	260	12	ZSU23	4000
cegr01939_0005	1264	291	253	309	257	5	BTR70	5000
cegr02009_0002	1083	340	257	360	265	2	SUV	2500
cegr01931_0001	321	237	251	253	257	1	PICKUP	3000
cegr01925_0011	1567	449	245	485	261	11	T72	1500
cegr01925_0001	167	430	254	448	266	1	PICKUP	1500
cegr02003_0002	1738	187	254	239	274	2	SUV	1000
cegr02005_0002	862	308	244	342	256	2	SUV	1500
cegr02015_0002	450	278	258	290	262	2	SUV	4000
cegr01927_0013	767	304	242	342	256	13	2S3	2000
cegr01925_0001	1154	393	252	429	264	1	PICKUP	1500
cegr02019_0006	902	319	254	331	258	6	BRDM2	5000
cegr01939_0011	1651	239	253	255	257	11	T72	5000
cegr01935_0009	793	250	259	264	265	9	BMP2	4000
cegr02003_0005	191	196	234	270	258	5	BTR70	1000
cegr01923_0011	1583	493	259	547	283	11	T72	1000
cegr01929_0005	44	299	262	327	272	5	BTR70	2500
cegr01925_0005	527	194	242	222	258	5	BTR70	1500
cegr02011_0013	1164	267	252	285	262	13	2S3	3000
cegr01935_0012	1578	356	274	364	280	12	ZSU23	4000
cegr01923_0005	1340	416	241	496	265	5	BTR70	1000
cegr02005_0013	1376	234	247	286	267	13	2S3	1500
cegr02003_0013	144	109	252	161	282	13	2S3	1000
cegr01925_0005	88	414	245	442	261	5	BTR70	1500
cegr02007_0012	1130	253	256	287	268	12	ZSU23	2000
cegr02007_0012	1787	251	259	287	271	12	ZSU23	2000
cegr01939_0005	1484	264	251	276	255	5	BTR70	5000
cegr02011_0011	1010	282	254	308	262	11	T72	3000
cegr02007_0013	1002	322	250	360	264	13	2S3	2000
cegr01929_0002	1468	353	255	373	263	2	SUV	2500
cegr02003_0011	883	196	251	274	275	11	T72	1000
cegr02015_0009	1233	269	253	289	259	9	BMP2	4000
cegr01939_0009	1309	360	252	368	258	9	BMP2	5000
cegr01931_0002	656	276	252	292	258	2	SUV	3000
cegr01931_0011	713	280	271	300	279	11	T72	3000
cegr02017_0006	458	286	257	298	261	6	BRDM2	4500
cegr01933_0011	520	289	253	305	259	11	T72	3500
cegr01929_0012	636	335	259	361	269	12	ZSU23	2500
cegr01929_0013	848	473	251	499	263	13	2S3	2500
cegr01933_0005	506	352	251	374	257	5	BTR70	3500
cegr02017_0001	1322	250	251	264	255	1	PICKUP	4500
cegr01931_0012	1289	395	302	417	310	12	ZSU23	3000
cegr02011_0001	129	285	258	293	264	1	PICKUP	3000
cegr01925_0012	1326	357	238	403	254	12	ZSU23	1500
cegr02011_0006	997	290	261	308	269	6	BRDM2	3000
cegr01937_0001	1259	325	254	339	258	1	PICKUP	4500
cegr02005_0012	586	218	244	262	260	12	ZSU23	1500
cegr01937_0001	190	289	253	297	257	1	PICKUP	4500
cegr01929_0011	1386	367	256	397	266	11	T72	2500
cegr01935_0005	881	281	268	301	274	5	BTR70	4000
cegr02013_0006	1743	238	251	252	257	6	BRDM2	3500
cegr01935_0005	1581	258	269	276	275	5	BTR70	4000
cegr01931_0011	631	279	271	293	279	11	T72	3000
cegr01927_0012	922	391	243	423	255	12	ZSU23	2000
cegr01927_0011	619	223	256	245	268	11	T72	2000
cegr01935_0012	1788	327	274	345	280	12	ZSU23	4000
cegr01933_0001	1747	311	254	329	258	1	PICKUP	3500
cegr02011_0012	172	295	253	317	261	12	ZSU23	3000
cegr02009_0005	978	343	254	375	264	5	BTR70	2500
cegr01933_0009	584	224	279	240	287	9	BMP2	3500
cegr01933_0012	1544	365	285	385	293	12	ZSU23	3500
cegr02017_0001	288	222	251	236	255	1	PICKUP	4500
cegr02015_0002	241	324	257	336	261	2	SUV	4000
cegr02003_0005	458	343	235	421	259	5	BTR70	1000
cegr01929_0001	251	293	260	315	268	1	PICKUP	2500
cegr02019_0012	1122	128	268	138	272	12	ZSU23	5000
cegr01923_0002	12	493	247	523	265	2	SUV	1000
cegr01923_0009	470	108	248	168	276	9	BMP2	1000
cegr02007_0011	940	294	252	330	264	11	T72	2000
cegr01933_0009	183	292	281	314	289	9	BMP2	3500
cegr01923_0009	1552	109	251	173	279	9	BMP2	1000
cegr01935_0001	532	282	252	296	256	1	PICKUP	4000
cegr02003_0002	1528	357	253	409	273	2	SUV	1000
cegr02007_0006	1285	342	250	374	260	6	BRDM2	2000
cegr01931_0009	995	352	254	368	262	9	BMP2	3000
cegr02015_0006	30	260	259	274	265	6	BRDM2	4000
cegr01923_0005	1145	475	233	531	257	5	BTR70	1000
cegr02009_0006	1565	266	257	286	265	6	BRDM2	2500
cegr02007_0013	240	239	250	263	264	13	2S3	2000
cegr01925_0013	1624	269	246	321	266	13	2S3	1500
cegr01937_0002	370	269	253	277	257	2	SUV	4500
cegr01933_0001	384	230	254	244	258	1	PICKUP	3500
cegr01939_0005	1322	281	253	299	257	5	BTR70	5000
cegr01927_0009	1283	228	253	266	267	9	BMP2	2000
cegr02011_0005	568	373	254	393	262	5	BTR70	3000
cegr02007_0013	1360	239	249	273	263	13	2S3	2000
cegr01925_0001	931	261	251	301	263	1	PICKUP	1500
cegr01927_0009	909	386	254	406	268	9	BMP2	2000
cegr02015_0009	54	264	252	282	258	9	BMP2	4000
cegr02013_0012	612	346	254	366	260	12	ZSU23	3500
cegr01923_0001	977	453	255	511	273	1	PICKUP	1000
cegr01939_0001	1412	271	254	283	258	1	PICKUP	5000
cegr02013_0012	491	314	254	332	260	12	ZSU23	3500
cegr01935_0005	50	331	269	341	275	5	BTR70	4000
cegr01933_0001	948	322	254	338	258	1	PICKUP	3500
cegr01927_0002	1529	332	255	358	265	2	SUV	2000
cegr02011_0013	43	277	254	303	264	13	2S3	3000
cegr02013_0006	105	335	252	351	258	6	BRDM2	3500
cegr02015_0009	813	267	256	287	262	9	BMP2	4000
cegr01925_0002	400	248	249	282	261	2	SUV	1500
cegr02019_0013	39	337	258	349	264	13	2S3	5000
cegr02003_0005	1662	420	243	462	267	5	BTR70	1000
cegr01933_0002	1369	282	250	296	256	2	SUV	3500
cegr02011_0011	1080	294	254	320	262	11	T72	3000
cegr01935_0011	128	355	253	373	259	11	T72	4000
cegr02005_0005	206	277	242	335	258	5	BTR70	1500
cegr01929_0005	1249	324	263	338	273	5	BTR70	2500
cegr01929_0002	460	297	255	317	263	2	SUV	2500
cegr01929_0013	567	465	252	495	264	13	2S3	2500
cegr02017_0006	804	322	257	336	261	6	BRDM2	4500
cegr02005_0006	357	230	249	272	263	6	BRDM2	1500
cegr02009_0006	1720	314	257	338	265	6	BRDM2	2500
cegr01931_0001	934	283	252	303	258	1	PICKUP	3000
cegr02011_0009	614	362	250	380	258	9	BMP2	3000
cegr01923_0001	1680	345	244	403	262	1	PICKUP	1000
cegr01927_0002	998	346	253	372	263	2	SUV	2000
cegr02019_0011	873	339	264	355	268	11	T72	5000
cegr01939_0011	1670	241	253	257	257	11	T72	5000
cegr01935_0002	74	318	248	330	252	2	SUV	4000
cegr01937_0012	815	247	249	261	255	12	ZSU23	4500
cegr02005_0005	847	249	248	307	264	5	BTR70	1500
cegr02003_0001	681	447	247	475	265	1	PICKUP	1000
cegr02015_0011	1172	280	253	300	260	11	T72	4000
cegr02017_0009	194	364	259	380	265	9	BMP2	4500
cegr02013_0012	1283	283	255	301	263	12	ZSU23	3500
cegr01933_0002	824	295	250	309	256	2	SUV	3500
cegr01925_0002	830	233	241	263	253	2	SUV	1500
cegr02013_0005	1480	364	256	382	262	5	BTR70	3500
cegr02003_0005	1564	357	242	433	266	5	BTR70	1000
cegr01923_0013	810	201	236	279	266	13	2S3	1000
cegr02005_0006	120	385	248	425	262	6	BRDM2	1500
cegr02011_0012	995	277	254	289	262	12	ZSU23	3000
cegr01925_0005	167	376	244	426	260	5	BTR70	1500
cegr02005_0011	703	204	250	248	266	11	T72	1500
cegr01935_0002	441	266	248	274	252	2	SUV	4000
cegr01923_0012	509	194	234	264	260	12	ZSU23	1000
cegr02009_0011	1786	330	249	362	259	11	T72	2500
cegr02019_0013	447	301	257	317	263	13	2S3	5000
cegr02007_0006	761	296	250	328	262	6	BRDM2	2000
cegr01939_0012	1489	255	258	267	262	12	ZSU23	5000
cegr02015_0006	683	263	259	273	265	6	BRDM2	4000
cegr01933_0001	271	226	255	234	259	1	PICKUP	3500
cegr02017_0011	710	335	258	343	264	11	T72	4500
cegr02019_0002	317	307	255	317	259	2	SUV	5000
cegr02019_0012	1149	131	268	143	272	12	ZSU23	5000
cegr01925_0011	1491	450	245	480	261	11	T72	1500
cegr02007_0002	1316	408	252	418	262	2	SUV	2000
cegr02015_0006	490	312	260	328	266	6	BRDM2	4000
cegr01937_0005	529	246	254	258	258	5	BTR70	4500
cegr01933_0011	1399	407	252	427	258	11	T72	3500
cegr02013_0005	1495	361	256	381	262	5	BTR70	3500
cegr01933_0009	1100	340	281	350	289	9	BMP2	3500
cegr01937_0006	674	287	253	295	257	6	BRDM2	4500
cegr01927_0001	571	380	244	410	252	1	PICKUP	2000
cegr02011_0001	549	387	256	401	262	1	PICKUP	3000
cegr02019_0006	937	311	254	325	258	6	BRDM2	5000
cegr01937_0006	125	244	251	258	255	6	BRDM2	4500
cegr02015_0011	642	253	253	272	261	11	T72	4000
cegr02007_0001	139	376	255	398	263	1	PICKUP	2000
cegr02005_0011	1774	305	253	355	269	11	T72	1500
cegr01939_0001	1442	278	254	290	258	1	PICKUP	5000
cegr01931_0001	1224	229	252	239	258	1	PICKUP	3000
cegr01937_0001	1103	290	254	300	258	1	PICKUP	4500
cegr02007_0006	601	377	252	407	264	6	BRDM2	2000
cegr01927_0006	340	243	245	257	255	6	BRDM2	2000
cegr02009_0006	352	265	258	281	266	6	BRDM2	2500
cegr02009_0001	164	343	258	367	266	1	PICKUP	2500
cegr02005_0005	1015	192	245	218	261	5	BTR70	1500
cegr02013_0002	1401	305	260	319	266	2	SUV	3500
cegr02009_0009	1597	324	254	356	264	9	BMP2	2500
cegr02007_0001	1366	266	255	298	265	1	PICKUP	2000
cegr02011_0006	138	281	260	297	268	6	BRDM2	3000
cegr02019_0012	1634	193	267	203	271	12	ZSU23	5000
cegr02015_0001	398	272	227	288	231	1	PICKUP	4000
cegr01937_0009	1613	312	246	328	252	9	BMP2	4500
cegr02007_0013	295	240	249	274	263	13	2S3	2000
cegr01927_0011	1048	330	253	370	265	11	T72	2000
cegr02003_0002	1436	434	251	482	271	2	SUV	1000
cegr01935_0006	1313	262	246	270	252	6	BRDM2	4000
cegr02013_0005	135	330	255	354	261	5	BTR70	3500
cegr02011_0005	737	318	254	346	262	5	BTR70	3000
cegr01939_0002	75	321	250	331	254	2	SUV	5000
cegr02017_0001	1166	217	251	229	255	1	PICKUP	4500
cegr01927_0002	1062	363	252	389	262	2	SUV	2000
cegr02007_0005	1004	246	250	278	262	5	BTR70	2000
cegr01933_0011	612	285	252	297	258	11	T72	3500
cegr02019_0005	1058	346	253	362	257	5	BTR70	5000
cegr02005_0013	1369	231	248	281	268	13	2S3	1500
cegr02017_0012	47	356	256	370	262	12	ZSU23	4500
cegr02005_0012	1600	204	244	248	260	12	ZSU23	1500
cegr02005_0001	1768	223	252	265	264	1	PICKUP	1500
cegr02015_0013	1022	329	257	347	265	13	2S3	4000
cegr01927_0011	326	280	256	320	268	11	T72	2000
cegr02005_0001	1408	412	247	438	259	1	PICKUP	1500
cegr01927_0002	381	259	255	281	265	2	SUV	2000
cegr01923_0009	1703	108	245	170	271	9	BMP2	1000
cegr01929_0001	113	335	259	359	267	1	PICKUP	2500
cegr01935_0012	796	275	276	291	282	12	ZSU23	4000
cegr02011_0009	443	353	250	375	258	9	BMP2	3000
cegr02005_0001	1700	276	252	316	264	1	PICKUP	1500
cegr02013_0013	627	317	253	339	261	13	2S3	3500
cegr02017_0005	1163	361	260	367	264	5	BTR70	4500
cegr02015_0005	1775	376	252	388	258	5	BTR70	4000
cegr02003_0012	592	180	259	236	285	12	ZSU23	1000
cegr01925_0005	882	338	241	396	257	5	BTR70	1500
cegr02003_0005	880	181	244	265	268	5	BTR70	1000
cegr02013_0012	84	280	254	290	262	12	ZSU23	3500
cegr02013_0006	127	340	252	354	258	6	BRDM2	3500
cegr02015_0005	1401	297	250	315	256	5	BTR70	4000
cegr01937_0001	1054	286	254	294	258	1	PICKUP	4500
cegr02015_0011	432	290	253	309	262	11	T72	4000
cegr01933_0011	425	305	252	327	258	11	T72	3500
cegr02003_0013	67	114	255	154	285	13	2S3	1000
cegr02003_0001	244	197	245	237	263	1	PICKUP	1000
cegr02005_0013	329	253	247	305	267	13	2S3	1500
cegr02003_0013	1684	291	252	363	282	13	2S3	1000
cegr02017_0002	991	315	257	327	261	2	SUV	4500
cegr02009_0005	1595	256	254	276	264	5	BTR70	2500
cegr02017_0005	177	348	259	364	263	5	BTR70	4500
cegr02015_0009	119	276	253	296	259	9	BMP2	4000
cegr01935_0012	816	274	276	288	282	12	ZSU23	4000
cegr01929_0011	1551	422	256	448	266	11	T72	2500
cegr02017_0011	849	329	258	343	264	11	T72	4500
cegr01923_0006	1379	468	239	524	261	6	BRDM2	1000
cegr01925_0002	1250	410	244	428	256	2	SUV	1500
cegr01923_0011	1773	380	270	462	294	11	T72	1000
cegr02009_0009	1004	258	249	288	259	9	BMP2	2500
cegr02017_0006	990	352	259	358	263	6	BRDM2	4500
cegr01923_0013	1627	234	246	314	276	13	2S3	1000
cegr02013_0005	825	261	253	275	259	5	BTR70	3500
cegr02005_0011	1258	417	247	461	263	11	T72	1500
cegr02013_0013	252	231	256	241	264	13	2S3	3500
cegr01933_0001	967	317	254	333	258	1	PICKUP	3500
cegr01927_0005	284	303	245	345	257	5	BTR70	2000
cegr01933_0002	748	270	250	284	256	2	SUV	3500
cegr01929_0001	1641	278	257	294	265	1	PICKUP	2500
cegr02015_0005	1074	311	252	333	258	5	BTR70	4000
cegr01925_0001	1379	418	257	444	269	1	PICKUP	1500
cegr02017_0009	140	352	259	370	265	9	BMP2	4500
cegr02007_0006	1667	324	252	356	264	6	BRDM2	2000
cegr02005_0005	757	315	249	373	265	5	BTR70	1500
cegr02007_0005	1712	301	254	345	266	5	BTR70	2000
cegr02011_0012	109	281	253	301	261	12	ZSU23	3000
cegr01923_0001	1777	435	245	493	263	1	PICKUP	1000
cegr02003_0012	1631	111	262	157	288	12	ZSU23	1000
cegr01935_0005	291	301	269	323	275	5	BTR70	4000
cegr01933_0005	77	328	250	352	256	5	BTR70	3500
cegr02007_0012	570	327	259	363	271	12	ZSU23	2000
cegr01927_0012	506	236	244	260	256	12	ZSU23	2000
cegr01937_0005	1718	250	254	264	258	5	BTR70	4500
cegr02015_0002	1024	337	257	349	261	2	SUV	4000
cegr01933_0001	197	232	255	246	259	1	PICKUP	3500
cegr02003_0002	1059	412	241	462	259	2	SUV	1000
cegr02009_0009	740	243	252	267	262	9	BMP2	2500
cegr01925_0009	266	290	248	340	266	9	BMP2	1500
cegr01923_0009	1543	113	251	179	279	9	BMP2	1000
cegr01935_0012	1078	279	274	295	280	12	ZSU23	4000
cegr02007_0009	400	401	246	417	260	9	BMP2	2000
cegr02009_0005	1241	363	256	391	266	5	BTR70	2500
cegr01925_0012	664	309	243	355	261	12	ZSU23	1500
cegr02009_0013	1374	283	248	309	260	13	2S3	2500
cegr02007_0012	1517	365	259	391	271	12	ZSU23	2000
cegr01933_0009	1451	255	280	277	288	9	BMP2	3500
cegr02003_0009	1301	149	232	225	258	9	BMP2	1000
cegr02011_0005	821	288	254	316	262	5	BTR70	3000
cegr01925_0006	643	346	250	390	264	6	BRDM2	1500
cegr01939_0001	1195	269	254	279	258	1	PICKUP	5000
cegr01923_0012	1275	287	222	349	248	12	ZSU23	1000
cegr02017_0001	366	240	251	252	255	1	PICKUP	4500
cegr01935_0009	1288	341	260	351	266	9	BMP2	4000
cegr02009_0012	273	382	249	398	259	12	ZSU23	2500
cegr01933_0001	1598	260	254	278	258	1	PICKUP	3500
cegr02015_0012	394	277	254	293	260	12	ZSU23	4000
cegr01923_0005	598	113	236	169	260	5	BTR70	1000
cegr01937_0012	1351	238	250	252	256	12	ZSU23	4500
cegr01937_0006	1068	228	251	238	255	6	BRDM2	4500
cegr02007_0002	1601	320	252	346	262	2	SUV	2000
cegr01929_0001	1090	379	257	397	265	1	PICKUP	2500
cegr01927_0011	437	255	256	289	268	11	T72	2000
cegr01923_0013	488	127	241	187	271	13	2S3	1000
cegr02013_0005	506	336	256	360	262	5	BTR70	3500
cegr01933_0005	1070	263	249	283	255	5	BTR70	3500
cegr01925_0001	622	223	257	255	269	1	PICKUP	1500
cegr02013_0011	718	259	251	275	257	11	T72	3500
cegr02009_0012	1452	359	249	385	259	12	ZSU23	2500
cegr02011_0009	1001	262	250	284	258	9	BMP2	3000
cegr01927_0011	544	235	255	267	267	11	T72	2000
cegr02011_0013	1362	270	251	294	261	13	2S3	3000
cegr01927_0005	613	231	242	245	254	5	BTR70	2000
cegr01935_0011	302	370	253	384	259	11	T72	4000
cegr01925_0012	1246	396	238	440	254	12	ZSU23	1500
cegr02005_0013	584	420	251	460	271	13	2S3	1500
cegr02009_0013	1658	271	247	301	259	13	2S3	2500
cegr02005_0012	1752	295	242	339	258	12	ZSU23	1500
cegr01931_0011	1755	295	271	321	279	11	T72	3000
cegr01927_0013	1449	350	242	390	258	13	2S3	2000
cegr02009_0011	1655	361	248	389	258	11	T72	2500
cegr02013_0005	1715	296	255	320	261	5	BTR70	3500
cegr01931_0009	1110	323	255	349	263	9	BMP2	3000
cegr01937_0005	129	286	256	304	260	5	BTR70	4500
cegr02003_0001	1176	145	252	183	270	1	PICKUP	1000
cegr02013_0006	1019	306	251	324	257	6	BRDM2	3500
cegr01935_0009	599	256	260	274	266	9	BMP2	4000
cegr01923_0002	328	242	250	294	270	2	SUV	1000
cegr02003_0011	769	133	255	203	279	11	T72	1000
cegr02015_0012	171	268	254	276	260	12	ZSU23	4000
cegr01923_0009	1002	498	243	560	269	9	BMP2	1000
cegr01931_0009	1558	227	252	249	260	9	BMP2	3000
cegr01933_0012	366	340	285	360	293	12	ZSU23	3500
cegr02017_0002	1361	361	258	367	262	2	SUV	4500
cegr02009_0013	765	366	247	394	259	13	2S3	2500
cegr01931_0012	790	284	304	298	312	12	ZSU23	3000
cegr02013_0011	113	359	252	379	258	11	T72	3500
cegr02009_0005	284	341	256	375	266	5	BTR70	2500
cegr02003_0009	37	209	224	287	250	9	BMP2	1000
cegr01933_0009	90	317	281	337	289	9	BMP2	3500
cegr02005_0011	1193	393	248	443	264	11	T72	1500
cegr02013_0011	1384	343	250	365	256	11	T72	3500
cegr02019_0011	489	295	263	311	267	11	T72	5000
cegr02017_0009	1650	318	259	334	265	9	BMP2	4500
cegr01935_0002	300	270	248	282	252	2	SUV	4000
cegr01923_0001	883	516	253	544	271	1	PICKUP	1000
cegr01937_0009	1459	285	246	301	252	9	BMP2	4500
cegr01939_0002	570	280	250	284	254	2	SUV	5000
cegr01923_0005	50	484	234	522	258	5	BTR70	1000
cegr02009_0012	58	362	247	382	257	12	ZSU23	2500
cegr02015_0012	875	334	254	348	260	12	ZSU23	4000
cegr02003_0009	1373	181	232	259	258	9	BMP2	1000
cegr01931_0011	953	333	269	357	277	11	T72	3000
cegr01925_0011	1559	450	244	484	260	11	T72	1500
cegr02003_0012	390	217	267	285	293	12	ZSU23	1000
cegr01923_0002	1286	512	241	534	259	2	SUV	1000
cegr02019_0013	477	296	256	312	262	13	2S3	5000
cegr02009_0013	825	380	248	404	260	13	2S3	2500
cegr01933_0001	57	272	255	288	259	1	PICKUP	3500
cegr01933_0006	1765	309	253	325	259	6	BRDM2	3500
cegr02011_0001	997	292	257	310	263	1	PICKUP	3000
cegr02007_0012	672	282	259	316	271	12	ZSU23	2000
cegr01923_0002	602	141	246	165	264	2	SUV	1000
cegr01933_0001	1628	272	255	288	259	1	PICKUP	3500
cegr01939_0012	1355	260	257	270	261	12	ZSU23	5000
cegr02013_0009	1167	350	257	372	265	9	BMP2	3500
cegr01927_0011	1015	319	253	357	265	11	T72	2000
cegr02009_0001	986	378	255	390	263	1	PICKUP	2500
cegr01923_0013	1582	275	249	349	279	13	2S3	1000
cegr01927_0011	1219	388	253	424	265	11	T72	2000
cegr01931_0002	1278	269	253	285	259	2	SUV	3000
cegr02007_0011	1196	371	254	403	266	11	T72	2000
cegr02013_0009	1008	300	255	322	263	9	BMP2	3500
cegr02009_0013	1493	269	248	285	260	13	2S3	2500
cegr01923_0001	151	205	259	267	277	1	PICKUP	1000
cegr01925_0013	1561	239	246	291	266	13	2S3	1500
cegr01937_0005	1432	259	255	277	259	5	BTR70	4500
cegr02013_0006	644	250	251	266	257	6	BRDM2	3500
cegr02003_0009	1257	127	233	193	259	9	BMP2	1000
cegr02019_0013	1556	332	257	346	263	13	2S3	5000
cegr02015_0009	1320	287	253	305	259	9	BMP2	4000
cegr01935_0002	1392	266	249	268	251	2	SUV	4000
cegr01929_0006	1449	343	255	369	263	6	BRDM2	2500
cegr02003_0002	1515	368	254	420	274	2	SUV	1000
cegr01935_0009	1217	334	259	350	265	9	BMP2	4000
cegr01931_0005	1138	324	247	340	255	5	BTR70	3000
cegr02015_0012	8	274	255	284	261	12	ZSU23	4000
cegr02007_0002	353	273	251	299	261	2	SUV	2000
cegr01933_0012	1774	319	286	335	294	12	ZSU23	3500
cegr02017_0005	1529	295	258	311	262	5	BTR70	4500
cegr01937_0012	867	256	249	272	255	12	ZSU23	4500
cegr01929_0001	1219	343	259	367	267	1	PICKUP	2500
cegr01937_0005	1652	247	254	257	258	5	BTR70	4500
cegr01929_0002	672	271	254	283	262	2	SUV	2500
cegr02003_0006	1639	115	239	141	261	6	BRDM2	1000
cegr01935_0002	1718	318	248	324	250	2	SUV	4000
cegr01927_0012	894	382	243	416	255	12	ZSU23	2000
cegr01935_0005	1645	252	268	266	274	5	BTR70	4000
cegr01937_0012	848	252	249	268	255	12	ZSU23	4500
cegr02003_0006	370	194	245	260	267	6	BRDM2	1000
cegr01923_0013	993	277	233	355	263	13	2S3	1000
cegr02007_0012	1772	258	259	294	271	12	ZSU23	2000
cegr02007_0005	83	279	250	321	262	5	BTR70	2000
cegr01927_0006	1305	244	245	258	255	6	BRDM2	2000
cegr02015_0013	171	300	258	318	266	13	2S3	4000
cegr02011_0005	638	353	255	379	263	5	BTR70	3000
cegr02019_0009	654	330	261	346	267	9	BMP2	5000
cegr01937_0002	1175	296	254	298	256	2	SUV	4500
cegr02003_0009	1402	174	231	250	257	9	BMP2	1000
cegr01931_0001	411	259	251	279	257	1	PICKUP	3000
cegr02017_0001	715	256	251	268	255	1	PICKUP	4500
cegr01937_0012	488	209	250	219	256	12	ZSU23	4500
cegr01935_0006	240	310	249	326	255	6	BRDM2	4000
cegr02017_0013	1451	314	246	332	252	13	2S3	4500
cegr01923_0006	872	112	229	158	251	6	BRDM2	1000
cegr02017_0011	1655	263	257	273	263	11	T72	4500
cegr01929_0006	7	273	255	297	263	6	BRDM2	2500
cegr01925_0009	1187	434	246	474	264	9	BMP2	1500
cegr01937_0002	1771	321	252	329	256	2	SUV	4500
cegr02015_0009	1447	311	254	329	260	9	BMP2	4000
cegr02009_0005	10	360	256	390	266	5	BTR70	2500
cegr02005_0011	544	202	251	232	267	11	T72	1500
cegr01923_0012	246	155	220	195	246	12	ZSU23	1000
cegr02015_0009	1734	319	255	337	261	9	BMP2	4000
cegr02011_0013	202	262	253	278	263	13	2S3	3000
cegr01939_0005	781	314	252	330	256	5	BTR70	5000
cegr02019_0011	210	286	263	296	267	11	T72	5000
cegr02015_0005	793	375	251	389	257	5	BTR70	4000
cegr01929_0012	1365	254	257	278	267	12	ZSU23	2500
cegr02013_0009	345	387	257	397	265	9	BMP2	3500
cegr02003_0002	225	311	253	363	273	2	SUV	1000
cegr01923_0012	1786	196	233	266	259	12	ZSU23	1000
cegr01927_0002	1493	343	256	369	266	2	SUV	2000
cegr02015_0009	1464	316	254	332	260	9	BMP2	4000
cegr02011_0013	373	283	251	309	261	13	2S3	3000
cegr02017_0006	1249	334	259	348	263	6	BRDM2	4500
cegr02009_0009	696	252	253	278	263	9	BMP2	2500
cegr02017_0009	1301	377	260	385	266	9	BMP2	4500
cegr01935_0001	215	239	253	247	257	1	PICKUP	4000
cegr02017_0006	1081	351	259	361	263	6	BRDM2	4500
cegr02019_0013	1074	300	257	316	263	13	2S3	5000
cegr01923_0009	115	440	251	510	279	9	BMP2	1000
cegr02005_0012	972	423	243	443	261	12	ZSU23	1500
cegr02015_0006	714	261	259	269	265	6	BRDM2	4000
cegr02009_0012	1609	303	251	331	261	12	ZSU23	2500
cegr01925_0005	831	308	240	362	256	5	BTR70	1500
cegr01933_0011	39	398	252	420	258	11	T72	3500
cegr01931_0009	1637	245	252	271	260	9	BMP2	3000
cegr01927_0013	1523	320	243	356	259	13	2S3	2000
cegr02017_0001	238	214	250	226	254	1	PICKUP	4500
cegr02005_0001	1742	240	253	282	265	1	PICKUP	1500
cegr02011_0006	962	300	261	320	269	6	BRDM2	3000
cegr01923_0013	1231	432	234	480	264	13	2S3	1000
cegr02007_0009	1688	380	248	414	262	9	BMP2	2000
cegr01935_0005	1715	253	268	263	274	5	BTR70	4000
cegr01935_0001	803	311	252	321	256	1	PICKUP	4000
cegr02007_0011	26	355	255	395	267	11	T72	2000
cegr02013_0009	649	302	258	324	266	9	BMP2	3500
cegr01939_0011	190	233	252	245	256	11	T72	5000
cegr02015_0005	764	379	252	389	258	5	BTR70	4000
cegr02005_0006	1179	372	250	414	264	6	BRDM2	1500
cegr01929_0012	326	395	258	415	268	12	ZSU23	2500
cegr02005_0005	982	191	245	229	261	5	BTR70	1500
cegr01935_0006	706	284	247	300	253	6	BRDM2	4000
cegr02003_0001	495	298	242	358	260	1	PICKUP	1000
cegr02013_0013	648	322	254	342	262	13	2S3	3500
cegr02013_0012	1580	304	254	324	260	12	ZSU23	3500
cegr02015_0011	154	324	254	341	262	11	T72	4000
cegr02003_0002	1344	491	247	523	265	2	SUV	1000
cegr01933_0009	525	224	279	234	287	9	BMP2	3500
cegr02019_0011	500	296	263	312	267	11	T72	5000
cegr01925_0005	1102	422	244	442	260	5	BTR70	1500
cegr01937_0011	815	264	251	282	257	11	T72	4500
cegr02015_0006	1067	332	259	344	265	6	BRDM2	4000
cegr02005_0012	1627	216	244	262	260	12	ZSU23	1500
cegr02013_0002	397	236	259	248	265	2	SUV	3500
cegr01931_0009	457	230	252	248	260	9	BMP2	3000
cegr02009_0009	1133	296	251	326	261	9	BMP2	2500
cegr01923_0001	31	334	259	396	277	1	PICKUP	1000
cegr01929_0002	683	271	254	281	262	2	SUV	2500
cegr02003_0013	491	344	242	422	272	13	2S3	1000
cegr02019_0009	1255	311	260	325	266	9	BMP2	5000
cegr01929_0013	70	361	252	377	264	13	2S3	2500
cegr01927_0009	1296	222	253	260	267	9	BMP2	2000
cegr02005_0012	1512	188	246	214	264	12	ZSU23	1500
cegr01929_0011	83	383	254	415	264	11	T72	2500
cegr02007_0002	387	265	251	289	261	2	SUV	2000
cegr01925_0002	730	203	243	225	255	2	SUV	1500
cegr02003_0013	1259	162	264	228	294	13	2S3	1000
cegr02019_0006	570	275	252	289	256	6	BRDM2	5000
cegr02013_0012	354	285	254	303	262	12	ZSU23	3500
cegr02009_0012	580	288	251	316	261	12	ZSU23	2500
cegr02019_0001	402	285	259	297	263	1	PICKUP	5000
cegr01929_0005	53	300	262	328	272	5	BTR70	2500
cegr02019_0013	875	273	255	287	261	13	2S3	5000
cegr02005_0005	1588	430	246	458	262	5	BTR70	1500
cegr02013_0011	1514	368	254	382	260	11	T72	3500
cegr01925_0002	666	194	245	210	257	2	SUV	1500
cegr01937_0005	115	288	256	306	260	5	BTR70	4500
cegr01929_0005	608	202	262	230	272	5	BTR70	2500
cegr02013_0013	195	234	255	252	263	13	2S3	3500
cegr02011_0001	1770	368	257	386	263	1	PICKUP	3000
cegr02011_0009	1404	315	249	339	257	9	BMP2	3000
cegr01925_0012	788	380	241	424	259	12	ZSU23	1500
cegr01925_0012	544	239	242	287	260	12	ZSU23	1500
cegr01931_0009	1149	311	254	337	262	9	BMP2	3000
cegr01931_0009	618	262	252	288	260	9	BMP2	3000
cegr01933_0011	1227	414	251	428	257	11	T72	3500
cegr01925_0013	1033	258	253	310	273	13	2S3	1500
cegr01939_0006	753	358	252	372	256	6	BRDM2	5000
cegr02019_0006	549	270	252	284	256	6	BRDM2	5000
cegr01925_0011	1430	436	244	474	260	11	T72	1500
cegr02009_0012	1659	286	252	314	262	12	ZSU23	2500
cegr01933_0009	939	313	281	335	289	9	BMP2	3500
cegr02019_0002	427	290	254	300	258	2	SUV	5000
cegr02007_0011	853	261	253	301	265	11	T72	2000
cegr02005_0011	1430	442	248	480	264	11	T72	1500
cegr02003_0013	1107	255	263	335	293	13	2S3	1000
cegr02019_0005	37	346	253	362	257	5	BTR70	5000
cegr02015_0006	293	334	260	346	266	6	BRDM2	4000
cegr01935_0011	497	375	253	389	259	11	T72	4000
cegr01929_0006	818	275	255	299	263	6	BRDM2	2500
cegr02007_0001	408	305	256	335	266	1	PICKUP	2000
cegr02011_0011	1429	364	255	386	263	11	T72	3000
cegr01935_0012	1175	294	274	312	280	12	ZSU23	4000
cegr02011_0011	1627	380	255	396	263	11	T72	3000
cegr01933_0006	335	242	252	260	258	6	BRDM2	3500
cegr01923_0001	70	292	259	352	277	1	PICKUP	1000
cegr02007_0001	1758	266	257	296	265	1	PICKUP	2000
cegr01937_0001	214	291	253	301	257	1	PICKUP	4500
cegr02013_0012	252	277	254	289	262	12	ZSU23	3500
cegr02015_0005	14	308	251	330	257	5	BTR70	4000
cegr01929_0001	1457	281	259	297	267	1	PICKUP	2500
cegr02017_0012	713	342	254	356	260	12	ZSU23	4500
cegr01923_0009	193	369	257	449	285	9	BMP2	1000
cegr02007_0013	455	304	248	340	262	13	2S3	2000
cegr02011_0013	923	335	252	361	262	13	2S3	3000
cegr01927_0005	886	293	242	335	254	5	BTR70	2000
cegr01925_0001	241	411	257	441	269	1	PICKUP	1500
cegr01925_0013	1237	186	250	222	270	13	2S3	1500
cegr02011_0002	1457	393	257	399	263	2	SUV	3000
cegr01931_0012	88	412	303	428	311	12	ZSU23	3000
cegr01937_0005	672	263	254	281	258	5	BTR70	4500
cegr01927_0009	603	266	251	304	265	9	BMP2	2000
cegr02019_0013	1617	324	258	340	264	13	2S3	5000
cegr02019_0009	469	355	261	361	267	9	BMP2	5000
cegr01931_0012	613	292	305	312	313	12	ZSU23	3000
cegr02015_0005	168	291	249	303	255	5	BTR70	4000
cegr01925_0001	370	349	258	391	270	1	PICKUP	1500
cegr02005_0005	1768	326	249	384	265	5	BTR70	1500
cegr01939_0012	30	273	259	287	263	12	ZSU23	5000
cegr01925_0011	834	171	246	213	262	11	T72	1500
cegr01937_0006	972	245	252	259	256	6	BRDM2	4500
cegr02017_0012	25	353	255	369	261	12	ZSU23	4500
cegr01925_0001	301	385	258	423	270	1	PICKUP	1500
cegr01929_0012	983	268	258	290	268	12	ZSU23	2500
cegr01925_0009	1209	424	246	468	264	9	BMP2	1500
cegr01935_0001	1583	304	251	318	255	1	PICKUP	4000
cegr01929_0002	232	358	255	378	263	2	SUV	2500
cegr01927_0009	1762	309	252	347	266	9	BMP2	2000
cegr02013_0012	402	293	255	313	261	12	ZSU23	3500
cegr02005_0012	769	327	243	373	259	12	ZSU23	1500
cegr01933_0002	142	299	250	313	256	2	SUV	3500
cegr02007_0001	1270	319	255	351	265	1	PICKUP	2000
cegr02015_0013	139	306	260	326	268	13	2S3	4000
cegr02015_0006	1559	257	258	265	264	6	BRDM2	4000
cegr01923_0012	1609	128	227	168	253	12	ZSU23	1000
cegr02009_0002	1610	317	261	337	269	2	SUV	2500
cegr02011_0013	387	287	251	313	261	13	2S3	3000
cegr02007_0013	1398	247	247	285	261	13	2S3	2000
cegr01925_0001	1694	234	258	274	270	1	PICKUP	1500
cegr01927_0001	381	301	244	331	252	1	PICKUP	2000
cegr02007_0009	1073	232	244	266	258	9	BMP2	2000
cegr02005_0009	581	410	243	448	261	9	BMP2	1500
cegr01939_0002	1581	302	250	312	254	2	SUV	5000
cegr01933_0002	495	231	251	237	257	2	SUV	3500
cegr01939_0006	719	363	252	377	256	6	BRDM2	5000
cegr02007_0002	1438	381	252	405	262	2	SUV	2000
cegr01923_0002	810	236	240	286	258	2	SUV	1000
cegr01937_0005	378	247	253	261	257	5	BTR70	4500
cegr02015_0013	329	256	259	274	267	13	2S3	4000
cegr02013_0002	371	239	259	253	265	2	SUV	3500
cegr02015_0011	1673	314	255	333	262	11	T72	4000
cegr01923_0005	1232	487	237	529	261	5	BTR70	1000
cegr02013_0005	1567	341	256	365	262	5	BTR70	3500
cegr01939_0011	886	313	253	323	257	11	T72	5000
cegr02019_0002	379	299	255	309	259	2	SUV	5000
cegr02005_0009	1040	188	241	224	259	9	BMP2	1500
cegr02003_0001	44	154	252	212	270	1	PICKUP	1000
cegr02007_0013	1654	363	248	399	262	13	2S3	2000
cegr02005_0006	573	184	245	214	259	6	BRDM2	1500
cegr02005_0005	1189	231	241	283	257	5	BTR70	1500
cegr02005_0011	1084	346	246	398	262	11	T72	1500
cegr02003_0011	1735	276	264	354	288	11	T72	1000
cegr01923_0011	1545	500	259	540	283	11	T72	1000
cegr01923_0001	146	210	259	272	277	1	PICKUP	1000
cegr01931_0012	1674	405	304	427	312	12	ZSU23	3000
cegr01925_0005	37	416	244	440	260	5	BTR70	1500
cegr02017_0005	697	292	257	300	261	5	BTR70	4500
cegr01925_0013	1518	219	246	269	266	13	2S3	1500
cegr01937_0011	1610	251	249	267	255	11	T72	4500
cegr01939_0012	1755	288	258	302	262	12	ZSU23	5000
cegr01925_0006	1393	423	248	443	262	6	BRDM2	1500
cegr01937_0006	408	227	251	239	255	6	BRDM2	4500
cegr01923_0005	997	359	231	443	255	5	BTR70	1000
cegr01925_0012	416	196	241	234	259	12	ZSU23	1500
cegr02017_0009	579	339	260	355	266	9	BMP2	4500
cegr01931_0001	1406	261	251	281	257	1	PICKUP	3000
cegr01937_0009	31	273	245	291	251	9	BMP2	4500
cegr01923_0002	1350	496	244	532	262	2	SUV	1000
cegr02017_0011	307	299	257	315	263	11	T72	4500
cegr02011_0012	1621	359	255	381	263	12	ZSU23	3000
cegr02009_0009	198	353	252	373	262	9	BMP2	2500
cegr01937_0011	604	235	250	249	256	11	T72	4500
cegr01927_0009	935	381	255	407	269	9	BMP2	2000
cegr02011_0012	91	278	254	298	262	12	ZSU23	3000
cegr01933_0006	170	301	254	319	260	6	BRDM2	3500
cegr02007_0001	160	383	255	401	263	1	PICKUP	2000
cegr01939_0009	1032	313	252	329	258	9	BMP2	5000
cegr02015_0002	188	334	259	346	263	2	SUV	4000
cegr02019_0013	16	333	258	347	264	13	2S3	5000
cegr02013_0011	376	318	254	338	260	11	T72	3500
cegr02019_0001	646	310	258	318	262	1	PICKUP	5000
cegr02009_0001	406	259	255	275	263	1	PICKUP	2500
cegr02007_0005	359	414	252	442	264	5	BTR70	2000
cegr01925_0002	1017	330	242	364	254	2	SUV	1500
cegr02007_0002	1655	302	252	326	262	2	SUV	2000
cegr02015_0002	770	282	257	294	261	2	SUV	4000
cegr02007_0006	802	277	250	309	262	6	BRDM2	2000
cegr01927_0013	1511	325	243	361	259	13	2S3	2000
cegr02005_0005	175	259	241	315	257	5	BTR70	1500
cegr02009_0002	1591	322	261	342	269	2	SUV	2500
cegr02009_0009	720	246	253	272	263	9	BMP2	2500
cegr01923_0011	1233	309	257	383	281	11	T72	1000
cegr02019_0005	1538	347	254	365	258	5	BTR70	5000
cegr02019_0011	1246	349	264	363	268	11	T72	5000
cegr02019_0011	359	288	263	300	267	11	T72	5000
cegr02007_0001	1220	341	256	371	266	1	PICKUP	2000
cegr02019_0002	1201	329	255	339	259	2	SUV	5000
cegr01929_0002	694	271	254	281	262	2	SUV	2500
cegr02013_0002	285	260	259	274	265	2	SUV	3500
cegr02013_0001	1469	321	239	339	243	1	PICKUP	3500
cegr02007_0012	832	215	260	245	272	12	ZSU23	2000
cegr02013_0012	1339	280	254	292	262	12	ZSU23	3500
cegr02007_0005	1186	325	249	365	261	5	BTR70	2000
cegr01939_0002	1030	334	249	344	253	2	SUV	5000
cegr02007_0012	25	266	258	300	270	12	ZSU23	2000
cegr01927_0013	1217	426	242	452	256	13	2S3	2000
cegr02005_0009	1715	424	243	446	261	9	BMP2	1500
cegr01939_0011	1124	283	253	297	257	11	T72	5000
cegr02019_0012	1323	161	268	173	272	12	ZSU23	5000
cegr02011_0005	1359	348	253	376	261	5	BTR70	3000
cegr01931_0012	956	303	304	325	312	12	ZSU23	3000
cegr02011_0011	267	343	256	369	264	11	T72	3000
cegr01927_0013	59	351	245	389	261	13	2S3	2000
cegr02013_0012	113	280	254	290	262	12	ZSU23	3500
cegr01925_0002	1453	369	247	399	259	2	SUV	1500
cegr02015_0002	399	287	257	299	261	2	SUV	4000
cegr02017_0002	1051	328	257	338	261	2	SUV	4500
cegr01929_0013	865	467	251	495	263	13	2S3	2500
cegr02015_0001	958	271	228	287	232	1	PICKUP	4000
cegr01923_0001	1112	317	260	379	278	1	PICKUP	1000
cegr02011_0002	35	381	257	395	263	2	SUV	3000
cegr02009_0001	1452	254	254	264	262	1	PICKUP	2500
cegr02007_0011	243	286	257	326	269	11	T72	2000
cegr02009_0006	843	375	260	393	268	6	BRDM2	2500
cegr02013_0006	717	241	250	251	256	6	BRDM2	3500
cegr01937_0005	1266	289	256	307	260	5	BTR70	4500
cegr01933_0005	1745	311	251	335	257	5	BTR70	3500
cegr01935_0012	149	344	274	358	280	12	ZSU23	4000
cegr01931_0002	128	291	252	309	258	2	SUV	3000
cegr01931_0006	1113	243	253	263	261	6	BRDM2	3000
cegr02011_0002	961	299	256	315	262	2	SUV	3000
cegr01925_0012	1219	406	237	450	253	12	ZSU23	1500
cegr02009_0011	1613	367	247	391	257	11	T72	2500
cegr01937_0005	1403	265	256	283	260	5	BTR70	4500
cegr02009_0012	32	358	248	378	258	12	ZSU23	2500
cegr02015_0005	394	312	249	334	255	5	BTR70	4000
cegr02007_0009	634	324	248	364	262	9	BMP2	2000
cegr02019_0001	926	260	260	272	264	1	PICKUP	5000
cegr02009_0006	866	380	260	396	268	6	BRDM2	2500
cegr02005_0002	1541	271	252	305	264	2	SUV	1500
cegr02005_0012	1533	186	246	218	264	12	ZSU23	1500
cegr01937_0011	266	272	251	288	257	11	T72	4500
cegr02007_0005	1706	304	254	348	266	5	BTR70	2000
cegr01931_0002	1323	255	253	273	259	2	SUV	3000
cegr01939_0001	1378	267	254	277	258	1	PICKUP	5000
cegr02003_0009	1604	344	233	422	259	9	BMP2	1000
cegr02015_0006	392	337	261	349	267	6	BRDM2	4000
cegr01935_0009	32	322	260	340	266	9	BMP2	4000
cegr02019_0009	986	283	261	291	267	9	BMP2	5000
cegr02011_0006	879	331	261	351	269	6	BRDM2	3000
cegr02003_0009	668	351	242	427	270	9	BMP2	1000
cegr01933_0001	1012	304	255	322	259	1	PICKUP	3500
cegr01927_0006	555	298	245	330	255	6	BRDM2	2000
cegr02017_0001	1592	266	251	278	255	1	PICKUP	4500
cegr01929_0005	261	308	264	332	274	5	BTR70	2500
cegr02009_0009	1630	313	254	345	264	9	BMP2	2500
cegr01923_0012	1028	431	219	493	245	12	ZSU23	1000
cegr01927_0012	1326	334	243	368	255	12	ZSU23	2000
cegr01927_0012	362	238	244	264	256	12	ZSU23	2000
cegr01931_0002	1147	307	252	323	258	2	SUV	3000
cegr02013_0006	1490	281	252	299	258	6	BRDM2	3500
cegr02019_0006	1286	258	252	268	256	6	BRDM2	5000
cegr01937_0011	1456	285	251	301	257	11	T72	4500
cegr01939_0011	174	235	252	247	256	11	T72	5000
cegr02017_0006	571	283	256	291	260	6	BRDM2	4500
cegr01929_0001	1120	373	258	393	266	1	PICKUP	2500
cegr01935_0009	1783	250	258	266	264	9	BMP2	4000
cegr01937_0012	1042	278	248	284	254	12	ZSU23	4500
cegr02011_0009	1514	346	250	370	258	9	BMP2	3000
cegr02019_0005	134	367	254	385	258	5	BTR70	5000
cegr01927_0001	781	421	245	437	253	1	PICKUP	2000
cegr02009_0006	325	268	258	286	266	6	BRDM2	2500
cegr01933_0006	544	218	251	232	257	6	BRDM2	3500
cegr02005_0001	399	337	246	377	258	1	PICKUP	1500
cegr01939_0009	1725	288	253	304	259	9	BMP2	5000
cegr02015_0006	436	326	261	342	267	6	BRDM2	4000
cegr01923_0005	933	305	230	385	254	5	BTR70	1000
cegr01935_0006	64	339	248	345	254	6	BRDM2	4000
cegr01925_0001	122	436	254	450	266	1	PICKUP	1500
cegr01939_0011	1173	272	253	288	257	11	T72	5000
cegr01939_0001	785	332	253	340	257	1	PICKUP	5000
cegr01933_0006	962	330	253	340	259	6	BRDM2	3500
cegr01939_0002	416	280	250	288	254	2	SUV	5000
cegr02017_0006	1315	335	258	347	262	6	BRDM2	4500
cegr01923_0012	156	157	218	207	244	12	ZSU23	1000
cegr02005_0011	919	272	246	324	262	11	T72	1500
cegr01939_0011	872	314	253	322	257	11	T72	5000
cegr01927_0009	1208	261	255	301	269	9	BMP2	2000
cegr02015_0001	721	321	228	331	232	1	PICKUP	4000
cegr01925_0006	951	183	244	199	258	6	BRDM2	1500
cegr02011_0013	84	270	253	292	263	13	2S3	3000
cegr02005_0002	716	226	246	256	258	2	SUV	1500
cegr02015_0013	1271	264	259	282	267	13	2S3	4000
cegr02013_0013	668	327	254	345	262	13	2S3	3500
cegr01935_0006	523	257	247	265	253	6	BRDM2	4000
cegr01927_0013	1419	364	243	404	259	13	2S3	2000
cegr01923_0006	1776	108	230	144	252	6	BRDM2	1000
cegr01927_0002	643	244	254	260	264	2	SUV	2000
cegr01927_0013	1679	261	244	299	258	13	2S3	2000
cegr02015_0013	270	271	258	291	266	13	2S3	4000
cegr02011_0005	1220	300	253	328	261	5	BTR70	3000
cegr01923_0005	1650	163	243	249	267	5	BTR70	1000
cegr01935_0002	459	267	248	275	252	2	SUV	4000
cegr02005_0002	1767	203	246	219	258	2	SUV	1500
cegr01935_0002	1563	282	249	286	251	2	SUV	4000
cegr02011_0006	14	280	261	290	269	6	BRDM2	3000
cegr01939_0006	860	336	252	350	256	6	BRDM2	5000
cegr01933_0012	478	325	285	341	293	12	ZSU23	3500
cegr02007_0013	1700	384	248	416	262	13	2S3	2000
cegr02009_0011	730	247	249	273	259	11	T72	2500
cegr01937_0006	1691	255	253	269	257	6	BRDM2	4500
cegr02009_0006	1516	260	257	276	265	6	BRDM2	2500
cegr01923_0002	370	209	250	261	270	2	SUV	1000
cegr01939_0012	1315	262	258	274	262	12	ZSU23	5000
cegr02015_0013	699	288	258	306	266	13	2S3	4000
cegr02009_0006	1353	265	258	285	266	6	BRDM2	2500
cegr01929_0006	293	287	254	313	262	6	BRDM2	2500
cegr02009_0002	1390	370	260	384	268	2	SUV	2500
cegr01927_0009	1557	217	251	253	265	9	BMP2	2000
cegr02009_0009	226	356	253	374	263	9	BMP2	2500
cegr02003_0009	1056	127	237	185	265	9	BMP2	1000
cegr02007_0001	995	352	254	378	262	1	PICKUP	2000
cegr01925_0002	1552	322	248	358	260	2	SUV	1500
cegr01939_0005	52	289	253	307	257	5	BTR70	5000
cegr02009_0013	1351	284	248	312	260	13	2S3	2500
cegr02017_0001	48	210	249	220	253	1	PICKUP	4500
cegr02005_0011	31	398	252	450	268	11	T72	1500
cegr01929_0005	1790	202	262	216	272	5	BTR70	2500
cegr01925_0006	883	188	247	222	261	6	BRDM2	1500
cegr02007_0012	1316	337	255	369	267	12	ZSU23	2000
cegr02015_0009	1644	328	255	342	261	9	BMP2	4000
[truncated: 2,876 more rows]
