# Supplementary material for: Long-Range Thermal Target Detection in Data-Limited Settings Using Restricted Receptive Fields
Source: Sensors (Basel). 2023 Sep 11;23(18):7806. doi: 10.3390/s23187806 (PMC10536622; doi:10.3390/s23187806)
Supplement: Supplementary file 1 [file sensors-23-07806-s001.zip › File S1/train0.csv]

tag	frame	x1	y1	x2	y2	tgtid	tgt	range
cegr01929_0002	635	273	254	287	262	2	SUV	2500
cegr02015_0013	1382	249	257	259	265	13	2S3	4000
cegr01925_0005	1387	287	246	343	262	5	BTR70	1500
cegr02005_0002	1009	384	246	416	258	2	SUV	1500
cegr02017_0012	152	376	256	392	262	12	ZSU23	4500
cegr01933_0006	244	274	253	292	259	6	BRDM2	3500
cegr01937_0009	1599	311	246	327	252	9	BMP2	4500
cegr02003_0009	388	426	235	482	261	9	BMP2	1000
cegr02019_0011	940	346	265	360	269	11	T72	5000
cegr02007_0006	960	242	250	258	260	6	BRDM2	2000
cegr02013_0011	1722	357	252	377	258	11	T72	3500
cegr01933_0001	1159	259	256	277	260	1	PICKUP	3500
cegr02005_0006	718	241	243	283	257	6	BRDM2	1500
cegr01925_0011	923	196	245	248	261	11	T72	1500
cegr01933_0006	122	315	254	333	260	6	BRDM2	3500
cegr02009_0002	1435	364	261	380	269	2	SUV	2500
cegr01931_0002	464	234	253	244	259	2	SUV	3000
cegr02007_0013	36	266	249	302	263	13	2S3	2000
cegr02007_0011	649	216	255	246	267	11	T72	2000
cegr01931_0005	118	334	247	346	255	5	BTR70	3000
cegr01937_0005	843	295	256	313	260	5	BTR70	4500
cegr02009_0009	326	352	254	374	264	9	BMP2	2500
cegr02009_0009	185	350	252	372	262	9	BMP2	2500
cegr02017_0009	358	374	260	384	266	9	BMP2	4500
cegr01923_0002	286	280	251	330	271	2	SUV	1000
cegr02013_0013	1455	266	253	286	261	13	2S3	3500
cegr01925_0006	1683	250	249	294	263	6	BRDM2	1500
cegr02005_0009	1462	320	240	372	258	9	BMP2	1500
cegr01929_0011	1533	417	255	445	265	11	T72	2500
cegr02019_0013	1206	317	257	333	263	13	2S3	5000
cegr01939_0001	780	331	253	339	257	1	PICKUP	5000
cegr02017_0005	24	311	258	329	262	5	BTR70	4500
cegr01937_0005	201	271	254	289	258	5	BTR70	4500
cegr02011_0011	1675	376	255	396	263	11	T72	3000
cegr01923_0001	690	415	245	475	263	1	PICKUP	1000
cegr02017_0009	1589	331	260	347	266	9	BMP2	4500
cegr01939_0012	678	308	257	322	261	12	ZSU23	5000
cegr01937_0012	507	209	249	219	255	12	ZSU23	4500
cegr01925_0002	483	213	249	245	261	2	SUV	1500
cegr01925_0006	1273	355	246	399	260	6	BRDM2	1500
cegr02013_0012	400	292	255	312	261	12	ZSU23	3500
cegr02011_0002	918	292	256	306	262	2	SUV	3000
cegr02005_0001	1350	378	248	414	260	1	PICKUP	1500
cegr02017_0012	1396	398	254	406	260	12	ZSU23	4500
cegr02011_0011	425	311	255	335	263	11	T72	3000
cegr01929_0011	1108	280	257	306	267	11	T72	2500
cegr01931_0002	1591	235	253	245	259	2	SUV	3000
cegr02015_0002	331	303	258	315	262	2	SUV	4000
cegr01929_0012	1523	287	256	315	266	12	ZSU23	2500
cegr02013_0011	89	363	254	383	260	11	T72	3500
cegr02015_0012	544	307	254	323	260	12	ZSU23	4000
cegr02017_0005	838	300	257	316	261	5	BTR70	4500
cegr02005_0002	491	201	251	227	263	2	SUV	1500
cegr01937_0012	1158	270	249	282	255	12	ZSU23	4500
cegr02007_0009	663	313	248	351	262	9	BMP2	2000
cegr01931_0012	582	297	305	319	313	12	ZSU23	3000
cegr02013_0011	807	255	251	267	257	11	T72	3500
cegr02013_0012	958	366	253	384	261	12	ZSU23	3500
cegr02017_0012	279	392	256	402	262	12	ZSU23	4500
cegr02003_0005	26	153	231	215	255	5	BTR70	1000
cegr02011_0009	1694	368	251	382	259	9	BMP2	3000
cegr01927_0005	1365	377	245	413	257	5	BTR70	2000
cegr02015_0009	398	333	255	347	261	9	BMP2	4000
cegr01927_0002	1776	258	256	280	266	2	SUV	2000
cegr01931_0001	881	300	251	320	257	1	PICKUP	3000
cegr02013_0005	1156	318	254	342	260	5	BTR70	3500
cegr01931_0002	67	312	252	328	258	2	SUV	3000
cegr02017_0001	205	209	250	219	254	1	PICKUP	4500
cegr01923_0013	1575	280	249	354	279	13	2S3	1000
cegr02007_0006	475	398	253	412	263	6	BRDM2	2000
cegr01925_0009	1275	388	248	440	266	9	BMP2	1500
cegr01933_0009	533	224	279	234	287	9	BMP2	3500
cegr02015_0001	597	322	227	332	231	1	PICKUP	4000
cegr02007_0005	1331	396	252	432	264	5	BTR70	2000
cegr01925_0009	1300	373	248	427	266	9	BMP2	1500
cegr01939_0001	1548	302	254	314	258	1	PICKUP	5000
cegr02015_0006	331	342	260	348	266	6	BRDM2	4000
cegr01929_0002	1119	357	253	375	261	2	SUV	2500
cegr01937_0006	589	268	252	282	256	6	BRDM2	4500
cegr02005_0006	825	317	244	359	258	6	BRDM2	1500
cegr02013_0005	1443	371	255	383	261	5	BTR70	3500
cegr02007_0012	928	205	260	223	272	12	ZSU23	2000
cegr02005_0006	1384	232	250	274	264	6	BRDM2	1500
cegr02015_0005	1743	373	252	389	258	5	BTR70	4000
cegr01937_0006	1374	262	252	276	256	6	BRDM2	4500
cegr02003_0005	1771	383	245	451	269	5	BTR70	1000
cegr02007_0009	428	396	247	418	261	9	BMP2	2000
cegr02007_0009	570	348	247	388	261	9	BMP2	2000
cegr02007_0005	903	242	251	260	263	5	BTR70	2000
cegr02011_0001	1157	285	257	297	263	1	PICKUP	3000
cegr02009_0001	635	276	253	300	261	1	PICKUP	2500
cegr01927_0002	1787	256	256	278	266	2	SUV	2000
cegr02013_0002	825	278	258	292	264	2	SUV	3500
cegr01923_0001	1308	152	257	194	275	1	PICKUP	1000
cegr02003_0005	418	308	234	392	258	5	BTR70	1000
cegr01939_0009	186	360	253	370	259	9	BMP2	5000
cegr02013_0011	881	253	250	271	256	11	T72	3500
cegr02013_0011	1631	368	253	384	259	11	T72	3500
cegr02011_0006	360	328	259	348	267	6	BRDM2	3000
cegr02017_0013	82	276	245	284	251	13	2S3	4500
cegr02011_0009	923	277	250	303	258	9	BMP2	3000
cegr02019_0009	1689	340	262	356	268	9	BMP2	5000
cegr02009_0006	1133	337	260	363	268	6	BRDM2	2500
cegr01939_0009	850	277	252	291	258	9	BMP2	5000
cegr01927_0009	1561	219	251	255	265	9	BMP2	2000
cegr02011_0005	191	306	253	334	261	5	BTR70	3000
cegr01931_0002	322	235	253	249	259	2	SUV	3000
cegr01935_0002	559	284	248	296	252	2	SUV	4000
cegr01923_0005	715	132	233	196	257	5	BTR70	1000
cegr01937_0002	1790	325	252	333	256	2	SUV	4500
cegr02007_0002	717	253	250	273	260	2	SUV	2000
cegr02019_0001	1005	251	259	259	263	1	PICKUP	5000
cegr01925_0001	454	304	258	344	270	1	PICKUP	1500
cegr02019_0013	3	331	258	345	264	13	2S3	5000
cegr02017_0011	280	296	257	312	263	11	T72	4500
cegr02015_0009	955	247	253	261	259	9	BMP2	4000
cegr01939_0005	1453	266	252	280	256	5	BTR70	5000
cegr01927_0013	532	242	244	270	258	13	2S3	2000
cegr01929_0011	1495	405	255	435	265	11	T72	2500
cegr01923_0012	1330	237	221	303	247	12	ZSU23	1000
cegr01923_0006	1198	425	231	483	253	6	BRDM2	1000
cegr02007_0001	1255	327	255	359	265	1	PICKUP	2000
cegr02011_0002	1443	393	257	399	263	2	SUV	3000
cegr01923_0009	310	235	253	315	281	9	BMP2	1000
cegr02017_0006	322	316	258	330	262	6	BRDM2	4500
cegr01937_0001	893	296	255	308	259	1	PICKUP	4500
cegr01929_0012	1545	292	256	320	266	12	ZSU23	2500
cegr01935_0009	998	286	258	304	264	9	BMP2	4000
cegr02005_0012	960	420	243	444	261	12	ZSU23	1500
cegr01929_0013	1157	374	251	404	263	13	2S3	2500
cegr02003_0011	1171	370	248	448	272	11	T72	1000
cegr02005_0001	500	416	248	442	260	1	PICKUP	1500
cegr02011_0009	114	266	249	288	257	9	BMP2	3000
cegr02017_0009	103	346	259	362	265	9	BMP2	4500
cegr01935_0001	125	249	253	263	257	1	PICKUP	4000
cegr01931_0009	1441	224	253	240	261	9	BMP2	3000
cegr02011_0006	572	393	261	407	269	6	BRDM2	3000
cegr02015_0012	1598	328	253	344	259	12	ZSU23	4000
cegr02013_0001	1331	295	239	305	243	1	PICKUP	3500
cegr01935_0001	1332	244	253	256	257	1	PICKUP	4000
cegr02009_0006	1735	319	257	343	265	6	BRDM2	2500
cegr02015_0006	1596	258	259	270	265	6	BRDM2	4000
cegr02003_0005	643	406	241	458	265	5	BTR70	1000
cegr02003_0002	231	306	253	358	273	2	SUV	1000
cegr01931_0005	575	232	246	244	254	5	BTR70	3000
cegr01929_0002	1556	331	255	351	263	2	SUV	2500
cegr02003_0012	682	184	255	252	281	12	ZSU23	1000
cegr01925_0005	1221	382	245	430	261	5	BTR70	1500
cegr02005_0011	446	208	253	254	269	11	T72	1500
cegr01929_0002	931	296	253	316	261	2	SUV	2500
cegr01931_0002	789	318	250	334	256	2	SUV	3000
cegr02019_0013	604	278	256	292	262	13	2S3	5000
cegr02007_0005	747	270	251	314	263	5	BTR70	2000
cegr02019_0012	66	132	268	142	272	12	ZSU23	5000
cegr02007_0002	270	294	253	320	263	2	SUV	2000
cegr01937_0011	285	266	251	284	257	11	T72	4500
cegr02007_0013	417	285	247	323	261	13	2S3	2000
cegr02005_0002	772	253	244	287	256	2	SUV	1500
cegr02015_0011	1329	308	251	326	261	11	T72	4000
cegr02007_0001	872	289	255	319	263	1	PICKUP	2000
cegr02009_0005	14	362	256	390	266	5	BTR70	2500
cegr02011_0002	862	285	256	297	262	2	SUV	3000
cegr02009_0005	559	256	254	280	264	5	BTR70	2500
cegr02015_0002	233	326	258	338	262	2	SUV	4000
cegr02011_0013	1204	269	252	281	262	13	2S3	3000
cegr01927_0011	1656	337	256	375	268	11	T72	2000
cegr01925_0009	1224	417	247	463	265	9	BMP2	1500
cegr02005_0001	477	398	248	428	260	1	PICKUP	1500
cegr01939_0012	1687	276	259	290	263	12	ZSU23	5000
cegr01923_0012	798	435	229	495	255	12	ZSU23	1000
cegr01931_0005	664	233	245	253	253	5	BTR70	3000
cegr02007_0001	423	295	256	325	266	1	PICKUP	2000
cegr02015_0001	282	248	228	260	232	1	PICKUP	4000
cegr02015_0002	1604	289	257	301	261	2	SUV	4000
cegr01933_0006	1173	272	253	290	259	6	BRDM2	3500
cegr02005_0006	1303	283	250	325	264	6	BRDM2	1500
cegr01923_0011	1689	444	265	522	289	11	T72	1000
cegr02013_0001	748	413	241	419	245	1	PICKUP	3500
cegr01937_0006	1004	237	252	251	256	6	BRDM2	4500
cegr01935_0009	1518	307	261	327	267	9	BMP2	4000
cegr01935_0011	269	367	253	383	259	11	T72	4000
cegr02017_0011	673	333	258	343	264	11	T72	4500
cegr01929_0012	1567	298	257	326	267	12	ZSU23	2500
cegr02011_0002	1702	354	257	370	263	2	SUV	3000
cegr01937_0005	582	250	254	266	258	5	BTR70	4500
cegr01927_0005	268	310	245	352	257	5	BTR70	2000
cegr01923_0001	1177	244	259	306	277	1	PICKUP	1000
cegr02011_0009	1558	358	250	380	258	9	BMP2	3000
cegr01923_0012	2	240	217	308	243	12	ZSU23	1000
cegr01939_0002	823	301	250	311	254	2	SUV	5000
cegr02013_0002	577	230	258	238	264	2	SUV	3500
cegr02005_0009	1249	202	237	246	255	9	BMP2	1500
cegr02007_0001	223	387	256	401	264	1	PICKUP	2000
cegr01939_0001	749	328	253	338	257	1	PICKUP	5000
cegr02013_0012	433	299	254	319	260	12	ZSU23	3500
cegr01923_0005	823	204	231	288	255	5	BTR70	1000
cegr01929_0011	365	431	257	451	267	11	T72	2500
cegr01927_0001	1583	317	244	347	252	1	PICKUP	2000
cegr01939_0012	96	264	258	276	262	12	ZSU23	5000
cegr01929_0006	1520	313	256	337	264	6	BRDM2	2500
cegr02009_0002	1725	281	261	301	269	2	SUV	2500
cegr02019_0013	253	332	258	348	264	13	2S3	5000
cegr01937_0005	312	252	254	270	258	5	BTR70	4500
cegr01927_0009	1419	208	253	230	267	9	BMP2	2000
cegr02013_0009	385	380	258	394	266	9	BMP2	3500
cegr02017_0002	1242	359	258	367	262	2	SUV	4500
cegr01939_0009	123	360	252	370	258	9	BMP2	5000
cegr01931_0006	643	231	251	253	259	6	BRDM2	3000
cegr01927_0005	280	305	245	347	257	5	BTR70	2000
cegr02017_0012	1342	395	253	405	259	12	ZSU23	4500
cegr02017_0012	745	339	255	353	261	12	ZSU23	4500
cegr01925_0013	589	421	245	451	265	13	2S3	1500
cegr01929_0006	751	300	256	326	264	6	BRDM2	2500
cegr01939_0001	694	318	253	330	257	1	PICKUP	5000
cegr02005_0013	266	223	249	273	269	13	2S3	1500
cegr02017_0002	274	351	258	361	262	2	SUV	4500
cegr02019_0001	190	247	259	253	263	1	PICKUP	5000
cegr01925_0002	403	246	249	280	261	2	SUV	1500
cegr02019_0001	1315	281	260	293	264	1	PICKUP	5000
cegr01925_0005	1126	417	244	445	260	5	BTR70	1500
cegr02003_0013	957	343	260	423	290	13	2S3	1000
cegr02005_0005	975	192	245	232	261	5	BTR70	1500
cegr02019_0006	1606	323	253	333	257	6	BRDM2	5000
cegr01923_0006	108	236	228	298	250	6	BRDM2	1000
cegr01939_0001	1109	285	254	297	258	1	PICKUP	5000
cegr02019_0009	626	335	261	351	267	9	BMP2	5000
cegr01935_0012	1181	295	274	313	280	12	ZSU23	4000
cegr01931_0012	874	290	304	308	312	12	ZSU23	3000
cegr01931_0006	1758	304	254	316	262	6	BRDM2	3000
cegr01927_0013	728	287	242	327	256	13	2S3	2000
cegr02019_0006	1584	320	253	330	257	6	BRDM2	5000
cegr02017_0012	1031	341	254	357	260	12	ZSU23	4500
cegr01925_0013	313	311	246	361	266	13	2S3	1500
cegr02015_0011	1078	264	253	282	260	11	T72	4000
cegr02013_0002	1330	322	260	336	266	2	SUV	3500
cegr02003_0006	1296	377	247	443	269	6	BRDM2	1000
cegr02007_0002	944	325	252	349	262	2	SUV	2000
cegr01923_0011	918	106	259	174	283	11	T72	1000
cegr01925_0002	243	346	247	380	261	2	SUV	1500
cegr01927_0005	94	377	246	415	258	5	BTR70	2000
cegr01937_0005	1205	299	256	317	260	5	BTR70	4500
cegr01925_0011	670	175	249	205	265	11	T72	1500
cegr02017_0002	1307	364	258	368	262	2	SUV	4500
cegr02015_0006	208	311	259	327	265	6	BRDM2	4000
cegr01927_0013	1133	427	242	449	256	13	2S3	2000
cegr01933_0005	138	342	250	364	256	5	BTR70	3500
cegr01939_0012	1595	262	258	276	262	12	ZSU23	5000
cegr02019_0013	710	270	255	280	261	13	2S3	5000
cegr01937_0011	1378	298	251	316	257	11	T72	4500
cegr01925_0006	776	242	249	286	263	6	BRDM2	1500
cegr02011_0011	1236	328	254	354	262	11	T72	3000
cegr02017_0009	547	347	260	363	266	9	BMP2	4500
cegr01939_0006	841	340	252	354	256	6	BRDM2	5000
cegr02009_0009	1248	328	253	358	263	9	BMP2	2500
cegr01927_0013	645	261	242	297	256	13	2S3	2000
cegr01925_0011	1172	321	243	371	259	11	T72	1500
cegr02005_0013	1544	341	248	393	268	13	2S3	1500
cegr01931_0005	1617	229	245	245	253	5	BTR70	3000
cegr02007_0011	1033	324	253	364	265	11	T72	2000
cegr02003_0006	359	203	243	269	265	6	BRDM2	1000
cegr01925_0013	1652	284	246	334	266	13	2S3	1500
cegr02017_0002	850	296	256	304	260	2	SUV	4500
cegr02007_0006	1703	304	252	336	264	6	BRDM2	2000
cegr02009_0006	204	288	259	314	267	6	BRDM2	2500
cegr01935_0002	1239	279	249	281	251	2	SUV	4000
cegr02013_0012	707	368	253	386	261	12	ZSU23	3500
cegr01923_0012	1642	130	227	176	253	12	ZSU23	1000
cegr02017_0006	156	350	259	360	263	6	BRDM2	4500
cegr01923_0011	1534	500	259	540	283	11	T72	1000
cegr01927_0009	29	331	255	371	269	9	BMP2	2000
cegr02017_0013	323	303	246	319	252	13	2S3	4500
cegr02003_0011	1217	398	250	470	274	11	T72	1000
cegr01927_0011	1519	391	256	431	268	11	T72	2000
cegr01931_0005	1264	294	247	322	255	5	BTR70	3000
cegr01925_0012	1005	461	237	483	255	12	ZSU23	1500
cegr02005_0002	418	225	251	259	263	2	SUV	1500
cegr02019_0006	557	271	252	285	256	6	BRDM2	5000
cegr02005_0011	895	262	248	314	264	11	T72	1500
cegr02011_0013	690	375	252	387	262	13	2S3	3000
cegr01923_0009	86	464	249	526	277	9	BMP2	1000
cegr02015_0002	1784	267	256	275	260	2	SUV	4000
cegr01935_0002	1419	266	249	268	251	2	SUV	4000
cegr02007_0002	1323	407	252	419	262	2	SUV	2000
cegr02015_0001	1012	255	229	269	233	1	PICKUP	4000
cegr02015_0001	997	259	229	275	233	1	PICKUP	4000
cegr02013_0012	1192	304	255	324	263	12	ZSU23	3500
cegr01939_0012	1390	258	257	266	261	12	ZSU23	5000
cegr02011_0009	779	323	250	349	258	9	BMP2	3000
cegr02009_0002	1260	374	259	386	267	2	SUV	2500
cegr02005_0013	1711	428	250	464	270	13	2S3	1500
cegr01931_0005	656	233	245	251	253	5	BTR70	3000
cegr02003_0013	276	161	245	239	275	13	2S3	1000
cegr01935_0012	686	291	274	309	280	12	ZSU23	4000
cegr02017_0013	1283	285	246	301	252	13	2S3	4500
cegr02011_0013	1149	269	253	289	263	13	2S3	3000
cegr01925_0005	262	313	246	371	262	5	BTR70	1500
cegr02009_0013	712	351	248	381	260	13	2S3	2500
cegr01933_0001	682	317	254	333	258	1	PICKUP	3500
cegr02005_0009	81	220	237	272	255	9	BMP2	1500
cegr02019_0006	1707	329	253	337	257	6	BRDM2	5000
cegr01935_0005	1060	320	269	338	275	5	BTR70	4000
cegr02011_0013	1449	292	252	318	262	13	2S3	3000
cegr02019_0009	1046	284	260	294	266	9	BMP2	5000
cegr02009_0013	547	298	247	328	259	13	2S3	2500
cegr01929_0005	114	314	263	334	273	5	BTR70	2500
cegr01927_0011	690	221	256	247	268	11	T72	2000
cegr01937_0011	470	239	250	251	256	11	T72	4500
cegr02019_0001	1090	247	257	253	261	1	PICKUP	5000
cegr01939_0006	1235	325	251	339	255	6	BRDM2	5000
cegr01935_0006	1599	313	247	329	253	6	BRDM2	4000
cegr01929_0006	1789	256	253	274	261	6	BRDM2	2500
cegr02009_0001	1651	301	254	325	262	1	PICKUP	2500
cegr02019_0009	1026	284	260	292	266	9	BMP2	5000
cegr01931_0001	1719	343	250	349	256	1	PICKUP	3000
cegr01927_0012	1673	231	243	249	255	12	ZSU23	2000
cegr02019_0012	679	186	269	200	273	12	ZSU23	5000
cegr02003_0005	1321	268	238	352	262	5	BTR70	1000
cegr02007_0002	448	255	252	277	262	2	SUV	2000
cegr01939_0006	577	381	252	385	256	6	BRDM2	5000
cegr02015_0011	726	243	253	259	261	11	T72	4000
cegr01927_0011	1491	399	256	437	268	11	T72	2000
cegr02005_0005	181	262	242	320	258	5	BTR70	1500
cegr01929_0006	1236	354	254	376	262	6	BRDM2	2500
cegr01923_0012	1187	336	221	404	247	12	ZSU23	1000
cegr02015_0002	521	270	256	278	260	2	SUV	4000
cegr01937_0011	98	304	251	322	257	11	T72	4500
cegr02019_0006	23	322	254	328	258	6	BRDM2	5000
cegr02013_0005	1323	363	255	383	261	5	BTR70	3500
cegr01939_0001	1481	287	254	299	258	1	PICKUP	5000
cegr02015_0001	937	278	228	292	232	1	PICKUP	4000
cegr02017_0012	1116	358	255	372	261	12	ZSU23	4500
cegr02011_0005	1470	379	254	399	262	5	BTR70	3000
cegr02017_0009	1153	357	260	375	266	9	BMP2	4500
cegr02013_0011	235	344	254	366	260	11	T72	3500
cegr01937_0012	1407	229	249	243	255	12	ZSU23	4500
cegr01927_0005	696	231	241	263	253	5	BTR70	2000
cegr01937_0001	299	307	254	321	258	1	PICKUP	4500
cegr01937_0011	1032	307	250	323	256	11	T72	4500
cegr01937_0002	344	269	253	279	257	2	SUV	4500
cegr02007_0005	134	306	250	348	262	5	BTR70	2000
cegr01925_0011	369	268	252	320	268	11	T72	1500
cegr01927_0002	1484	346	256	372	266	2	SUV	2000
cegr02003_0002	1633	277	254	327	274	2	SUV	1000
cegr02017_0001	1434	275	251	281	255	1	PICKUP	4500
cegr02015_0005	1200	292	250	308	256	5	BTR70	4000
cegr01929_0001	1248	333	259	357	267	1	PICKUP	2500
cegr02013_0001	1155	307	240	323	244	1	PICKUP	3500
cegr02011_0005	1515	385	254	397	262	5	BTR70	3000
cegr01937_0012	1746	207	249	217	255	12	ZSU23	4500
cegr02005_0013	275	227	249	277	269	13	2S3	1500
cegr02005_0011	1304	430	248	470	264	11	T72	1500
cegr01939_0005	871	327	252	339	256	5	BTR70	5000
cegr01925_0002	503	206	249	236	261	2	SUV	1500
cegr01931_0011	1468	383	271	409	279	11	T72	3000
cegr01925_0013	606	425	246	451	266	13	2S3	1500
cegr02017_0005	280	361	259	367	263	5	BTR70	4500
cegr01927_0009	1193	268	255	308	269	9	BMP2	2000
cegr01923_0005	808	191	231	273	255	5	BTR70	1000
cegr02015_0009	611	316	256	334	262	9	BMP2	4000
cegr02009_0011	425	315	248	345	258	11	T72	2500
cegr02003_0001	1447	255	244	315	262	1	PICKUP	1000
cegr01929_0005	1629	214	264	248	274	5	BTR70	2500
cegr02015_0013	87	319	258	337	266	13	2S3	4000
cegr02007_0009	1341	335	245	375	259	9	BMP2	2000
cegr01929_0002	35	384	253	392	261	2	SUV	2500
cegr02007_0005	1234	351	250	393	262	5	BTR70	2000
cegr01931_0011	799	290	271	316	279	11	T72	3000
cegr01937_0009	942	290	245	306	251	9	BMP2	4500
cegr02003_0001	1050	221	256	283	274	1	PICKUP	1000
cegr02007_0002	25	381	254	405	264	2	SUV	2000
cegr02007_0011	1230	377	254	405	266	11	T72	2000
cegr01925_0011	808	169	247	207	263	11	T72	1500
cegr02005_0009	1649	410	242	446	260	9	BMP2	1500
cegr01931_0005	149	333	247	347	255	5	BTR70	3000
cegr01937_0002	1650	296	254	302	256	2	SUV	4500
cegr01927_0013	750	295	242	335	256	13	2S3	2000
cegr02013_0009	1235	368	258	388	266	9	BMP2	3500
cegr02015_0013	103	315	258	335	266	13	2S3	4000
cegr02003_0006	1126	497	234	527	256	6	BRDM2	1000
cegr02017_0013	224	283	246	299	252	13	2S3	4500
cegr02009_0005	1529	262	255	290	265	5	BTR70	2500
cegr01937_0006	1591	274	253	286	257	6	BRDM2	4500
cegr02011_0006	1682	376	261	396	269	6	BRDM2	3000
cegr02017_0011	1443	267	257	283	263	11	T72	4500
cegr02007_0005	919	244	251	258	263	5	BTR70	2000
cegr01937_0001	334	315	254	329	258	1	PICKUP	4500
cegr02011_0006	772	368	261	388	269	6	BRDM2	3000
cegr02013_0013	898	314	254	336	262	13	2S3	3500
cegr02019_0001	1551	315	259	321	263	1	PICKUP	5000
cegr02011_0011	982	279	254	303	262	11	T72	3000
cegr02009_0011	1475	366	246	388	256	11	T72	2500
cegr01939_0005	1468	265	252	279	256	5	BTR70	5000
cegr01933_0006	876	321	253	335	259	6	BRDM2	3500
cegr02017_0011	404	309	257	327	263	11	T72	4500
cegr02005_0002	818	282	244	316	256	2	SUV	1500
cegr02013_0009	36	297	255	319	263	9	BMP2	3500
cegr01935_0005	755	258	268	276	274	5	BTR70	4000
cegr01925_0012	485	213	242	259	260	12	ZSU23	1500
cegr02009_0013	905	393	249	407	261	13	2S3	2500
cegr02017_0006	1387	335	258	349	262	6	BRDM2	4500
cegr01925_0005	657	208	238	254	254	5	BTR70	1500
cegr01933_0005	649	314	251	338	257	5	BTR70	3500
cegr02017_0009	1383	369	260	383	266	9	BMP2	4500
cegr02003_0006	409	159	244	221	266	6	BRDM2	1000
cegr01925_0006	1763	197	248	233	262	6	BRDM2	1500
cegr01927_0013	1171	430	242	448	256	13	2S3	2000
cegr01925_0013	1360	186	249	224	269	13	2S3	1500
cegr02013_0005	50	303	253	327	259	5	BTR70	3500
cegr02015_0011	857	239	251	252	260	11	T72	4000
cegr02011_0009	1781	354	251	378	259	9	BMP2	3000
cegr02011_0009	329	319	249	345	257	9	BMP2	3000
cegr01929_0002	510	288	255	306	263	2	SUV	2500
cegr01925_0005	1540	206	245	260	261	5	BTR70	1500
cegr02007_0001	196	390	256	402	264	1	PICKUP	2000
cegr02009_0009	1583	329	254	359	264	9	BMP2	2500
cegr01925_0006	37	174	242	200	256	6	BRDM2	1500
cegr02005_0001	682	356	253	396	265	1	PICKUP	1500
cegr02017_0001	414	249	251	263	255	1	PICKUP	4500
cegr02017_0006	551	283	256	289	260	6	BRDM2	4500
cegr02009_0011	781	245	247	267	257	11	T72	2500
cegr01925_0006	605	372	250	412	264	6	BRDM2	1500
cegr02019_0005	643	319	252	337	256	5	BTR70	5000
cegr02003_0011	154	361	252	441	276	11	T72	1000
cegr01927_0009	1013	357	255	395	269	9	BMP2	2000
cegr02015_0009	559	326	256	344	262	9	BMP2	4000
cegr02013_0011	1643	368	253	384	259	11	T72	3500
cegr01931_0012	284	373	303	397	311	12	ZSU23	3000
cegr01931_0009	143	287	253	311	261	9	BMP2	3000
cegr02013_0011	142	356	252	376	258	11	T72	3500
cegr02009_0006	1063	360	260	386	268	6	BRDM2	2500
cegr02011_0012	1722	330	255	352	263	12	ZSU23	3000
cegr02019_0013	202	337	258	351	264	13	2S3	5000
cegr02019_0002	592	268	254	276	258	2	SUV	5000
cegr02015_0001	429	282	227	296	231	1	PICKUP	4000
cegr02009_0009	574	277	254	309	264	9	BMP2	2500
cegr02019_0001	1137	247	258	257	262	1	PICKUP	5000
cegr01927_0006	1161	263	246	293	258	6	BRDM2	2000
cegr02009_0009	862	241	250	259	260	9	BMP2	2500
cegr01933_0006	224	283	253	301	259	6	BRDM2	3500
cegr01927_0001	1557	307	244	337	252	1	PICKUP	2000
cegr01935_0005	1524	264	269	286	275	5	BTR70	4000
cegr01937_0009	293	256	244	268	250	9	BMP2	4500
cegr02009_0002	1634	311	261	331	269	2	SUV	2500
cegr01931_0002	305	237	253	251	259	2	SUV	3000
cegr02011_0005	787	299	254	327	262	5	BTR70	3000
cegr02005_0005	1777	319	249	377	265	5	BTR70	1500
cegr02019_0002	497	280	254	290	258	2	SUV	5000
cegr01925_0001	614	226	257	258	269	1	PICKUP	1500
cegr02015_0011	261	316	254	334	262	11	T72	4000
cegr01923_0012	1217	320	222	386	248	12	ZSU23	1000
cegr01927_0005	437	248	243	290	255	5	BTR70	2000
cegr02009_0005	1132	382	254	396	264	5	BTR70	2500
cegr01931_0006	1581	264	252	286	260	6	BRDM2	3000
cegr01925_0006	406	398	246	428	260	6	BRDM2	1500
cegr01929_0012	710	318	260	346	270	12	ZSU23	2500
cegr02011_0002	1794	331	257	347	263	2	SUV	3000
cegr02005_0005	219	287	242	343	258	5	BTR70	1500
cegr02019_0001	736	301	258	313	262	1	PICKUP	5000
cegr01925_0005	1371	296	247	354	263	5	BTR70	1500
cegr02015_0005	445	324	248	344	254	5	BTR70	4000
cegr01933_0012	1510	374	285	392	293	12	ZSU23	3500
cegr01925_0012	1695	182	237	216	255	12	ZSU23	1500
cegr01931_0005	732	243	245	269	253	5	BTR70	3000
cegr01935_0006	349	279	248	295	254	6	BRDM2	4000
cegr02005_0006	1612	195	245	225	259	6	BRDM2	1500
cegr02011_0012	1242	315	252	337	260	12	ZSU23	3000
cegr01933_0001	216	230	255	242	259	1	PICKUP	3500
cegr01935_0012	1511	352	274	364	280	12	ZSU23	4000
cegr01939_0002	1015	332	249	342	253	2	SUV	5000
cegr01937_0011	563	236	250	246	256	11	T72	4500
cegr01933_0002	1497	248	251	262	257	2	SUV	3500
cegr01925_0001	1599	292	258	332	270	1	PICKUP	1500
cegr02009_0001	1734	337	253	361	261	1	PICKUP	2500
cegr02007_0002	883	302	250	328	260	2	SUV	2000
cegr02009_0012	329	373	250	397	260	12	ZSU23	2500
cegr02005_0011	314	260	253	314	269	11	T72	1500
cegr02015_0005	991	332	252	352	258	5	BTR70	4000
cegr01937_0012	84	239	250	253	256	12	ZSU23	4500
cegr02009_0011	793	243	247	265	257	11	T72	2500
cegr01923_0006	1348	490	239	534	261	6	BRDM2	1000
cegr02005_0009	1159	188	238	218	256	9	BMP2	1500
cegr02017_0006	96	349	259	355	263	6	BRDM2	4500
cegr01923_0005	1382	374	244	460	268	5	BTR70	1000
cegr01927_0005	88	378	246	416	258	5	BTR70	2000
cegr01925_0012	1415	309	237	353	253	12	ZSU23	1500
cegr01939_0002	758	291	250	301	254	2	SUV	5000
cegr01937_0009	876	301	245	317	251	9	BMP2	4500
cegr01929_0002	352	323	255	343	263	2	SUV	2500
cegr01925_0006	172	223	240	267	254	6	BRDM2	1500
cegr01935_0012	1490	351	274	363	280	12	ZSU23	4000
cegr01937_0012	1210	262	250	276	256	12	ZSU23	4500
cegr02005_0005	584	422	246	458	262	5	BTR70	1500
cegr01937_0011	744	252	251	270	257	11	T72	4500
cegr02015_0012	722	341	254	353	260	12	ZSU23	4000
cegr02013_0006	146	344	252	358	258	6	BRDM2	3500
cegr02011_0002	1424	392	257	400	263	2	SUV	3000
cegr02019_0012	506	194	267	202	271	12	ZSU23	5000
cegr01937_0005	89	293	256	311	260	5	BTR70	4500
cegr02011_0006	1662	381	261	401	269	6	BRDM2	3000
cegr02015_0006	92	271	258	287	264	6	BRDM2	4000
cegr01939_0002	1077	340	249	350	253	2	SUV	5000
cegr01937_0006	107	249	251	263	255	6	BRDM2	4500
cegr01931_0002	960	341	251	347	257	2	SUV	3000
cegr01931_0006	322	205	252	225	260	6	BRDM2	3000
cegr02007_0002	400	262	251	286	261	2	SUV	2000
cegr02019_0006	17	322	254	326	258	6	BRDM2	5000
cegr02017_0006	1216	333	258	347	262	6	BRDM2	4500
cegr02013_0005	1509	358	256	378	262	5	BTR70	3500
cegr01931_0012	1044	322	304	346	312	12	ZSU23	3000
cegr02013_0005	1452	370	255	384	261	5	BTR70	3500
cegr02003_0013	409	281	241	351	271	13	2S3	1000
cegr02019_0009	903	290	261	304	267	9	BMP2	5000
cegr01923_0013	878	233	235	305	265	13	2S3	1000
cegr01939_0001	1351	265	254	273	258	1	PICKUP	5000
cegr01927_0009	1671	264	251	302	265	9	BMP2	2000
cegr02011_0013	772	369	252	389	262	13	2S3	3000
cegr01935_0002	493	271	248	281	252	2	SUV	4000
cegr02013_0009	570	329	258	349	266	9	BMP2	3500
cegr02015_0013	1231	273	258	293	266	13	2S3	4000
cegr02015_0002	923	314	257	326	261	2	SUV	4000
cegr01937_0009	607	313	244	329	250	9	BMP2	4500
cegr02017_0013	74	276	245	284	251	13	2S3	4500
cegr02009_0002	950	303	257	323	265	2	SUV	2500
cegr02015_0012	154	269	254	277	260	12	ZSU23	4000
cegr01923_0001	927	491	254	537	272	1	PICKUP	1000
cegr01937_0006	862	269	251	283	255	6	BRDM2	4500
cegr01929_0013	585	470	252	498	264	13	2S3	2500
cegr02007_0005	287	387	251	427	263	5	BTR70	2000
cegr01931_0002	967	340	251	348	257	2	SUV	3000
cegr01931_0001	71	240	252	260	258	1	PICKUP	3000
cegr01927_0013	583	247	243	281	257	13	2S3	2000
cegr01933_0012	173	386	285	406	293	12	ZSU23	3500
cegr02015_0001	1347	261	227	277	231	1	PICKUP	4000
cegr02007_0013	45	263	249	299	263	13	2S3	2000
cegr01939_0011	260	233	252	241	256	11	T72	5000
cegr02017_0009	940	316	259	332	265	9	BMP2	4500
cegr01927_0005	1553	303	245	345	257	5	BTR70	2000
cegr01933_0005	68	326	250	350	256	5	BTR70	3500
cegr01939_0011	398	241	253	257	257	11	T72	5000
cegr02019_0013	1048	298	257	312	263	13	2S3	5000
cegr01933_0002	1024	347	249	355	255	2	SUV	3500
cegr02005_0011	1291	427	248	469	264	11	T72	1500
cegr02017_0013	43	276	246	284	252	13	2S3	4500
cegr01931_0011	581	277	272	293	280	11	T72	3000
cegr02011_0001	720	383	256	399	262	1	PICKUP	3000
cegr02017_0006	1609	337	258	347	262	6	BRDM2	4500
cegr02005_0009	379	383	241	429	259	9	BMP2	1500
cegr02019_0006	744	319	253	329	257	6	BRDM2	5000
cegr01925_0013	1593	256	245	308	265	13	2S3	1500
cegr02007_0013	100	250	249	282	263	13	2S3	2000
cegr02017_0011	1090	305	258	323	264	11	T72	4500
cegr01935_0012	1388	335	272	351	278	12	ZSU23	4000
cegr02015_0011	656	251	253	269	261	11	T72	4000
cegr02015_0001	1192	243	227	249	231	1	PICKUP	4000
cegr02017_0013	33	275	246	285	252	13	2S3	4500
cegr02003_0012	1035	470	253	522	279	12	ZSU23	1000
cegr01937_0006	1091	226	251	234	255	6	BRDM2	4500
cegr02007_0009	1447	379	247	413	261	9	BMP2	2000
cegr02007_0012	1600	339	259	373	271	12	ZSU23	2000
cegr01935_0009	707	249	259	259	265	9	BMP2	4000
cegr01935_0001	1162	239	253	249	257	1	PICKUP	4000
cegr01935_0012	464	333	274	349	280	12	ZSU23	4000
cegr02009_0006	943	386	260	398	268	6	BRDM2	2500
cegr02009_0012	714	267	250	283	260	12	ZSU23	2500
cegr01939_0012	881	320	258	330	262	12	ZSU23	5000
cegr02003_0001	469	282	243	342	261	1	PICKUP	1000
cegr01933_0011	300	333	254	355	260	11	T72	3500
cegr01925_0009	81	409	247	453	265	9	BMP2	1500
cegr02015_0002	834	294	257	306	261	2	SUV	4000
cegr02003_0012	1495	178	263	248	289	12	ZSU23	1000
cegr01931_0002	1031	332	252	342	258	2	SUV	3000
cegr02003_0009	182	286	226	362	252	9	BMP2	1000
cegr02005_0001	1125	221	245	255	257	1	PICKUP	1500
cegr01933_0006	26	332	254	344	260	6	BRDM2	3500
cegr01929_0011	1597	433	257	455	267	11	T72	2500
cegr01935_0006	52	338	248	346	254	6	BRDM2	4000
cegr02009_0002	1576	327	261	347	269	2	SUV	2500
cegr02013_0011	399	313	254	333	260	11	T72	3500
cegr01935_0006	432	261	247	273	253	6	BRDM2	4000
cegr02013_0012	171	279	254	287	262	12	ZSU23	3500
cegr01937_0005	1666	248	254	258	258	5	BTR70	4500
cegr01925_0013	1469	205	247	251	267	13	2S3	1500
cegr02011_0009	1032	261	249	279	257	9	BMP2	3000
cegr02017_0009	170	359	259	375	265	9	BMP2	4500
cegr01923_0005	749	146	232	220	256	5	BTR70	1000
cegr01935_0006	1074	314	248	330	254	6	BRDM2	4000
cegr01923_0009	14	490	246	526	274	9	BMP2	1000
cegr02005_0011	1672	357	253	411	269	11	T72	1500
cegr02017_0006	16	367	258	379	262	6	BRDM2	4500
cegr01927_0002	1024	353	253	379	263	2	SUV	2000
cegr01939_0006	1290	339	252	351	256	6	BRDM2	5000
cegr02007_0011	588	218	255	240	267	11	T72	2000
cegr01929_0012	730	314	260	342	270	12	ZSU23	2500
cegr02013_0002	670	240	258	252	264	2	SUV	3500
cegr02019_0005	1225	379	254	393	258	5	BTR70	5000
cegr02015_0013	1741	310	257	330	265	13	2S3	4000
cegr01923_0005	1739	118	240	190	264	5	BTR70	1000
cegr02013_0006	1272	350	252	364	258	6	BRDM2	3500
cegr01927_0002	1602	305	256	329	266	2	SUV	2000
cegr02005_0001	980	187	249	203	261	1	PICKUP	1500
cegr02003_0005	678	387	241	453	265	5	BTR70	1000
cegr02011_0005	1754	337	254	365	262	5	BTR70	3000
cegr01925_0012	132	218	237	262	253	12	ZSU23	1500
cegr02019_0002	921	280	253	290	257	2	SUV	5000
cegr02007_0009	729	284	246	324	260	9	BMP2	2000
cegr01923_0001	233	157	258	205	276	1	PICKUP	1000
cegr01935_0012	1290	315	275	331	281	12	ZSU23	4000
cegr02013_0005	1383	372	255	384	261	5	BTR70	3500
cegr01927_0002	255	295	255	321	265	2	SUV	2000
cegr01935_0012	1593	356	274	366	280	12	ZSU23	4000
cegr02015_0005	1429	302	249	322	255	5	BTR70	4000
cegr02017_0006	852	333	258	347	262	6	BRDM2	4500
cegr01925_0001	1634	267	258	309	270	1	PICKUP	1500
cegr02015_0013	225	282	258	302	266	13	2S3	4000
cegr01923_0011	1122	224	259	296	283	11	T72	1000
cegr02009_0001	1401	251	255	261	263	1	PICKUP	2500
cegr02007_0012	49	277	257	311	269	12	ZSU23	2000
cegr01937_0005	905	302	256	320	260	5	BTR70	4500
cegr02013_0013	1445	262	252	282	260	13	2S3	3500
cegr02013_0006	1395	316	253	334	259	6	BRDM2	3500
cegr01931_0005	1604	227	245	243	253	5	BTR70	3000
cegr01925_0001	372	348	258	390	270	1	PICKUP	1500
cegr02007_0006	149	262	249	294	259	6	BRDM2	2000
cegr01935_0001	1232	239	253	245	257	1	PICKUP	4000
cegr01933_0012	1517	373	285	391	293	12	ZSU23	3500
cegr01931_0006	783	288	252	306	260	6	BRDM2	3000
cegr01925_0012	1639	196	237	236	253	12	ZSU23	1500
cegr02019_0009	1656	346	262	360	268	9	BMP2	5000
cegr02013_0013	926	307	256	329	264	13	2S3	3500
cegr02011_0005	1001	267	254	277	262	5	BTR70	3000
cegr01935_0006	1760	342	249	350	255	6	BRDM2	4000
cegr01929_0001	1383	292	260	314	268	1	PICKUP	2500
cegr02015_0005	334	299	250	319	256	5	BTR70	4000
cegr02019_0011	461	292	263	308	267	11	T72	5000
cegr01927_0002	209	316	256	340	266	2	SUV	2000
cegr02017_0001	262	218	250	230	254	1	PICKUP	4500
cegr01933_0006	92	323	253	339	259	6	BRDM2	3500
cegr01929_0001	928	385	257	399	265	1	PICKUP	2500
cegr02015_0006	1153	341	260	351	266	6	BRDM2	4000
cegr01927_0012	982	408	243	434	255	12	ZSU23	2000
cegr01929_0005	1058	276	262	310	272	5	BTR70	2500
cegr01927_0001	583	386	244	414	252	1	PICKUP	2000
cegr02019_0011	1705	297	264	313	268	11	T72	5000
cegr01933_0009	160	298	281	320	289	9	BMP2	3500
cegr01937_0001	404	332	254	346	258	1	PICKUP	4500
cegr02003_0001	108	205	249	251	267	1	PICKUP	1000
cegr01937_0012	766	238	249	252	255	12	ZSU23	4500
cegr02005_0013	711	439	249	471	269	13	2S3	1500
cegr02007_0009	152	335	243	375	257	9	BMP2	2000
cegr02011_0011	706	262	254	280	262	11	T72	3000
cegr02013_0011	121	359	252	379	258	11	T72	3500
cegr02013_0002	1012	326	259	340	265	2	SUV	3500
cegr01937_0005	222	267	254	285	258	5	BTR70	4500
cegr02015_0002	1482	313	258	325	262	2	SUV	4000
cegr01923_0001	876	519	252	543	270	1	PICKUP	1000
cegr01923_0012	261	155	221	199	247	12	ZSU23	1000
cegr02019_0005	1148	370	254	388	258	5	BTR70	5000
cegr01929_0006	979	257	253	273	261	6	BRDM2	2500
cegr01927_0009	201	235	253	275	267	9	BMP2	2000
cegr02019_0005	1258	382	254	394	258	5	BTR70	5000
cegr01937_0009	1314	253	244	267	250	9	BMP2	4500
cegr02019_0006	479	259	252	269	256	6	BRDM2	5000
cegr01935_0009	233	331	260	345	266	9	BMP2	4000
cegr01925_0005	649	206	238	250	254	5	BTR70	1500
cegr01929_0005	229	313	264	333	274	5	BTR70	2500
cegr02015_0009	238	303	253	323	259	9	BMP2	4000
cegr02017_0005	923	316	257	334	261	5	BTR70	4500
cegr02005_0011	8	406	250	456	266	11	T72	1500
cegr02007_0001	1436	240	255	268	265	1	PICKUP	2000
cegr01929_0005	1096	288	263	322	273	5	BTR70	2500
cegr01939_0006	1393	360	252	372	256	6	BRDM2	5000
cegr01925_0006	769	247	250	291	264	6	BRDM2	1500
cegr01935_0011	132	355	253	373	259	11	T72	4000
cegr01939_0006	95	308	251	314	255	6	BRDM2	5000
cegr02013_0011	1695	362	253	382	259	11	T72	3500
cegr01937_0005	1585	248	254	258	258	5	BTR70	4500
cegr01929_0005	239	313	264	333	274	5	BTR70	2500
cegr02009_0009	378	342	254	370	264	9	BMP2	2500
cegr01929_0011	298	430	256	446	266	11	T72	2500
cegr01925_0001	482	286	259	328	271	1	PICKUP	1500
cegr01931_0009	1181	298	255	324	263	9	BMP2	3000
cegr01929_0006	318	300	254	324	262	6	BRDM2	2500
cegr02017_0001	143	206	249	210	253	1	PICKUP	4500
cegr01923_0002	656	153	244	187	262	2	SUV	1000
cegr01925_0001	1609	284	258	326	270	1	PICKUP	1500
cegr01925_0011	1156	315	242	363	258	11	T72	1500
cegr02007_0005	812	249	251	285	263	5	BTR70	2000
cegr01923_0002	1489	424	247	474	267	2	SUV	1000
cegr02011_0005	1674	361	254	387	262	5	BTR70	3000
cegr02015_0011	62	324	255	341	262	11	T72	4000
cegr02005_0011	936	280	248	330	264	11	T72	1500
cegr01937_0009	83	266	246	282	252	9	BMP2	4500
cegr01933_0012	666	324	285	342	293	12	ZSU23	3500
cegr01923_0001	413	170	252	218	270	1	PICKUP	1000
cegr02009_0012	436	340	250	368	260	12	ZSU23	2500
cegr01935_0006	796	311	248	327	254	6	BRDM2	4000
cegr02007_0001	575	226	255	250	265	1	PICKUP	2000
cegr01923_0001	445	191	250	243	268	1	PICKUP	1000
cegr02015_0011	1474	326	251	340	262	11	T72	4000
cegr02005_0011	515	202	252	236	268	11	T72	1500
cegr01933_0012	1057	410	285	428	293	12	ZSU23	3500
cegr02015_0001	1552	315	228	327	232	1	PICKUP	4000
cegr02017_0009	1065	337	259	353	265	9	BMP2	4500
cegr01931_0011	1156	387	269	411	277	11	T72	3000
cegr02013_0006	727	242	250	250	256	6	BRDM2	3500
cegr02009_0001	391	261	255	279	263	1	PICKUP	2500
cegr02019_0012	1070	129	268	135	272	12	ZSU23	5000
cegr01933_0002	295	254	250	268	256	2	SUV	3500
cegr02019_0001	1700	289	258	301	262	1	PICKUP	5000
cegr01939_0006	446	361	252	373	256	6	BRDM2	5000
cegr01925_0006	1491	401	250	437	264	6	BRDM2	1500
cegr01925_0002	1101	367	242	399	254	2	SUV	1500
cegr02019_0002	60	335	255	341	259	2	SUV	5000
cegr02003_0009	192	293	228	371	254	9	BMP2	1000
cegr02003_0006	1412	246	245	312	267	6	BRDM2	1000
cegr02003_0012	951	424	252	492	278	12	ZSU23	1000
cegr02015_0002	123	344	259	352	263	2	SUV	4000
cegr02013_0011	976	262	251	284	257	11	T72	3500
cegr02003_0006	546	105	239	141	261	6	BRDM2	1000
cegr01927_0011	19	392	255	426	267	11	T72	2000
cegr02015_0002	1437	323	258	335	262	2	SUV	4000
cegr02009_0011	389	322	247	354	257	11	T72	2500
cegr02009_0011	538	285	250	317	260	11	T72	2500
cegr01937_0002	1633	289	253	301	257	2	SUV	4500
cegr02015_0001	793	311	228	325	232	1	PICKUP	4000
cegr01929_0012	475	370	259	396	269	12	ZSU23	2500
cegr01939_0006	347	340	252	352	256	6	BRDM2	5000
cegr02019_0005	598	328	253	346	257	5	BTR70	5000
cegr02007_0006	572	389	253	415	265	6	BRDM2	2000
cegr02013_0011	570	276	253	298	259	11	T72	3500
cegr02011_0009	693	345	250	369	258	9	BMP2	3000
cegr01929_0012	839	291	259	317	269	12	ZSU23	2500
cegr02003_0013	1489	148	257	218	287	13	2S3	1000
cegr01927_0001	1311	263	246	281	254	1	PICKUP	2000
cegr01923_0005	636	121	235	155	259	5	BTR70	1000
cegr01923_0001	349	149	254	179	272	1	PICKUP	1000
cegr01935_0012	122	342	274	356	280	12	ZSU23	4000
cegr02009_0012	619	277	252	303	262	12	ZSU23	2500
cegr01939_0005	838	323	252	337	256	5	BTR70	5000
cegr02009_0009	69	321	253	351	263	9	BMP2	2500
cegr02017_0011	1295	280	257	298	263	11	T72	4500
cegr01939_0011	271	232	252	242	256	11	T72	5000
cegr02007_0002	336	277	251	303	261	2	SUV	2000
cegr01925_0005	988	393	242	439	258	5	BTR70	1500
cegr01925_0005	1607	193	243	233	259	5	BTR70	1500
cegr01937_0005	1514	250	255	264	259	5	BTR70	4500
cegr02009_0005	386	301	256	335	266	5	BTR70	2500
cegr01923_0001	200	173	259	229	277	1	PICKUP	1000
cegr02013_0001	551	369	240	387	244	1	PICKUP	3500
cegr02007_0005	1794	266	250	306	262	5	BTR70	2000
cegr02009_0006	1183	318	260	342	268	6	BRDM2	2500
cegr02011_0011	76	372	256	392	264	11	T72	3000
cegr01927_0006	66	340	249	372	261	6	BRDM2	2000
cegr02019_0002	1340	334	255	338	259	2	SUV	5000
cegr02017_0006	505	283	257	291	261	6	BRDM2	4500
cegr01931_0002	877	339	251	349	257	2	SUV	3000
cegr01935_0005	1295	313	269	333	275	5	BTR70	4000
cegr02015_0011	411	295	254	313	262	11	T72	4000
cegr02003_0005	40	160	230	222	254	5	BTR70	1000
cegr01933_0009	600	225	279	243	287	9	BMP2	3500
cegr01937_0009	1702	319	246	327	252	9	BMP2	4500
cegr01925_0006	1226	321	246	363	260	6	BRDM2	1500
cegr01933_0005	721	294	252	318	258	5	BTR70	3500
cegr02009_0001	713	310	256	334	264	1	PICKUP	2500
cegr02013_0013	1155	234	256	252	264	13	2S3	3500
cegr02011_0005	528	380	254	396	262	5	BTR70	3000
cegr01937_0012	1629	209	249	219	255	12	ZSU23	4500
cegr01933_0005	1308	326	251	350	257	5	BTR70	3500
cegr02011_0009	353	326	249	352	257	9	BMP2	3000
cegr02011_0011	522	287	255	313	263	11	T72	3000
cegr01931_0005	103	335	247	345	255	5	BTR70	3000
cegr02017_0011	148	279	257	297	263	11	T72	4500
cegr01935_0001	385	244	253	258	257	1	PICKUP	4000
cegr01925_0006	25	176	242	198	256	6	BRDM2	1500
cegr02009_0005	732	258	253	284	263	5	BTR70	2500
cegr02009_0012	639	273	251	297	261	12	ZSU23	2500
cegr02009_0005	633	255	253	267	263	5	BTR70	2500
cegr01925_0009	338	236	247	290	265	9	BMP2	1500
cegr01929_0011	1204	302	253	334	263	11	T72	2500
cegr02011_0002	1186	352	256	368	262	2	SUV	3000
cegr02003_0011	200	330	254	410	278	11	T72	1000
cegr01937_0011	74	308	251	326	257	11	T72	4500
cegr02003_0012	407	206	266	272	292	12	ZSU23	1000
cegr02009_0005	1613	256	253	274	263	5	BTR70	2500
cegr01935_0001	293	239	253	245	257	1	PICKUP	4000
cegr02009_0002	295	316	261	336	269	2	SUV	2500
cegr01927_0002	1089	370	252	394	262	2	SUV	2000
cegr02013_0011	1779	351	253	373	259	11	T72	3500
cegr02015_0001	1516	308	228	322	232	1	PICKUP	4000
cegr02003_0009	675	342	243	420	271	9	BMP2	1000
cegr02003_0009	1680	395	234	463	260	9	BMP2	1000
cegr02011_0005	1385	356	253	384	261	5	BTR70	3000
cegr02011_0001	1469	372	255	390	261	1	PICKUP	3000
cegr02003_0012	1094	481	256	513	282	12	ZSU23	1000
cegr02017_0005	149	342	259	360	263	5	BTR70	4500
cegr01927_0012	1161	397	241	425	253	12	ZSU23	2000
cegr02007_0002	1496	360	253	386	263	2	SUV	2000
cegr01937_0009	162	258	244	270	250	9	BMP2	4500
cegr02003_0005	1088	183	242	231	266	5	BTR70	1000
cegr02009_0012	801	266	250	282	260	12	ZSU23	2500
cegr02017_0005	1335	336	259	354	263	5	BTR70	4500
cegr01933_0001	1093	282	254	298	258	1	PICKUP	3500
cegr01935_0009	1047	297	259	315	265	9	BMP2	4000
cegr01939_0005	1202	302	253	320	257	5	BTR70	5000
cegr01931_0002	1103	318	252	332	258	2	SUV	3000
cegr02017_0012	1229	379	255	395	261	12	ZSU23	4500
cegr01939_0001	47	311	253	323	257	1	PICKUP	5000
cegr01935_0011	522	373	253	389	259	11	T72	4000
cegr02019_0012	820	160	268	174	272	12	ZSU23	5000
cegr01933_0009	1294	301	281	323	289	9	BMP2	3500
cegr02007_0002	952	327	252	351	262	2	SUV	2000
cegr01933_0002	1691	232	250	236	256	2	SUV	3500
cegr02005_0013	335	259	247	311	267	13	2S3	1500
cegr01927_0005	819	265	241	307	253	5	BTR70	2000
cegr01939_0011	1420	231	253	243	257	11	T72	5000
cegr02017_0002	1144	343	258	353	262	2	SUV	4500
cegr02005_0005	537	436	246	458	262	5	BTR70	1500
cegr01931_0002	1090	320	252	334	258	2	SUV	3000
cegr01937_0002	937	330	253	338	257	2	SUV	4500
cegr02005_0002	226	337	253	371	265	2	SUV	1500
cegr02005_0013	1029	259	255	313	275	13	2S3	1500
cegr01927_0006	185	275	246	307	258	6	BRDM2	2000
cegr01931_0002	883	339	251	349	257	2	SUV	3000
cegr02019_0012	743	178	269	192	273	12	ZSU23	5000
cegr02019_0001	1725	284	258	296	262	1	PICKUP	5000
cegr02015_0012	1162	276	255	292	261	12	ZSU23	4000
cegr02005_0013	825	390	254	440	274	13	2S3	1500
cegr02013_0009	512	347	258	369	266	9	BMP2	3500
cegr02017_0012	1063	346	255	362	261	12	ZSU23	4500
cegr01937_0005	476	246	253	254	257	5	BTR70	4500
cegr02019_0002	1295	335	255	341	259	2	SUV	5000
cegr01923_0011	471	254	267	334	291	11	T72	1000
cegr02013_0011	451	302	253	324	259	11	T72	3500
cegr01923_0006	1714	116	234	158	256	6	BRDM2	1000
cegr01935_0001	757	318	251	324	255	1	PICKUP	4000
cegr02003_0002	243	295	253	347	273	2	SUV	1000
cegr02013_0001	1352	296	239	308	243	1	PICKUP	3500
cegr02005_0013	963	308	255	360	275	13	2S3	1500
cegr01931_0011	403	305	271	331	279	11	T72	3000
cegr02017_0006	1660	335	258	349	262	6	BRDM2	4500
cegr01927_0011	970	301	253	337	265	11	T72	2000
cegr02007_0009	148	334	243	374	257	9	BMP2	2000
cegr01931_0005	686	235	245	257	253	5	BTR70	3000
cegr01939_0006	1506	376	252	382	256	6	BRDM2	5000
cegr02009_0012	483	324	251	352	261	12	ZSU23	2500
cegr01925_0012	1026	461	237	483	255	12	ZSU23	1500
cegr01927_0009	1105	314	255	354	269	9	BMP2	2000
cegr02009_0001	568	260	255	278	263	1	PICKUP	2500
cegr01933_0012	1264	422	284	436	292	12	ZSU23	3500
cegr02007_0013	1039	300	251	340	265	13	2S3	2000
cegr02007_0002	653	244	250	258	260	2	SUV	2000
cegr01927_0009	732	345	253	381	267	9	BMP2	2000
cegr02005_0005	631	400	247	446	263	5	BTR70	1500
cegr01927_0009	1043	343	255	383	269	9	BMP2	2000
cegr02015_0012	1126	282	254	298	260	12	ZSU23	4000
cegr02003_0005	232	179	233	259	257	5	BTR70	1000
cegr01929_0001	1266	325	260	349	268	1	PICKUP	2500
cegr02015_0006	1744	295	258	311	264	6	BRDM2	4000
cegr02017_0006	1452	335	258	349	262	6	BRDM2	4500
cegr01929_0011	515	405	258	437	268	11	T72	2500
cegr02017_0009	1371	371	260	383	266	9	BMP2	4500
cegr01927_0009	534	232	252	270	266	9	BMP2	2000
cegr02015_0012	1347	275	254	291	260	12	ZSU23	4000
cegr01937_0005	532	246	254	258	258	5	BTR70	4500
cegr01925_0005	79	416	245	442	261	5	BTR70	1500
cegr02015_0009	333	323	254	341	260	9	BMP2	4000
cegr01923_0002	585	142	247	162	265	2	SUV	1000
cegr02019_0002	571	269	255	279	259	2	SUV	5000
cegr02019_0009	24	290	260	304	266	9	BMP2	5000
cegr01933_0005	995	260	250	272	256	5	BTR70	3500
cegr01925_0006	417	402	246	430	260	6	BRDM2	1500
cegr01925_0009	308	256	248	310	266	9	BMP2	1500
cegr02007_0012	200	346	257	380	269	12	ZSU23	2000
cegr01933_0006	1524	231	251	249	257	6	BRDM2	3500
cegr02017_0012	1129	361	255	375	261	12	ZSU23	4500
cegr01927_0013	1551	307	242	345	258	13	2S3	2000
cegr01929_0006	513	372	254	382	262	6	BRDM2	2500
cegr02005_0012	1311	242	249	290	267	12	ZSU23	1500
cegr02015_0002	1555	300	258	312	262	2	SUV	4000
cegr01933_0006	1368	223	252	233	258	6	BRDM2	3500
cegr02013_0012	688	365	253	383	261	12	ZSU23	3500
cegr02011_0001	933	311	257	331	263	1	PICKUP	3000
cegr02017_0009	179	361	259	377	265	9	BMP2	4500
cegr01933_0001	1479	231	255	245	259	1	PICKUP	3500
cegr01923_0005	169	465	239	521	263	5	BTR70	1000
cegr02019_0013	850	272	255	284	261	13	2S3	5000
cegr02003_0001	363	231	244	291	262	1	PICKUP	1000
cegr01927_0002	1452	358	255	382	265	2	SUV	2000
cegr02017_0011	191	286	257	302	263	11	T72	4500
cegr02009_0001	1437	252	254	260	262	1	PICKUP	2500
cegr02009_0005	1364	314	256	348	266	5	BTR70	2500
cegr02007_0009	126	327	243	365	257	9	BMP2	2000
cegr02019_0011	1537	318	264	334	268	11	T72	5000
cegr01937_0002	700	301	253	313	257	2	SUV	4500
cegr02017_0013	1029	279	247	295	253	13	2S3	4500
cegr01939_0011	281	232	252	242	256	11	T72	5000
cegr01931_0002	245	250	253	266	259	2	SUV	3000
cegr01923_0011	1102	214	259	286	283	11	T72	1000
cegr02011_0009	374	333	249	359	257	9	BMP2	3000
cegr02005_0009	1310	226	236	278	254	9	BMP2	1500
cegr01923_0013	343	205	244	285	274	13	2S3	1000
cegr01927_0011	873	257	253	297	265	11	T72	2000
cegr01927_0006	838	413	249	431	259	6	BRDM2	2000
cegr02013_0005	157	337	255	361	261	5	BTR70	3500
cegr02017_0002	728	293	256	297	260	2	SUV	4500
cegr01927_0005	316	290	245	334	257	5	BTR70	2000
cegr01939_0012	1096	292	258	304	262	12	ZSU23	5000
cegr02009_0011	1693	355	247	385	257	11	T72	2500
cegr02017_0012	14	350	255	366	261	12	ZSU23	4500
cegr02007_0011	1067	335	253	373	265	11	T72	2000
cegr02019_0009	264	327	261	343	267	9	BMP2	5000
cegr01929_0013	1434	379	253	409	265	13	2S3	2500
cegr02011_0006	1224	292	260	312	268	6	BRDM2	3000
cegr02011_0011	275	342	256	368	264	11	T72	3000
cegr02007_0009	362	396	246	420	260	9	BMP2	2000
cegr01925_0002	1100	367	242	399	254	2	SUV	1500
cegr02013_0011	1130	290	251	312	257	11	T72	3500
cegr02017_0012	1181	370	254	386	260	12	ZSU23	4500
cegr01935_0012	255	352	273	360	279	12	ZSU23	4000
cegr01923_0002	896	303	239	353	257	2	SUV	1000
cegr02013_0006	1215	357	252	365	258	6	BRDM2	3500
cegr02019_0001	941	257	260	269	264	1	PICKUP	5000
cegr01925_0006	1701	235	248	279	262	6	BRDM2	1500
cegr01939_0009	397	321	253	337	259	9	BMP2	5000
cegr02019_0011	1226	350	264	364	268	11	T72	5000
cegr01929_0006	1416	356	256	380	264	6	BRDM2	2500
cegr01923_0011	83	484	250	532	274	11	T72	1000
cegr02019_0005	1652	324	253	342	257	5	BTR70	5000
cegr02009_0001	278	297	256	321	264	1	PICKUP	2500
cegr02007_0009	1408	363	245	401	259	9	BMP2	2000
cegr01931_0005	948	311	246	337	254	5	BTR70	3000
cegr02013_0011	340	325	254	347	260	11	T72	3500
cegr02003_0009	532	431	234	485	262	9	BMP2	1000
cegr01935_0005	14	329	269	341	275	5	BTR70	4000
cegr02015_0012	1451	294	254	312	260	12	ZSU23	4000
cegr01939_0006	1554	378	253	386	257	6	BRDM2	5000
cegr01939_0001	1725	333	253	339	257	1	PICKUP	5000
cegr02009_0001	1424	251	254	259	262	1	PICKUP	2500
cegr02005_0009	1499	341	241	393	259	9	BMP2	1500
cegr01923_0006	912	127	229	183	251	6	BRDM2	1000
cegr02013_0009	584	323	258	343	266	9	BMP2	3500
cegr01925_0002	574	194	248	216	260	2	SUV	1500
cegr02009_0011	1520	369	246	387	256	11	T72	2500
cegr02003_0013	710	444	252	494	282	13	2S3	1000
cegr01935_0009	836	254	259	270	265	9	BMP2	4000
cegr01933_0006	988	327	253	341	259	6	BRDM2	3500
cegr02017_0002	635	296	256	306	260	2	SUV	4500
cegr01925_0009	850	356	242	404	260	9	BMP2	1500
cegr02011_0005	607	363	254	387	262	5	BTR70	3000
cegr02011_0013	597	358	250	380	260	13	2S3	3000
cegr02003_0005	271	169	235	253	259	5	BTR70	1000
cegr01929_0002	211	362	254	380	262	2	SUV	2500
cegr01937_0006	1510	284	253	292	257	6	BRDM2	4500
cegr01925_0011	173	376	249	430	265	11	T72	1500
cegr01925_0009	975	427	243	469	261	9	BMP2	1500
cegr01929_0013	348	395	253	427	265	13	2S3	2500
cegr01935_0011	1478	278	253	296	259	11	T72	4000
cegr02017_0005	793	294	257	308	261	5	BTR70	4500
cegr02007_0012	275	375	257	403	269	12	ZSU23	2000
cegr02015_0013	1540	258	257	278	265	13	2S3	4000
cegr01939_0005	252	263	252	277	256	5	BTR70	5000
cegr02015_0012	617	323	254	341	260	12	ZSU23	4000
cegr01939_0005	1351	276	252	294	256	5	BTR70	5000
cegr01933_0002	917	324	250	338	256	2	SUV	3500
cegr02019_0012	1411	175	266	189	270	12	ZSU23	5000
cegr02005_0011	1281	425	249	467	265	11	T72	1500
cegr02019_0005	499	349	254	367	258	5	BTR70	5000
cegr01931_0011	142	382	272	408	280	11	T72	3000
cegr01925_0012	1459	284	237	328	253	12	ZSU23	1500
cegr02011_0005	1573	382	254	396	262	5	BTR70	3000
cegr02007_0009	1043	228	244	256	258	9	BMP2	2000
cegr01933_0006	818	303	253	321	259	6	BRDM2	3500
cegr02015_0005	317	297	249	315	255	5	BTR70	4000
cegr02015_0005	682	377	252	389	258	5	BTR70	4000
cegr02007_0002	308	283	252	309	262	2	SUV	2000
cegr01929_0011	1711	438	255	460	265	11	T72	2500
cegr02013_0002	1133	343	259	351	265	2	SUV	3500
cegr02003_0013	1153	218	264	298	294	13	2S3	1000
cegr01933_0001	1540	244	255	260	259	1	PICKUP	3500
cegr02015_0012	823	340	255	352	261	12	ZSU23	4000
cegr01931_0001	422	263	251	283	257	1	PICKUP	3000
cegr02013_0012	1065	342	254	360	262	12	ZSU23	3500
cegr01939_0011	1499	227	253	237	257	11	T72	5000
cegr01931_0002	1693	247	252	261	258	2	SUV	3000
cegr02015_0006	127	282	259	298	265	6	BRDM2	4000
cegr01933_0012	1458	386	285	406	293	12	ZSU23	3500
cegr02017_0013	554	339	245	349	251	13	2S3	4500
cegr01927_0012	1037	417	242	433	254	12	ZSU23	2000
cegr02009_0002	1662	303	261	323	269	2	SUV	2500
cegr02007_0009	1188	270	243	310	257	9	BMP2	2000
cegr02019_0009	309	334	262	350	268	9	BMP2	5000
cegr01931_0005	1290	286	247	314	255	5	BTR70	3000
cegr01929_0001	626	301	256	325	264	1	PICKUP	2500
cegr01925_0001	280	395	258	429	270	1	PICKUP	1500
cegr01923_0013	1706	241	246	319	276	13	2S3	1000
cegr02019_0009	1217	303	260	319	266	9	BMP2	5000
cegr02003_0006	495	111	240	159	262	6	BRDM2	1000
cegr02005_0002	393	236	251	270	263	2	SUV	1500
cegr02007_0011	1493	352	255	392	267	11	T72	2000
cegr01925_0001	1763	213	258	247	270	1	PICKUP	1500
cegr01931_0011	1014	350	269	376	277	11	T72	3000
cegr01931_0001	675	335	250	343	256	1	PICKUP	3000
cegr02013_0002	1118	343	259	351	265	2	SUV	3500
cegr02003_0006	970	402	232	462	254	6	BRDM2	1000
cegr01927_0005	934	314	242	354	254	5	BTR70	2000
cegr02005_0012	9	386	243	430	261	12	ZSU23	1500
cegr02017_0006	1697	335	258	349	262	6	BRDM2	4500
cegr02005_0006	207	328	250	372	264	6	BRDM2	1500
cegr01931_0005	1199	312	247	336	255	5	BTR70	3000
cegr01929_0002	121	380	254	392	262	2	SUV	2500
cegr02011_0011	465	300	255	326	263	11	T72	3000
cegr01927_0012	34	349	242	381	254	12	ZSU23	2000
cegr01925_0005	1253	364	244	416	260	5	BTR70	1500
cegr01929_0013	933	447	250	479	262	13	2S3	2500
cegr02015_0006	1270	315	260	331	266	6	BRDM2	4000
cegr01939_0006	682	372	252	384	256	6	BRDM2	5000
cegr02019_0013	98	343	258	351	264	13	2S3	5000
cegr02019_0009	369	344	262	358	268	9	BMP2	5000
cegr01929_0001	596	293	257	315	265	1	PICKUP	2500
cegr02009_0011	561	278	249	310	259	11	T72	2500
cegr01933_0001	874	338	253	348	257	1	PICKUP	3500
cegr01933_0001	469	248	255	266	259	1	PICKUP	3500
cegr02007_0013	685	395	248	421	262	13	2S3	2000
cegr01923_0013	779	192	238	270	268	13	2S3	1000
cegr02003_0009	769	282	242	356	270	9	BMP2	1000
cegr01937_0005	770	281	255	299	259	5	BTR70	4500
cegr01925_0005	665	210	238	258	254	5	BTR70	1500
cegr02015_0006	1117	342	260	348	266	6	BRDM2	4000
cegr01935_0002	1548	280	249	282	251	2	SUV	4000
cegr02015_0006	1300	306	260	322	266	6	BRDM2	4000
cegr01925_0006	1446	418	249	446	263	6	BRDM2	1500
cegr01927_0011	868	255	253	295	265	11	T72	2000
cegr01931_0011	1225	402	269	420	277	11	T72	3000
cegr01923_0001	780	490	248	536	266	1	PICKUP	1000
cegr02007_0012	1474	374	258	392	270	12	ZSU23	2000
cegr02013_0013	903	313	254	335	262	13	2S3	3500
cegr02011_0001	783	365	256	385	262	1	PICKUP	3000
cegr02011_0013	1140	270	254	290	264	13	2S3	3000
cegr02005_0005	707	349	248	407	264	5	BTR70	1500
cegr02009_0013	1750	299	247	329	259	13	2S3	2500
cegr01935_0002	1281	273	249	275	251	2	SUV	4000
cegr01923_0006	2	131	231	191	253	6	BRDM2	1000
cegr01931_0005	993	323	246	343	254	5	BTR70	3000
cegr02007_0012	1216	292	255	326	267	12	ZSU23	2000
cegr02007_0001	1686	232	254	260	262	1	PICKUP	2000
cegr01939_0001	1672	327	253	337	257	1	PICKUP	5000
cegr01939_0001	521	281	253	293	257	1	PICKUP	5000
cegr02011_0005	381	370	254	394	262	5	BTR70	3000
cegr01937_0006	706	291	253	297	257	6	BRDM2	4500
cegr01927_0011	57	382	255	420	267	11	T72	2000
cegr02013_0009	1410	381	258	397	266	9	BMP2	3500
cegr01925_0012	752	362	241	406	259	12	ZSU23	1500
cegr02011_0012	3	269	256	283	264	12	ZSU23	3000
cegr01929_0011	1027	275	258	293	268	11	T72	2500
cegr01929_0011	213	421	256	445	266	11	T72	2500
cegr01939_0006	1099	313	251	321	255	6	BRDM2	5000
cegr01939_0012	1181	279	258	293	262	12	ZSU23	5000
cegr02015_0001	848	301	227	317	231	1	PICKUP	4000
cegr02011_0005	904	268	253	292	261	5	BTR70	3000
cegr02015_0013	286	266	257	286	265	13	2S3	4000
cegr01931_0005	353	276	247	304	255	5	BTR70	3000
cegr02013_0005	1203	332	255	356	261	5	BTR70	3500
cegr02013_0011	363	321	254	341	260	11	T72	3500
cegr02015_0013	217	286	258	304	266	13	2S3	4000
cegr01935_0011	678	360	253	380	259	11	T72	4000
cegr02009_0006	773	354	258	378	266	6	BRDM2	2500
cegr01935_0012	1262	310	275	326	281	12	ZSU23	4000
cegr02015_0012	691	337	254	351	260	12	ZSU23	4000
cegr01925_0009	1781	226	240	274	258	9	BMP2	1500
cegr02017_0001	685	263	251	273	255	1	PICKUP	4500
cegr02019_0013	491	294	256	310	262	13	2S3	5000
cegr02017_0013	1047	279	246	293	252	13	2S3	4500
cegr01927_0009	198	237	253	277	267	9	BMP2	2000
cegr02011_0001	186	287	257	301	263	1	PICKUP	3000
cegr02019_0001	1546	315	259	321	263	1	PICKUP	5000
cegr02005_0002	165	377	251	409	263	2	SUV	1500
cegr01923_0012	1353	213	221	281	247	12	ZSU23	1000
cegr02013_0006	765	240	250	250	256	6	BRDM2	3500
cegr01939_0005	198	267	252	283	256	5	BTR70	5000
cegr02015_0011	945	243	251	263	260	11	T72	4000
cegr02017_0011	445	315	257	331	263	11	T72	4500
cegr01927_0011	1578	369	256	409	268	11	T72	2000
cegr02011_0006	398	341	259	361	267	6	BRDM2	3000
cegr01933_0011	1135	397	251	417	257	11	T72	3500
cegr01925_0012	524	229	241	277	259	12	ZSU23	1500
cegr01939_0009	86	355	252	367	258	9	BMP2	5000
cegr02017_0011	1544	264	257	274	263	11	T72	4500
cegr01931_0006	892	306	254	316	262	6	BRDM2	3000
cegr02013_0011	1053	275	251	297	257	11	T72	3500
cegr02005_0011	791	226	249	276	265	11	T72	1500
cegr02017_0002	648	295	256	303	260	2	SUV	4500
cegr01937_0002	311	274	253	284	257	2	SUV	4500
cegr01929_0005	1736	201	262	223	272	5	BTR70	2500
cegr02017_0001	280	221	251	233	255	1	PICKUP	4500
cegr01929_0011	1171	292	255	322	265	11	T72	2500
cegr02005_0012	754	315	244	361	260	12	ZSU23	1500
cegr02013_0001	1212	298	240	310	244	1	PICKUP	3500
cegr02015_0012	705	340	254	352	260	12	ZSU23	4000
cegr01933_0005	1374	345	250	367	256	5	BTR70	3500
cegr02009_0011	1134	275	246	305	256	11	T72	2500
cegr01931_0002	855	336	252	348	258	2	SUV	3000
cegr02005_0002	597	202	250	216	262	2	SUV	1500
cegr01925_0013	793	381	249	431	269	13	2S3	1500
cegr02007_0012	1181	277	255	309	267	12	ZSU23	2000
cegr01931_0005	721	241	245	265	253	5	BTR70	3000
cegr01923_0012	1640	129	227	175	253	12	ZSU23	1000
cegr02009_0002	937	298	257	318	265	2	SUV	2500
cegr01923_0002	1635	305	248	355	268	2	SUV	1000
cegr02015_0013	1335	251	259	267	267	13	2S3	4000
cegr02019_0001	1527	316	258	320	262	1	PICKUP	5000
cegr02015_0006	1562	257	258	265	264	6	BRDM2	4000
cegr02011_0002	406	345	256	363	262	2	SUV	3000
cegr01933_0012	81	409	285	429	293	12	ZSU23	3500
cegr02019_0013	1316	333	256	345	262	13	2S3	5000
cegr02007_0009	647	320	248	358	262	9	BMP2	2000
cegr01925_0009	1468	245	247	299	265	9	BMP2	1500
cegr02019_0005	830	311	252	319	256	5	BTR70	5000
cegr02017_0013	147	275	245	289	251	13	2S3	4500
cegr01929_0005	1704	203	263	229	273	5	BTR70	2500
cegr01931_0001	380	250	251	270	257	1	PICKUP	3000
cegr02005_0001	911	195	250	227	262	1	PICKUP	1500
cegr01923_0002	948	342	238	392	256	2	SUV	1000
cegr01939_0005	511	270	252	286	256	5	BTR70	5000
cegr01929_0013	1677	456	252	488	264	13	2S3	2500
cegr01939_0005	569	278	252	296	256	5	BTR70	5000
cegr02013_0005	1551	346	256	370	262	5	BTR70	3500
cegr02007_0002	1155	386	251	408	261	2	SUV	2000
cegr02013_0011	38	369	254	385	260	11	T72	3500
cegr02013_0011	762	255	251	269	257	11	T72	3500
cegr01927_0005	733	238	241	276	253	5	BTR70	2000
cegr01933_0011	1298	418	251	430	257	11	T72	3500
cegr02007_0001	1136	376	256	392	264	1	PICKUP	2000
cegr02017_0012	1505	389	254	403	260	12	ZSU23	4500
cegr01937_0009	1276	250	244	262	250	9	BMP2	4500
cegr02015_0009	1057	248	253	262	259	9	BMP2	4000
cegr01937_0001	312	310	254	324	258	1	PICKUP	4500
cegr02017_0005	534	311	258	329	262	5	BTR70	4500
cegr01935_0006	1542	296	247	312	253	6	BRDM2	4000
cegr01927_0012	1576	235	244	263	256	12	ZSU23	2000
cegr01937_0009	1339	255	244	271	250	9	BMP2	4500
cegr02011_0006	1350	338	260	358	268	6	BRDM2	3000
cegr02005_0005	70	211	243	255	259	5	BTR70	1500
cegr01933_0006	383	231	253	247	259	6	BRDM2	3500
cegr02015_0013	1350	250	258	264	266	13	2S3	4000
cegr01923_0012	1017	437	219	497	245	12	ZSU23	1000
cegr02015_0001	1412	280	227	294	231	1	PICKUP	4000
cegr02013_0002	1209	341	259	349	265	2	SUV	3500
cegr01937_0011	639	238	251	254	257	11	T72	4500
cegr02017_0006	1321	335	258	347	262	6	BRDM2	4500
cegr02005_0005	747	323	249	381	265	5	BTR70	1500
cegr02007_0002	708	251	250	271	260	2	SUV	2000
cegr02015_0001	1170	244	227	248	231	1	PICKUP	4000
cegr02009_0012	71	363	248	383	258	12	ZSU23	2500
cegr02009_0011	1276	317	246	349	256	11	T72	2500
cegr02013_0005	1747	286	255	310	261	5	BTR70	3500
cegr02015_0009	1559	332	256	342	262	9	BMP2	4000
cegr01929_0001	585	290	257	312	265	1	PICKUP	2500
cegr01929_0005	370	277	264	311	274	5	BTR70	2500
cegr01929_0013	808	483	251	507	263	13	2S3	2500
cegr01923_0006	997	201	227	265	249	6	BRDM2	1000
cegr01935_0012	167	346	273	360	279	12	ZSU23	4000
cegr02011_0005	81	272	253	296	261	5	BTR70	3000
cegr01927_0001	625	400	244	424	252	1	PICKUP	2000
cegr01939_0001	179	278	254	290	258	1	PICKUP	5000
cegr01927_0012	470	235	244	257	256	12	ZSU23	2000
cegr01939_0006	1656	368	253	380	257	6	BRDM2	5000
cegr01929_0012	680	326	260	352	270	12	ZSU23	2500
cegr01933_0005	1149	279	250	303	256	5	BTR70	3500
cegr01935_0002	261	276	248	288	252	2	SUV	4000
cegr02009_0009	478	313	254	345	264	9	BMP2	2500
cegr02003_0001	358	230	244	288	262	1	PICKUP	1000
cegr01929_0011	3	360	255	388	265	11	T72	2500
cegr01931_0006	688	251	251	271	259	6	BRDM2	3000
cegr01929_0012	373	388	258	410	268	12	ZSU23	2500
cegr02015_0002	23	352	259	356	263	2	SUV	4000
cegr02015_0006	1150	342	260	350	266	6	BRDM2	4000
cegr02013_0011	136	357	252	377	258	11	T72	3500
cegr01925_0001	727	215	257	229	269	1	PICKUP	1500
cegr01937_0002	1724	309	252	321	256	2	SUV	4500
cegr01933_0001	300	226	255	232	259	1	PICKUP	3500
cegr01935_0002	1009	327	248	333	252	2	SUV	4000
cegr01939_0011	1732	253	253	269	257	11	T72	5000
cegr02013_0009	131	329	256	351	264	9	BMP2	3500
cegr01923_0009	35	487	246	529	274	9	BMP2	1000
cegr01927_0006	513	275	245	307	255	6	BRDM2	2000
cegr02009_0009	626	263	253	293	263	9	BMP2	2500
cegr01933_0006	943	331	253	339	259	6	BRDM2	3500
cegr02013_0002	53	323	260	335	266	2	SUV	3500
cegr02003_0006	1517	143	244	203	266	6	BRDM2	1000
cegr01937_0006	626	277	253	289	257	6	BRDM2	4500
cegr02015_0012	376	275	254	291	260	12	ZSU23	4000
cegr01927_0009	941	381	255	407	269	9	BMP2	2000
cegr01933_0012	436	331	285	349	293	12	ZSU23	3500
cegr01939_0001	767	330	253	338	257	1	PICKUP	5000
cegr02003_0005	1436	271	239	353	263	5	BTR70	1000
cegr02013_0001	1541	346	239	362	243	1	PICKUP	3500
cegr01931_0002	1399	238	253	254	259	2	SUV	3000
cegr02013_0011	734	257	251	273	257	11	T72	3500
cegr02013_0002	1652	243	259	257	265	2	SUV	3500
cegr02019_0006	1541	312	253	324	257	6	BRDM2	5000
cegr01929_0002	540	285	255	301	263	2	SUV	2500
cegr01937_0005	55	299	256	315	260	5	BTR70	4500
cegr02009_0002	361	292	260	312	268	2	SUV	2500
cegr02007_0009	1162	260	243	298	257	9	BMP2	2000
cegr01937_0011	54	311	250	327	256	11	T72	4500
cegr01927_0009	287	210	252	240	266	9	BMP2	2000
cegr01925_0001	1204	414	253	444	265	1	PICKUP	1500
cegr02007_0002	1600	320	252	346	262	2	SUV	2000
cegr02011_0013	1381	275	251	299	261	13	2S3	3000
cegr01923_0011	1464	472	256	532	280	11	T72	1000
cegr02007_0009	1100	238	243	274	257	9	BMP2	2000
cegr02009_0013	1152	342	250	372	262	13	2S3	2500
cegr01929_0011	1351	355	255	385	265	11	T72	2500
cegr01929_0005	432	252	265	286	275	5	BTR70	2500
cegr02015_0005	1503	315	249	337	255	5	BTR70	4000
cegr02013_0001	968	363	240	381	244	1	PICKUP	3500
cegr01935_0011	895	332	254	350	260	11	T72	4000
cegr02017_0012	453	389	253	403	259	12	ZSU23	4500
cegr02019_0006	422	259	252	265	256	6	BRDM2	5000
cegr02017_0005	1639	290	258	298	262	5	BTR70	4500
cegr01929_0006	469	365	254	381	262	6	BRDM2	2500
cegr01939_0012	1670	273	259	287	263	12	ZSU23	5000
cegr02017_0013	174	279	246	293	252	13	2S3	4500
cegr02003_0012	643	169	259	235	285	12	ZSU23	1000
cegr01925_0005	1016	404	242	444	258	5	BTR70	1500
cegr01927_0013	1455	347	242	387	258	13	2S3	2000
cegr02015_0002	937	317	257	329	261	2	SUV	4000
cegr01929_0011	1047	276	258	296	268	11	T72	2500
cegr02019_0013	1020	293	257	309	263	13	2S3	5000
cegr02017_0001	1086	210	250	216	254	1	PICKUP	4500
cegr02019_0011	1728	294	264	310	268	11	T72	5000
cegr01935_0006	327	285	248	301	254	6	BRDM2	4000
cegr01933_0005	1337	333	251	357	257	5	BTR70	3500
cegr01929_0012	1242	249	258	263	268	12	ZSU23	2500
cegr01925_0002	552	196	248	220	260	2	SUV	1500
cegr01931_0005	617	231	245	245	253	5	BTR70	3000
cegr02017_0005	653	292	258	306	262	5	BTR70	4500
cegr02009_0006	1401	261	258	275	266	6	BRDM2	2500
cegr01927_0001	212	260	246	274	254	1	PICKUP	2000
cegr01927_0013	1038	412	241	444	255	13	2S3	2000
cegr01927_0013	1057	417	241	447	255	13	2S3	2000
cegr01923_0002	1704	251	250	303	270	2	SUV	1000
cegr01935_0005	1176	331	268	339	274	5	BTR70	4000
cegr01939_0005	1685	266	252	280	256	5	BTR70	5000
cegr01933_0005	1753	308	251	332	257	5	BTR70	3500
cegr02009_0002	1029	327	257	347	265	2	SUV	2500
cegr01937_0009	1690	319	246	327	252	9	BMP2	4500
cegr01925_0011	274	324	251	374	267	11	T72	1500
cegr02013_0009	237	363	257	385	265	9	BMP2	3500
cegr02015_0009	894	252	256	270	262	9	BMP2	4000
cegr01935_0005	1437	285	270	305	276	5	BTR70	4000
cegr01929_0006	400	341	253	365	261	6	BRDM2	2500
cegr02003_0013	1080	270	263	346	293	13	2S3	1000
cegr02005_0009	607	404	243	446	261	9	BMP2	1500
cegr01931_0009	1539	226	252	246	260	9	BMP2	3000
cegr01929_0012	176	407	256	421	266	12	ZSU23	2500
cegr01927_0013	637	259	242	295	256	13	2S3	2000
cegr02019_0009	900	290	261	304	267	9	BMP2	5000
cegr02015_0013	145	305	260	325	268	13	2S3	4000
cegr02003_0005	870	193	249	277	273	5	BTR70	1000
cegr02019_0012	648	190	269	202	273	12	ZSU23	5000
cegr01931_0012	592	295	305	317	313	12	ZSU23	3000
cegr01933_0012	1341	410	285	428	293	12	ZSU23	3500
cegr01927_0009	34	328	255	368	269	9	BMP2	2000
cegr01937_0011	152	296	250	314	256	11	T72	4500
cegr02009_0006	1250	291	259	317	267	6	BRDM2	2500
cegr02017_0001	1247	235	251	249	255	1	PICKUP	4500
cegr02003_0009	699	327	243	407	271	9	BMP2	1000
cegr02015_0009	637	309	256	329	262	9	BMP2	4000
cegr02017_0009	872	313	259	325	265	9	BMP2	4500
cegr01927_0012	648	271	244	307	256	12	ZSU23	2000
cegr01933_0011	397	311	252	333	258	11	T72	3500
cegr02015_0002	1672	277	257	289	261	2	SUV	4000
cegr01931_0012	1703	399	304	421	312	12	ZSU23	3000
cegr01927_0012	1783	240	244	270	256	12	ZSU23	2000
cegr01925_0009	294	267	248	319	266	9	BMP2	1500
cegr01931_0012	1174	361	304	381	312	12	ZSU23	3000
cegr02017_0002	969	312	257	324	261	2	SUV	4500
cegr01931_0012	1266	387	303	411	311	12	ZSU23	3000
cegr02003_0001	1523	288	243	348	261	1	PICKUP	1000
cegr02003_0009	1508	261	231	335	257	9	BMP2	1000
cegr01933_0009	328	250	280	272	288	9	BMP2	3500
cegr02003_0006	442	137	245	195	267	6	BRDM2	1000
cegr01925_0001	1518	343	258	385	270	1	PICKUP	1500
cegr02017_0005	12	308	258	326	262	5	BTR70	4500
cegr02003_0013	695	437	251	493	281	13	2S3	1000
cegr01925_0011	1379	420	243	462	259	11	T72	1500
cegr01931_0012	1150	353	303	375	311	12	ZSU23	3000
cegr02015_0002	1097	348	257	358	261	2	SUV	4000
cegr02003_0013	877	406	256	480	286	13	2S3	1000
cegr01925_0012	122	223	236	267	252	12	ZSU23	1500
cegr01929_0005	402	264	265	298	275	5	BTR70	2500
cegr02005_0009	486	418	244	448	262	9	BMP2	1500
cegr02019_0011	169	287	263	299	267	11	T72	5000
cegr02013_0005	965	267	254	287	260	5	BTR70	3500
cegr01927_0009	1798	328	252	368	266	9	BMP2	2000
cegr02005_0005	1551	435	246	459	262	5	BTR70	1500
cegr02007_0002	1364	400	252	418	262	2	SUV	2000
cegr01925_0002	1761	227	249	261	261	2	SUV	1500
cegr01929_0006	1625	268	255	292	263	6	BRDM2	2500
cegr01931_0009	1574	230	252	252	260	9	BMP2	3000
cegr02015_0006	58	264	258	280	264	6	BRDM2	4000
cegr02015_0002	345	300	258	312	262	2	SUV	4000
cegr01923_0011	1620	479	262	543	286	11	T72	1000
cegr01939_0001	1426	275	254	287	258	1	PICKUP	5000
cegr02015_0012	338	271	254	285	260	12	ZSU23	4000
cegr02013_0001	858	394	240	410	244	1	PICKUP	3500
cegr02011_0001	1355	333	256	353	262	1	PICKUP	3000
cegr02011_0012	1790	305	256	329	264	12	ZSU23	3000
cegr02019_0011	1445	329	265	345	269	11	T72	5000
cegr02019_0005	993	331	252	349	256	5	BTR70	5000
cegr02003_0011	1358	453	253	495	277	11	T72	1000
cegr01927_0006	225	260	246	288	258	6	BRDM2	2000
cegr02005_0009	1739	418	243	448	261	9	BMP2	1500
cegr01937_0012	1579	211	250	223	256	12	ZSU23	4500
cegr01923_0001	860	524	251	544	269	1	PICKUP	1000
cegr01933_0012	241	371	286	391	294	12	ZSU23	3500
cegr01939_0012	1781	293	258	307	262	12	ZSU23	5000
cegr01929_0013	1443	381	253	411	265	13	2S3	2500
cegr01923_0012	285	127	225	177	251	12	ZSU23	1000
cegr02011_0001	87	285	257	293	263	1	PICKUP	3000
cegr02011_0002	478	324	256	340	262	2	SUV	3000
cegr02005_0002	1231	426	249	444	261	2	SUV	1500
cegr02005_0001	435	368	246	406	258	1	PICKUP	1500
cegr02019_0009	1562	356	262	364	268	9	BMP2	5000
cegr01937_0011	510	237	250	247	256	11	T72	4500
cegr01925_0009	530	199	242	227	260	9	BMP2	1500
cegr02019_0009	805	301	260	317	266	9	BMP2	5000
cegr01923_0009	947	449	243	523	269	9	BMP2	1000
cegr01929_0005	872	212	261	244	271	5	BTR70	2500
cegr02017_0006	1127	344	258	356	262	6	BRDM2	4500
cegr01923_0002	671	157	244	195	262	2	SUV	1000
cegr01923_0009	231	329	255	405	283	9	BMP2	1000
cegr02015_0005	57	299	250	319	256	5	BTR70	4000
cegr01931_0006	1637	286	253	304	261	6	BRDM2	3000
cegr02009_0012	219	384	249	398	259	12	ZSU23	2500
cegr01927_0006	1766	388	249	412	259	6	BRDM2	2000
cegr02005_0013	1781	436	251	466	271	13	2S3	1500
cegr02007_0002	752	260	250	282	260	2	SUV	2000
cegr02011_0009	624	361	250	379	258	9	BMP2	3000
cegr01933_0009	71	321	281	341	289	9	BMP2	3500
cegr02017_0012	502	379	254	395	260	12	ZSU23	4500
cegr02007_0002	968	331	252	357	262	2	SUV	2000
cegr01923_0011	494	232	266	312	290	11	T72	1000
cegr02009_0002	192	342	261	362	269	2	SUV	2500
cegr01935_0006	951	340	248	348	254	6	BRDM2	4000
cegr01923_0013	1067	328	232	404	262	13	2S3	1000
cegr02017_0012	940	333	253	345	259	12	ZSU23	4500
cegr01931_0009	159	281	253	305	261	9	BMP2	3000
cegr01925_0006	981	177	244	201	258	6	BRDM2	1500
cegr01923_0011	687	101	263	171	287	11	T72	1000
cegr01939_0012	408	263	258	277	262	12	ZSU23	5000
cegr02003_0001	1688	413	246	455	264	1	PICKUP	1000
cegr01935_0002	678	314	247	326	251	2	SUV	4000
cegr02009_0001	1164	315	257	339	265	1	PICKUP	2500
cegr02009_0012	1073	334	248	362	258	12	ZSU23	2500
cegr01923_0002	1741	223	250	275	270	2	SUV	1000
cegr01931_0001	90	236	253	254	259	1	PICKUP	3000
cegr02015_0002	59	350	258	356	262	2	SUV	4000
cegr01935_0006	559	256	247	268	253	6	BRDM2	4000
cegr01929_0013	792	486	251	508	263	13	2S3	2500
cegr02009_0009	1561	335	255	365	265	9	BMP2	2500
cegr01937_0005	1092	313	256	325	260	5	BTR70	4500
cegr01927_0009	1347	212	253	244	267	9	BMP2	2000
cegr01925_0002	775	214	243	240	255	2	SUV	1500
cegr01937_0006	1574	277	253	289	257	6	BRDM2	4500
cegr02009_0006	893	384	260	396	268	6	BRDM2	2500
cegr01931_0005	1326	272	247	300	255	5	BTR70	3000
cegr02019_0005	478	354	254	372	258	5	BTR70	5000
cegr02003_0009	1624	363	236	439	262	9	BMP2	1000
cegr01923_0005	884	258	232	342	256	5	BTR70	1000
cegr02011_0002	707	280	257	290	263	2	SUV	3000
cegr02013_0001	1486	327	239	345	243	1	PICKUP	3500
cegr02011_0001	433	354	256	374	262	1	PICKUP	3000
cegr02017_0011	522	323	258	337	264	11	T72	4500
cegr02005_0001	814	247	253	289	265	1	PICKUP	1500
cegr02019_0013	1689	314	257	330	263	13	2S3	5000
cegr02003_0012	234	288	262	358	288	12	ZSU23	1000
cegr02007_0001	555	231	255	257	265	1	PICKUP	2000
cegr01939_0005	1112	316	253	332	257	5	BTR70	5000
cegr01927_0002	1147	384	253	404	263	2	SUV	2000
cegr01929_0002	1479	350	255	370	263	2	SUV	2500
cegr01923_0009	882	383	241	461	267	9	BMP2	1000
cegr01933_0005	24	320	251	344	257	5	BTR70	3500
cegr02019_0006	894	320	254	332	258	6	BRDM2	5000
cegr02011_0013	1689	360	250	380	260	13	2S3	3000
cegr02009_0011	1144	278	246	308	256	11	T72	2500
cegr01933_0002	1420	267	250	281	256	2	SUV	3500
cegr02017_0009	1397	368	260	382	266	9	BMP2	4500
cegr02015_0009	824	264	256	284	262	9	BMP2	4000
cegr01927_0012	761	321	245	355	257	12	ZSU23	2000
cegr02017_0001	77	208	249	216	253	1	PICKUP	4500
cegr01925_0005	1589	195	244	239	260	5	BTR70	1500
cegr02017_0009	1294	377	260	385	266	9	BMP2	4500
cegr02013_0005	7	290	253	314	259	5	BTR70	3500
cegr01935_0011	405	377	253	387	259	11	T72	4000
cegr01939_0002	1010	331	249	341	253	2	SUV	5000
cegr01937_0001	918	294	255	304	259	1	PICKUP	4500
cegr02007_0012	58	281	257	315	269	12	ZSU23	2000
cegr01923_0002	1233	509	240	535	258	2	SUV	1000
cegr01935_0012	1733	339	274	355	280	12	ZSU23	4000
cegr02007_0011	1717	273	257	313	269	11	T72	2000
cegr02003_0005	684	383	242	451	266	5	BTR70	1000
cegr01937_0009	705	324	245	332	251	9	BMP2	4500
cegr01933_0005	1547	362	251	376	257	5	BTR70	3500
cegr02015_0006	576	285	260	301	266	6	BRDM2	4000
cegr01939_0006	105	307	251	315	255	6	BRDM2	5000
cegr02003_0005	1577	370	242	442	266	5	BTR70	1000
cegr01929_0005	1103	292	263	324	273	5	BTR70	2500
cegr01931_0006	1683	300	254	314	262	6	BRDM2	3000
cegr01923_0011	1015	152	259	230	283	11	T72	1000
cegr01937_0005	1400	265	256	283	260	5	BTR70	4500
cegr01937_0011	148	296	250	314	256	11	T72	4500
cegr01931_0005	1178	317	247	337	255	5	BTR70	3000
cegr01925_0002	73	409	244	423	256	2	SUV	1500
cegr02013_0012	850	384	253	396	261	12	ZSU23	3500
cegr02015_0009	1043	247	253	259	259	9	BMP2	4000
cegr01935_0012	1137	287	274	305	280	12	ZSU23	4000
cegr02017_0001	486	261	251	273	255	1	PICKUP	4500
cegr01937_0005	389	248	253	260	257	5	BTR70	4500
cegr01925_0011	1419	432	243	470	259	11	T72	1500
cegr02011_0011	214	353	256	379	264	11	T72	3000
cegr01931_0002	497	237	253	249	259	2	SUV	3000
cegr02009_0001	350	271	257	293	265	1	PICKUP	2500
cegr01935_0001	900	288	252	304	256	1	PICKUP	4000
cegr01931_0011	549	279	271	297	279	11	T72	3000
cegr01927_0002	1131	381	253	401	263	2	SUV	2000
cegr02009_0011	1385	345	247	375	257	11	T72	2500
cegr02003_0011	1207	391	249	465	273	11	T72	1000
cegr02009_0002	441	272	259	292	267	2	SUV	2500
cegr01937_0002	155	297	252	309	256	2	SUV	4500
cegr01939_0006	139	307	251	317	255	6	BRDM2	5000
cegr01933_0002	1734	233	250	241	256	2	SUV	3500
cegr02017_0006	1104	348	259	360	263	6	BRDM2	4500
cegr01939_0001	499	277	253	289	257	1	PICKUP	5000
cegr02019_0012	1611	193	268	201	272	12	ZSU23	5000
cegr02013_0012	1384	278	255	288	263	12	ZSU23	3500
cegr02007_0011	664	217	255	249	267	11	T72	2000
cegr02003_0009	104	259	226	333	252	9	BMP2	1000
cegr02017_0011	764	334	258	344	264	11	T72	4500
cegr02007_0009	207	358	245	396	259	9	BMP2	2000
cegr01923_0006	641	238	240	304	262	6	BRDM2	1000
cegr01937_0006	43	263	252	277	256	6	BRDM2	4500
cegr01931_0012	1612	417	303	435	311	12	ZSU23	3000
cegr02013_0002	318	252	259	266	265	2	SUV	3500
cegr02011_0002	1574	379	257	391	263	2	SUV	3000
cegr01935_0005	1193	330	268	340	274	5	BTR70	4000
cegr02003_0009	482	447	234	487	262	9	BMP2	1000
cegr02009_0006	919	386	260	396	268	6	BRDM2	2500
cegr02007_0013	478	314	248	352	262	13	2S3	2000
cegr01939_0005	119	278	252	296	256	5	BTR70	5000
cegr01925_0005	1556	201	245	253	261	5	BTR70	1500
cegr02003_0012	100	400	255	466	281	12	ZSU23	1000
cegr01927_0013	555	243	244	275	258	13	2S3	2000
cegr01937_0009	1361	258	244	274	250	9	BMP2	4500
cegr02003_0005	1519	324	239	408	263	5	BTR70	1000
cegr01937_0011	1012	304	250	320	256	11	T72	4500
cegr02019_0002	1132	314	255	324	259	2	SUV	5000
cegr02009_0006	1159	327	260	353	268	6	BRDM2	2500
cegr01939_0011	1036	296	253	312	257	11	T72	5000
cegr01929_0012	224	407	256	421	266	12	ZSU23	2500
cegr02019_0002	1058	301	255	311	259	2	SUV	5000
cegr02017_0001	140	206	249	210	253	1	PICKUP	4500
cegr02007_0009	1580	406	247	422	261	9	BMP2	2000
cegr02011_0006	554	389	261	405	269	6	BRDM2	3000
cegr01929_0006	17	270	255	294	263	6	BRDM2	2500
cegr02013_0001	1792	409	240	415	244	1	PICKUP	3500
cegr01929_0011	1315	342	255	370	265	11	T72	2500
cegr02003_0011	1403	444	254	500	278	11	T72	1000
cegr01923_0012	696	362	235	434	261	12	ZSU23	1000
cegr01933_0012	1149	423	285	435	293	12	ZSU23	3500
cegr01929_0012	540	356	259	384	269	12	ZSU23	2500
cegr02003_0011	566	138	259	200	283	11	T72	1000
cegr02011_0002	734	280	257	288	263	2	SUV	3000
cegr01925_0011	1130	304	243	350	259	11	T72	1500
cegr02005_0005	1616	420	246	456	262	5	BTR70	1500
cegr01937_0006	1465	287	253	293	257	6	BRDM2	4500
cegr02013_0009	1497	359	258	381	266	9	BMP2	3500
cegr02019_0009	197	315	261	331	267	9	BMP2	5000
cegr01931_0009	1239	276	254	300	262	9	BMP2	3000
cegr02013_0011	905	259	251	277	257	11	T72	3500
cegr02013_0005	1103	301	253	325	259	5	BTR70	3500
cegr02009_0009	1574	332	255	362	265	9	BMP2	2500
cegr02019_0005	1577	339	253	355	257	5	BTR70	5000
cegr01927_0011	1275	404	254	436	266	11	T72	2000
cegr01931_0011	652	280	271	296	279	11	T72	3000
cegr01935_0009	1638	277	260	297	266	9	BMP2	4000
cegr02005_0011	350	245	255	299	271	11	T72	1500
cegr01927_0006	526	283	245	315	255	6	BRDM2	2000
cegr02011_0009	1575	362	250	382	258	9	BMP2	3000
cegr01931_0005	56	333	247	345	255	5	BTR70	3000
cegr01923_0011	957	122	259	198	283	11	T72	1000
cegr02007_0009	1724	368	249	406	263	9	BMP2	2000
cegr02019_0013	1295	329	256	343	262	13	2S3	5000
cegr02005_0002	805	274	244	308	256	2	SUV	1500
cegr02005_0002	1467	317	252	351	264	2	SUV	1500
cegr02005_0011	1655	364	252	418	268	11	T72	1500
cegr01927_0013	1168	430	242	448	256	13	2S3	2000
cegr02007_0006	494	402	252	414	262	6	BRDM2	2000
cegr01923_0013	654	118	237	182	267	13	2S3	1000
cegr02007_0009	264	375	245	409	259	9	BMP2	2000
cegr02011_0011	1389	358	255	382	263	11	T72	3000
cegr01937_0011	931	287	251	305	257	11	T72	4500
cegr02013_0002	903	300	259	314	265	2	SUV	3500
cegr01927_0012	107	322	243	354	255	12	ZSU23	2000
cegr02009_0005	1645	258	253	270	263	5	BTR70	2500
cegr02005_0009	162	265	236	315	254	9	BMP2	1500
cegr02011_0006	639	398	261	408	269	6	BRDM2	3000
cegr01929_0012	1389	257	257	281	267	12	ZSU23	2500
cegr02019_0012	1234	139	268	153	272	12	ZSU23	5000
cegr02007_0005	707	290	253	334	265	5	BTR70	2000
cegr02005_0009	352	372	241	420	259	9	BMP2	1500
cegr02015_0012	270	267	254	279	260	12	ZSU23	4000
cegr02005_0009	1325	234	236	286	254	9	BMP2	1500
cegr02007_0001	127	371	255	395	263	1	PICKUP	2000
cegr01935_0012	7	319	274	337	280	12	ZSU23	4000
cegr02019_0009	531	350	262	362	268	9	BMP2	5000
cegr02017_0013	944	293	245	311	251	13	2S3	4500
cegr02011_0005	1644	369	254	391	262	5	BTR70	3000
cegr02009_0001	750	327	256	351	264	1	PICKUP	2500
cegr02005_0002	911	338	246	372	258	2	SUV	1500
cegr01927_0012	1336	330	243	364	255	12	ZSU23	2000
cegr02005_0013	1677	416	252	458	272	13	2S3	1500
cegr02007_0006	966	243	250	257	260	6	BRDM2	2000
cegr02019_0011	453	291	263	307	267	11	T72	5000
cegr01939_0011	511	259	253	273	257	11	T72	5000
cegr02019_0005	1735	314	252	328	256	5	BTR70	5000
cegr01923_0009	710	201	242	279	268	9	BMP2	1000
cegr01937_0005	1073	315	256	325	260	5	BTR70	4500
cegr01939_0001	239	269	254	279	258	1	PICKUP	5000
cegr01923_0006	1633	166	237	228	259	6	BRDM2	1000
cegr01929_0005	95	311	263	333	273	5	BTR70	2500
cegr02011_0009	110	265	249	287	257	9	BMP2	3000
cegr02007_0011	1110	347	252	385	264	11	T72	2000
cegr02013_0006	1653	240	251	252	257	6	BRDM2	3500
cegr02007_0002	439	256	252	278	262	2	SUV	2000
cegr01923_0001	1158	266	259	328	277	1	PICKUP	1000
cegr01931_0005	306	294	247	322	255	5	BTR70	3000
cegr02007_0001	1482	230	254	252	264	1	PICKUP	2000
cegr02009_0012	373	360	249	388	259	12	ZSU23	2500
cegr02017_0009	1326	375	260	385	266	9	BMP2	4500
cegr01929_0006	1077	279	254	305	262	6	BRDM2	2500
cegr01923_0001	1210	209	259	271	277	1	PICKUP	1000
cegr01933_0001	1367	227	256	233	260	1	PICKUP	3500
cegr01933_0009	873	295	280	317	288	9	BMP2	3500
cegr01929_0011	545	397	258	429	268	11	T72	2500
cegr01933_0002	169	290	250	304	256	2	SUV	3500
cegr01927_0002	229	307	255	331	265	2	SUV	2000
cegr02011_0002	540	306	257	324	263	2	SUV	3000
cegr02015_0001	643	325	228	331	232	1	PICKUP	4000
cegr01937_0006	1748	241	251	255	255	6	BRDM2	4500
cegr01925_0012	850	407	240	455	258	12	ZSU23	1500
cegr02003_0006	162	419	246	483	268	6	BRDM2	1000
cegr02013_0001	846	398	240	412	244	1	PICKUP	3500
cegr02015_0009	1193	263	253	281	259	9	BMP2	4000
cegr02007_0001	182	388	256	402	264	1	PICKUP	2000
cegr02007_0005	336	406	252	438	264	5	BTR70	2000
cegr01935_0011	685	359	253	379	259	11	T72	4000
cegr01937_0005	1023	317	256	325	260	5	BTR70	4500
cegr01939_0005	122	278	252	296	256	5	BTR70	5000
cegr01925_0011	643	177	251	209	267	11	T72	1500
cegr01927_0009	476	212	251	246	265	9	BMP2	2000
cegr01925_0012	326	188	238	212	256	12	ZSU23	1500
cegr02003_0012	629	171	259	233	285	12	ZSU23	1000
cegr02013_0009	639	304	258	326	266	9	BMP2	3500
cegr01939_0002	1262	349	249	355	253	2	SUV	5000
cegr01937_0012	1766	207	249	219	255	12	ZSU23	4500
cegr01939_0009	860	278	252	292	258	9	BMP2	5000
cegr01929_0012	1179	250	258	264	268	12	ZSU23	2500
cegr02009_0013	594	314	247	342	259	13	2S3	2500
cegr01935_0002	1139	300	249	302	251	2	SUV	4000
cegr02015_0005	1490	312	249	334	255	5	BTR70	4000
cegr02003_0011	220	320	255	400	279	11	T72	1000
cegr02003_0011	12	436	246	504	270	11	T72	1000
cegr01939_0011	1774	265	254	279	258	11	T72	5000
cegr02007_0006	1621	348	252	380	264	6	BRDM2	2000
cegr01929_0013	1467	389	253	419	265	13	2S3	2500
cegr02015_0002	412	285	257	297	261	2	SUV	4000
cegr01933_0005	1131	274	250	298	256	5	BTR70	3500
cegr02015_0005	615	367	250	385	256	5	BTR70	4000
cegr02005_0011	579	199	250	225	266	11	T72	1500
cegr02003_0002	544	133	248	155	266	2	SUV	1000
cegr02019_0009	1558	357	262	363	268	9	BMP2	5000
cegr02013_0013	1236	226	256	238	264	13	2S3	3500
cegr02013_0005	770	264	253	284	259	5	BTR70	3500
cegr02009_0011	454	308	246	338	256	11	T72	2500
cegr02013_0011	1765	352	253	374	259	11	T72	3500
cegr02011_0006	1292	315	260	337	268	6	BRDM2	3000
cegr02015_0006	234	319	259	335	265	6	BRDM2	4000
cegr02019_0002	246	315	255	325	259	2	SUV	5000
cegr02013_0013	1435	258	252	280	260	13	2S3	3500
cegr01923_0002	1225	507	239	535	257	2	SUV	1000
cegr01927_0006	979	359	248	391	260	6	BRDM2	2000
cegr01937_0011	1280	313	251	329	257	11	T72	4500
cegr01923_0009	939	441	243	517	269	9	BMP2	1000
cegr01925_0011	1226	351	245	403	261	11	T72	1500
cegr02019_0013	1354	337	257	347	263	13	2S3	5000
cegr02019_0005	287	385	254	391	258	5	BTR70	5000
cegr02017_0011	496	321	258	337	264	11	T72	4500
cegr02019_0009	1244	309	260	323	266	9	BMP2	5000
cegr01925_0012	177	206	237	246	253	12	ZSU23	1500
cegr02013_0012	858	383	253	395	261	12	ZSU23	3500
cegr01925_0002	1262	411	244	427	256	2	SUV	1500
cegr01923_0006	668	204	239	270	261	6	BRDM2	1000
cegr02009_0009	1054	271	249	303	259	9	BMP2	2500
cegr01935_0001	1303	238	253	250	257	1	PICKUP	4000
cegr02013_0011	72	366	254	384	260	11	T72	3500
cegr01923_0011	1700	438	267	516	291	11	T72	1000
cegr01937_0012	1015	277	248	285	254	12	ZSU23	4500
cegr01925_0001	1437	393	257	427	269	1	PICKUP	1500
cegr01925_0006	1316	386	246	426	260	6	BRDM2	1500
cegr01935_0001	1353	246	253	260	257	1	PICKUP	4000
cegr02011_0005	725	322	254	350	262	5	BTR70	3000
cegr01933_0001	900	334	253	346	257	1	PICKUP	3500
cegr02009_0005	1009	354	254	384	264	5	BTR70	2500
cegr02003_0001	1111	179	257	235	275	1	PICKUP	1000
cegr02005_0006	1542	196	247	212	261	6	BRDM2	1500
cegr01931_0009	372	227	253	243	261	9	BMP2	3000
cegr01927_0002	1349	391	255	407	265	2	SUV	2000
cegr02011_0006	885	328	261	350	269	6	BRDM2	3000
cegr02019_0005	1157	373	254	389	258	5	BTR70	5000
cegr01923_0013	1354	423	240	483	270	13	2S3	1000
cegr01923_0006	327	451	231	501	253	6	BRDM2	1000
cegr02005_0001	884	205	252	241	264	1	PICKUP	1500
cegr01931_0002	570	251	252	267	258	2	SUV	3000
cegr01933_0009	690	241	279	263	287	9	BMP2	3500
cegr02013_0011	873	254	250	270	256	11	T72	3500
cegr01937_0001	857	302	255	316	259	1	PICKUP	4500
cegr02013_0009	1283	377	258	393	266	9	BMP2	3500
cegr02013_0012	1162	313	255	333	263	12	ZSU23	3500
cegr02011_0013	1451	292	252	318	262	13	2S3	3000
cegr02015_0006	1384	280	260	296	266	6	BRDM2	4000
cegr01933_0006	63	327	253	343	259	6	BRDM2	3500
cegr02007_0002	806	276	251	300	261	2	SUV	2000
cegr02015_0013	7	330	258	342	266	13	2S3	4000
cegr01927_0006	288	247	246	267	256	6	BRDM2	2000
cegr02009_0013	1570	264	248	286	260	13	2S3	2500
cegr01935_0002	141	301	248	313	252	2	SUV	4000
cegr02017_0009	788	309	259	319	265	9	BMP2	4500
cegr02005_0009	1627	401	242	441	260	9	BMP2	1500
cegr01923_0012	713	376	234	448	260	12	ZSU23	1000
cegr02007_0002	1747	276	251	302	261	2	SUV	2000
cegr02013_0005	848	260	253	272	259	5	BTR70	3500
cegr01925_0009	1426	277	248	329	266	9	BMP2	1500
cegr01933_0009	1182	329	281	347	289	9	BMP2	3500
cegr01933_0002	1720	232	250	240	256	2	SUV	3500
cegr02013_0009	434	371	258	391	266	9	BMP2	3500
cegr01925_0005	1752	197	240	233	256	5	BTR70	1500
cegr02007_0005	968	242	251	266	263	5	BTR70	2000
cegr02017_0011	1453	267	257	281	263	11	T72	4500
cegr02019_0002	396	296	255	306	259	2	SUV	5000
cegr02005_0002	621	204	248	222	260	2	SUV	1500
cegr02013_0001	781	409	241	419	245	1	PICKUP	3500
cegr02015_0005	590	362	250	382	256	5	BTR70	4000
cegr02015_0011	1188	284	253	303	261	11	T72	4000
cegr01923_0005	1442	320	244	408	268	5	BTR70	1000
cegr01927_0002	1412	372	255	392	265	2	SUV	2000
cegr02007_0013	1724	391	249	421	263	13	2S3	2000
cegr01923_0012	1706	153	231	213	257	12	ZSU23	1000
cegr02009_0002	771	262	259	276	267	2	SUV	2500
cegr02013_0005	861	261	253	271	259	5	BTR70	3500
cegr01931_0002	403	234	253	240	259	2	SUV	3000
cegr01923_0012	1446	140	224	206	250	12	ZSU23	1000
cegr02009_0006	136	309	259	335	267	6	BRDM2	2500
cegr02003_0012	1453	210	267	280	293	12	ZSU23	1000
cegr02003_0013	1476	148	259	214	289	13	2S3	1000
cegr02019_0009	609	338	262	354	268	9	BMP2	5000
cegr01929_0011	121	396	254	426	264	11	T72	2500
cegr01923_0011	252	416	262	494	286	11	T72	1000
cegr02019_0001	1035	249	258	255	262	1	PICKUP	5000
cegr02013_0005	519	333	256	357	262	5	BTR70	3500
cegr02013_0006	576	268	251	286	257	6	BRDM2	3500
cegr01931_0012	1486	426	305	438	313	12	ZSU23	3000
cegr02003_0012	1613	113	263	165	289	12	ZSU23	1000
cegr01923_0012	443	164	233	234	259	12	ZSU23	1000
cegr02007_0013	276	238	250	270	264	13	2S3	2000
cegr01927_0011	116	368	257	408	269	11	T72	2000
cegr02011_0002	853	284	256	294	262	2	SUV	3000
cegr02009_0009	266	360	253	374	263	9	BMP2	2500
cegr01939_0006	1439	367	253	377	257	6	BRDM2	5000
cegr02011_0011	206	355	256	381	264	11	T72	3000
cegr02013_0011	1391	344	250	366	256	11	T72	3500
cegr01937_0011	1115	318	250	330	256	11	T72	4500
cegr01923_0009	76	470	249	528	277	9	BMP2	1000
cegr01925_0001	972	288	250	328	262	1	PICKUP	1500
cegr02015_0005	1087	306	251	328	257	5	BTR70	4000
cegr02009_0006	1529	261	257	279	265	6	BRDM2	2500
cegr02009_0012	765	265	250	279	260	12	ZSU23	2500
cegr01935_0005	1565	259	269	279	275	5	BTR70	4000
cegr02013_0002	334	247	259	261	265	2	SUV	3500
cegr02009_0005	1323	332	256	366	266	5	BTR70	2500
cegr01925_0012	1765	177	239	201	257	12	ZSU23	1500
cegr02007_0006	775	289	250	321	262	6	BRDM2	2000
cegr01925_0012	1391	322	237	366	253	12	ZSU23	1500
cegr02015_0005	1799	377	252	387	258	5	BTR70	4000
cegr01935_0002	519	276	248	286	252	2	SUV	4000
cegr02003_0013	321	200	247	278	277	13	2S3	1000
cegr02015_0009	872	256	256	274	262	9	BMP2	4000
cegr01937_0002	1196	292	255	294	257	2	SUV	4500
cegr02011_0013	751	371	252	389	262	13	2S3	3000
cegr01937_0005	303	253	254	271	258	5	BTR70	4500
cegr01933_0012	876	369	286	387	292	12	ZSU23	3500
cegr02003_0013	370	241	242	317	272	13	2S3	1000
cegr01925_0005	230	334	246	392	262	5	BTR70	1500
cegr01935_0001	909	286	252	302	256	1	PICKUP	4000
cegr01939_0002	600	279	250	285	254	2	SUV	5000
cegr02017_0002	1515	336	258	346	262	2	SUV	4500
cegr02015_0002	1113	350	257	358	261	2	SUV	4000
cegr02017_0001	1676	241	250	255	254	1	PICKUP	4500
cegr02009_0002	801	268	258	284	266	2	SUV	2500
cegr01933_0006	353	237	253	255	259	6	BRDM2	3500
cegr02003_0002	1785	163	252	211	272	2	SUV	1000
cegr02017_0005	1122	359	260	369	264	5	BTR70	4500
cegr02003_0005	317	211	235	295	259	5	BTR70	1000
cegr02007_0009	685	304	247	340	261	9	BMP2	2000
cegr02003_0013	774	452	254	498	284	13	2S3	1000
cegr02009_0001	1715	329	253	353	261	1	PICKUP	2500
cegr02019_0002	545	272	255	282	259	2	SUV	5000
cegr02013_0012	599	342	254	362	260	12	ZSU23	3500
cegr01929_0002	1091	349	253	369	261	2	SUV	2500
cegr02003_0011	1463	423	256	493	280	11	T72	1000
cegr01927_0013	184	299	243	339	259	13	2S3	2000
cegr01925_0009	573	202	241	238	259	9	BMP2	1500
cegr02005_0012	1490	190	246	212	264	12	ZSU23	1500
cegr01925_0005	952	377	242	429	258	5	BTR70	1500
cegr02011_0012	111	281	253	301	261	12	ZSU23	3000
cegr02005_0009	431	402	243	440	261	9	BMP2	1500
cegr02009_0006	1382	263	258	279	266	6	BRDM2	2500
cegr02007_0011	1458	363	254	401	266	11	T72	2000
cegr02005_0009	1052	186	241	220	259	9	BMP2	1500
cegr02013_0006	1688	240	251	246	257	6	BRDM2	3500
cegr02011_0006	728	381	261	399	269	6	BRDM2	3000
cegr02009_0009	1751	271	254	303	264	9	BMP2	2500
cegr01927_0013	1259	417	243	449	257	13	2S3	2000
cegr02015_0011	551	264	254	285	261	11	T72	4000
cegr01927_0001	1252	271	245	293	255	1	PICKUP	2000
cegr02017_0001	392	245	251	259	255	1	PICKUP	4500
cegr01935_0006	1020	328	248	342	254	6	BRDM2	4000
cegr01931_0012	176	397	304	419	312	12	ZSU23	3000
cegr02007_0001	821	260	255	290	263	1	PICKUP	2000
cegr02017_0009	1124	351	260	369	266	9	BMP2	4500
cegr01933_0006	1584	249	252	267	258	6	BRDM2	3500
cegr02007_0006	1140	273	249	305	259	6	BRDM2	2000
cegr02015_0001	1179	243	227	249	231	1	PICKUP	4000
cegr01937_0012	803	245	249	259	255	12	ZSU23	4500
cegr02017_0011	1464	266	257	280	263	11	T72	4500
cegr02017_0002	373	334	257	344	261	2	SUV	4500
cegr01937_0005	1200	299	256	317	260	5	BTR70	4500
cegr02009_0011	1603	367	247	391	257	11	T72	2500
cegr02017_0009	1210	368	260	382	266	9	BMP2	4500
cegr01933_0001	800	343	253	351	257	1	PICKUP	3500
cegr01931_0012	46	415	302	429	310	12	ZSU23	3000
cegr01935_0005	1383	297	270	319	276	5	BTR70	4000
cegr01927_0011	1141	360	252	398	264	11	T72	2000
cegr01931_0006	276	219	252	241	260	6	BRDM2	3000
cegr01933_0011	1207	412	251	428	257	11	T72	3500
cegr02013_0005	1462	367	255	383	261	5	BTR70	3500
cegr01937_0011	1635	247	249	263	255	11	T72	4500
cegr01939_0001	1095	289	254	301	258	1	PICKUP	5000
cegr02015_0011	1407	319	251	335	262	11	T72	4000
cegr02005_0009	1147	188	238	216	256	9	BMP2	1500
cegr02005_0006	278	278	250	320	264	6	BRDM2	1500
cegr01935_0006	229	313	249	329	255	6	BRDM2	4000
cegr02009_0006	762	351	258	375	266	6	BRDM2	2500
cegr01933_0001	1348	226	256	234	260	1	PICKUP	3500
cegr01939_0006	1584	377	253	387	257	6	BRDM2	5000
cegr02005_0005	520	437	246	459	262	5	BTR70	1500
cegr01923_0013	411	163	243	241	273	13	2S3	1000
cegr01925_0012	166	208	237	250	253	12	ZSU23	1500
cegr01931_0011	362	316	271	342	279	11	T72	3000
cegr01925_0013	1504	214	246	264	266	13	2S3	1500
cegr01931_0011	844	301	270	327	278	11	T72	3000
cegr02011_0013	817	361	253	385	263	13	2S3	3000
cegr01929_0002	1485	349	255	369	263	2	SUV	2500
cegr02017_0005	282	360	259	368	263	5	BTR70	4500
cegr01927_0006	1552	336	246	368	256	6	BRDM2	2000
cegr02019_0002	688	265	254	271	258	2	SUV	5000
cegr02007_0006	646	357	252	389	264	6	BRDM2	2000
cegr01937_0009	730	323	245	331	251	9	BMP2	4500
cegr01939_0005	1370	273	252	291	256	5	BTR70	5000
cegr01931_0011	1322	407	271	423	279	11	T72	3000
cegr01933_0001	673	315	254	331	258	1	PICKUP	3500
cegr01939_0012	1720	282	259	296	263	12	ZSU23	5000
cegr01923_0011	1665	458	265	532	289	11	T72	1000
cegr01927_0005	971	328	242	370	254	5	BTR70	2000
cegr02019_0006	171	301	253	313	257	6	BRDM2	5000
cegr01927_0002	126	344	256	370	266	2	SUV	2000
cegr02017_0009	591	336	260	352	266	9	BMP2	4500
cegr01937_0006	526	252	251	266	255	6	BRDM2	4500
cegr01939_0006	81	309	251	315	255	6	BRDM2	5000
cegr01933_0002	1372	281	250	295	256	2	SUV	3500
cegr02015_0013	787	313	258	331	266	13	2S3	4000
cegr02015_0012	62	272	254	282	260	12	ZSU23	4000
cegr02005_0005	1683	383	246	435	262	5	BTR70	1500
cegr02009_0009	794	239	250	257	260	9	BMP2	2500
cegr02007_0006	926	244	250	266	260	6	BRDM2	2000
cegr01927_0002	69	364	255	388	265	2	SUV	2000
cegr02013_0012	1000	357	253	377	261	12	ZSU23	3500
cegr02015_0009	1567	333	256	341	262	9	BMP2	4000
cegr01923_0013	115	396	237	476	267	13	2S3	1000
cegr02017_0001	1271	241	251	253	255	1	PICKUP	4500
cegr02005_0005	1241	261	241	317	257	5	BTR70	1500
cegr01923_0006	855	110	229	148	251	6	BRDM2	1000
cegr01925_0011	1009	232	244	284	260	11	T72	1500
cegr01937_0005	1364	272	255	290	259	5	BTR70	4500
cegr02009_0012	1783	265	253	283	263	12	ZSU23	2500
cegr01931_0002	846	334	252	348	258	2	SUV	3000
cegr02015_0001	1755	310	228	324	232	1	PICKUP	4000
cegr01931_0001	1059	239	253	257	259	1	PICKUP	3000
cegr02009_0009	339	351	254	373	264	9	BMP2	2500
cegr02007_0009	21	282	244	322	258	9	BMP2	2000
cegr02005_0006	834	322	244	366	258	6	BRDM2	1500
cegr02007_0006	1643	337	252	369	264	6	BRDM2	2000
cegr01939_0001	1627	320	253	332	257	1	PICKUP	5000
cegr02007_0002	1009	345	252	371	262	2	SUV	2000
cegr01927_0012	1753	236	243	264	255	12	ZSU23	2000
cegr02013_0001	1441	314	239	330	243	1	PICKUP	3500
cegr01925_0005	176	370	244	422	260	5	BTR70	1500
cegr02011_0006	224	289	260	309	268	6	BRDM2	3000
cegr01939_0005	992	330	252	338	256	5	BTR70	5000
cegr02011_0006	1722	362	261	384	269	6	BRDM2	3000
cegr01933_0011	1521	382	253	404	259	11	T72	3500
cegr01927_0001	1479	278	244	306	252	1	PICKUP	2000
cegr01939_0012	1275	266	258	280	262	12	ZSU23	5000
cegr02015_0005	911	351	252	373	258	5	BTR70	4000
cegr02017_0006	762	313	257	327	261	6	BRDM2	4500
cegr02013_0012	1046	346	254	366	262	12	ZSU23	3500
cegr02019_0009	1508	353	262	363	268	9	BMP2	5000
cegr02007_0006	123	251	249	283	259	6	BRDM2	2000
cegr01933_0012	1552	363	285	383	293	12	ZSU23	3500
cegr01925_0009	649	221	239	267	257	9	BMP2	1500
cegr01931_0001	316	236	251	252	257	1	PICKUP	3000
cegr01939_0002	1631	295	250	305	254	2	SUV	5000
cegr02015_0001	1095	241	227	253	231	1	PICKUP	4000
cegr01933_0005	981	261	250	271	256	5	BTR70	3500
cegr02007_0002	866	296	250	322	260	2	SUV	2000
cegr02011_0012	1591	368	254	388	262	12	ZSU23	3000
cegr01935_0009	505	275	260	295	266	9	BMP2	4000
cegr02013_0001	35	314	240	332	244	1	PICKUP	3500
cegr01933_0001	564	280	254	296	258	1	PICKUP	3500
cegr01933_0001	599	291	253	309	257	1	PICKUP	3500
cegr01935_0012	548	318	274	336	280	12	ZSU23	4000
cegr01927_0002	831	285	252	311	262	2	SUV	2000
cegr02011_0005	1152	280	253	306	261	5	BTR70	3000
cegr02009_0001	256	305	257	329	265	1	PICKUP	2500
cegr02003_0006	717	158	232	222	254	6	BRDM2	1000
cegr01923_0005	374	289	246	375	270	5	BTR70	1000
cegr02007_0006	1460	401	253	413	263	6	BRDM2	2000
cegr02015_0012	280	267	254	279	260	12	ZSU23	4000
cegr02009_0011	575	274	248	306	258	11	T72	2500
cegr02005_0012	500	201	245	233	263	12	ZSU23	1500
cegr01931_0012	1331	404	303	426	311	12	ZSU23	3000
cegr01927_0011	1204	383	253	419	265	11	T72	2000
cegr01931_0001	730	335	251	343	257	1	PICKUP	3000
cegr01931_0012	26	417	302	429	310	12	ZSU23	3000
cegr02013_0009	146	334	257	356	265	9	BMP2	3500
cegr02013_0011	1465	361	254	381	260	11	T72	3500
cegr01935_0006	254	306	249	322	255	6	BRDM2	4000
cegr02019_0012	228	146	268	160	272	12	ZSU23	5000
cegr02011_0011	433	309	255	333	263	11	T72	3000
cegr02017_0011	80	270	257	288	263	11	T72	4500
cegr02005_0009	745	325	246	379	264	9	BMP2	1500
cegr01931_0011	269	350	271	374	279	11	T72	3000
cegr01937_0006	510	248	251	262	255	6	BRDM2	4500
cegr01935_0001	1499	283	251	299	255	1	PICKUP	4000
cegr02013_0009	1483	363	258	385	266	9	BMP2	3500
cegr02011_0009	1430	321	249	347	257	9	BMP2	3000
cegr01923_0001	634	360	244	420	262	1	PICKUP	1000
cegr02013_0012	904	376	253	392	261	12	ZSU23	3500
cegr01937_0011	188	289	251	305	257	11	T72	4500
cegr01929_0006	1067	275	254	301	262	6	BRDM2	2500
cegr01923_0005	20	476	235	518	259	5	BTR70	1000
cegr02015_0011	212	320	254	339	262	11	T72	4000
cegr02011_0006	255	295	259	315	267	6	BRDM2	3000
cegr01925_0012	279	187	237	213	255	12	ZSU23	1500
cegr01933_0006	1557	240	252	258	258	6	BRDM2	3500
cegr02011_0001	235	295	257	311	263	1	PICKUP	3000
cegr02019_0005	1050	344	253	360	257	5	BTR70	5000
cegr01937_0006	667	285	253	295	257	6	BRDM2	4500
cegr02003_0013	795	449	256	503	286	13	2S3	1000
cegr01935_0012	495	328	275	346	281	12	ZSU23	4000
cegr01927_0013	843	340	241	376	255	13	2S3	2000
cegr01935_0001	1134	241	253	253	257	1	PICKUP	4000
cegr02013_0009	477	358	258	380	266	9	BMP2	3500
cegr01923_0005	215	435	240	505	264	5	BTR70	1000
cegr01937_0009	854	305	246	321	252	9	BMP2	4500
cegr02013_0012	1396	278	254	290	262	12	ZSU23	3500
cegr02015_0002	434	281	258	293	262	2	SUV	4000
cegr02019_0009	1036	283	260	293	266	9	BMP2	5000
cegr01925_0009	224	320	248	372	266	9	BMP2	1500
cegr02003_0009	69	230	225	308	251	9	BMP2	1000
cegr01929_0002	52	384	253	392	261	2	SUV	2500
cegr01927_0006	1182	257	246	285	258	6	BRDM2	2000
cegr01929_0001	1303	312	260	336	268	1	PICKUP	2500
cegr02003_0001	195	201	245	223	263	1	PICKUP	1000
cegr01935_0001	983	269	253	283	257	1	PICKUP	4000
cegr02009_0012	775	265	249	279	259	12	ZSU23	2500
cegr01931_0006	1023	277	254	299	262	6	BRDM2	3000
cegr01925_0002	1351	401	245	419	257	2	SUV	1500
cegr02011_0012	955	278	254	294	262	12	ZSU23	3000
cegr02019_0011	1498	323	264	337	268	11	T72	5000
cegr02011_0006	1770	343	260	365	268	6	BRDM2	3000
cegr02009_0012	858	271	249	293	259	12	ZSU23	2500
cegr01935_0002	1219	283	249	285	251	2	SUV	4000
cegr02017_0005	1409	317	258	335	262	5	BTR70	4500
cegr02019_0009	850	293	261	309	267	9	BMP2	5000
cegr01929_0006	1724	258	254	268	262	6	BRDM2	2500
cegr02009_0012	1132	351	247	377	257	12	ZSU23	2500
cegr01935_0012	1204	300	274	316	280	12	ZSU23	4000
cegr01939_0011	1318	243	253	259	257	11	T72	5000
cegr02013_0002	1757	229	259	239	265	2	SUV	3500
cegr01935_0012	886	272	275	282	281	12	ZSU23	4000
cegr02005_0001	533	424	248	442	260	1	PICKUP	1500
cegr01939_0012	339	258	258	270	262	12	ZSU23	5000
cegr02005_0013	649	443	251	469	271	13	2S3	1500
cegr02003_0009	566	415	233	475	261	9	BMP2	1000
cegr02003_0013	1601	221	252	299	282	13	2S3	1000
cegr02017_0005	1479	302	258	320	262	5	BTR70	4500
cegr01931_0006	1183	213	252	235	260	6	BRDM2	3000
cegr02007_0012	1525	363	259	391	271	12	ZSU23	2000
cegr01939_0001	1763	335	253	339	257	1	PICKUP	5000
cegr01935_0012	1145	288	274	306	280	12	ZSU23	4000
cegr01937_0002	194	292	253	302	257	2	SUV	4500
cegr01933_0009	1112	338	281	350	289	9	BMP2	3500
cegr01931_0002	1623	237	253	249	259	2	SUV	3000
cegr02015_0009	986	246	253	256	259	9	BMP2	4000
cegr01925_0006	112	189	241	227	255	6	BRDM2	1500
cegr01931_0009	1031	345	255	365	263	9	BMP2	3000
cegr02011_0002	186	389	257	399	263	2	SUV	3000
cegr01933_0002	131	302	250	316	256	2	SUV	3500
cegr01925_0012	1535	239	237	285	253	12	ZSU23	1500
cegr01937_0002	1577	281	253	285	257	2	SUV	4500
cegr01923_0006	424	475	238	519	260	6	BRDM2	1000
cegr02019_0006	1623	326	253	334	257	6	BRDM2	5000
cegr01931_0001	1618	332	250	346	256	1	PICKUP	3000
cegr01929_0001	411	277	259	287	267	1	PICKUP	2500
cegr02011_0011	1011	282	254	308	262	11	T72	3000
cegr01925_0001	651	217	258	243	270	1	PICKUP	1500
cegr01939_0005	2	297	253	315	257	5	BTR70	5000
cegr01927_0005	958	323	242	365	254	5	BTR70	2000
cegr01927_0006	352	241	245	257	255	6	BRDM2	2000
cegr02007_0006	87	244	250	272	260	6	BRDM2	2000
cegr02015_0013	885	335	257	345	265	13	2S3	4000
cegr01929_0006	553	371	255	387	263	6	BRDM2	2500
cegr02015_0005	1474	310	249	332	255	5	BTR70	4000
cegr01933_0005	1352	339	251	363	257	5	BTR70	3500
cegr02017_0005	262	359	259	367	263	5	BTR70	4500
cegr01939_0006	1763	348	252	360	256	6	BRDM2	5000
cegr01927_0002	1373	384	255	402	265	2	SUV	2000
cegr02011_0011	346	329	255	355	263	11	T72	3000
cegr01927_0013	92	338	245	374	261	13	2S3	2000
cegr01923_0013	650	117	237	179	267	13	2S3	1000
cegr01929_0002	1345	378	254	388	262	2	SUV	2500
cegr01935_0009	589	258	260	276	266	9	BMP2	4000
cegr01935_0011	458	376	253	388	259	11	T72	4000
cegr02009_0011	128	370	248	386	258	11	T72	2500
cegr01935_0012	845	272	276	286	282	12	ZSU23	4000
cegr02003_0012	213	307	263	377	289	12	ZSU23	1000
cegr01929_0013	288	376	254	406	266	13	2S3	2500
cegr02019_0012	158	138	268	152	272	12	ZSU23	5000
cegr01929_0001	121	333	259	357	267	1	PICKUP	2500
cegr02003_0009	1119	127	234	169	260	9	BMP2	1000
cegr02005_0002	406	230	251	264	263	2	SUV	1500
cegr01925_0002	1117	374	242	404	254	2	SUV	1500
cegr01933_0012	590	321	286	331	294	12	ZSU23	3500
cegr01925_0012	10	277	236	323	252	12	ZSU23	1500
cegr02009_0006	5	351	260	377	268	6	BRDM2	2500
cegr01925_0006	1617	308	250	352	264	6	BRDM2	1500
cegr02015_0011	813	240	252	253	261	11	T72	4000
cegr01923_0006	1786	106	230	146	252	6	BRDM2	1000
cegr02019_0001	1633	300	258	310	262	1	PICKUP	5000
cegr01927_0013	173	302	243	342	259	13	2S3	2000
cegr01927_0011	1783	280	256	320	268	11	T72	2000
cegr02007_0001	709	219	255	237	263	1	PICKUP	2000
cegr01923_0001	1652	319	246	379	264	1	PICKUP	1000
cegr02007_0012	1257	312	255	346	267	12	ZSU23	2000
cegr02019_0005	69	352	253	370	257	5	BTR70	5000
cegr01935_0012	1348	326	274	344	280	12	ZSU23	4000
cegr02007_0006	1466	401	253	413	263	6	BRDM2	2000
cegr01939_0005	1770	276	252	294	256	5	BTR70	5000
cegr01933_0001	453	245	255	261	259	1	PICKUP	3500
cegr02009_0006	384	264	258	276	266	6	BRDM2	2500
cegr02003_0011	1400	445	254	501	278	11	T72	1000
cegr02005_0013	1194	212	255	238	275	13	2S3	1500
cegr01925_0009	652	221	239	269	257	9	BMP2	1500
cegr01935_0002	945	336	247	346	251	2	SUV	4000
cegr02017_0013	1790	331	246	347	252	13	2S3	4500
cegr01939_0011	608	279	251	295	255	11	T72	5000
cegr02015_0009	1675	325	255	341	261	9	BMP2	4000
cegr02019_0011	85	291	263	305	267	11	T72	5000
cegr01923_0001	722	446	246	502	264	1	PICKUP	1000
cegr02005_0012	131	318	248	364	266	12	ZSU23	1500
cegr02017_0001	991	209	249	217	253	1	PICKUP	4500
cegr01929_0002	567	281	255	297	263	2	SUV	2500
cegr02003_0006	1754	134	235	194	257	6	BRDM2	1000
cegr02019_0005	726	312	252	324	256	5	BTR70	5000
cegr01923_0009	1342	294	255	370	283	9	BMP2	1000
cegr01939_0012	1428	257	257	265	261	12	ZSU23	5000
cegr02013_0006	937	275	251	293	257	6	BRDM2	3500
[truncated: 13,598 more rows]
