# Supplementary material for: Long-Range Thermal Target Detection in Data-Limited Settings Using Restricted Receptive Fields
Source: Sensors (Basel). 2023 Sep 11;23(18):7806. doi: 10.3390/s23187806 (PMC10536622; doi:10.3390/s23187806)
Supplement: Supplementary file 1 [file sensors-23-07806-s001.zip › File S1/val0.csv]

tag	frame	x1	y1	x2	y2	tgtid	tgt	range
cegr01935_0012	1198	298	274	314	280	12	ZSU23	4000
cegr02005_0001	293	252	246	292	258	1	PICKUP	1500
cegr01929_0002	559	282	255	298	263	2	SUV	2500
cegr01925_0011	1737	395	250	449	266	11	T72	1500
cegr01939_0011	194	232	252	244	256	11	T72	5000
cegr01937_0002	848	329	253	339	257	2	SUV	4500
cegr01929_0013	398	411	254	443	266	13	2S3	2500
cegr02011_0012	558	381	253	397	261	12	ZSU23	3000
cegr01929_0006	56	262	254	280	262	6	BRDM2	2500
cegr01939_0011	852	314	253	322	257	11	T72	5000
cegr02003_0005	1292	265	239	345	263	5	BTR70	1000
cegr01929_0002	811	273	254	287	262	2	SUV	2500
cegr02007_0013	429	290	247	328	261	13	2S3	2000
cegr02005_0001	1665	303	251	345	263	1	PICKUP	1500
cegr01925_0006	1652	278	250	320	264	6	BRDM2	1500
cegr02015_0001	293	249	228	263	232	1	PICKUP	4000
cegr02009_0013	697	348	248	378	260	13	2S3	2500
cegr01931_0005	47	333	247	345	255	5	BTR70	3000
cegr02007_0002	1727	281	251	307	261	2	SUV	2000
cegr02011_0011	1470	370	255	390	263	11	T72	3000
cegr02017_0009	188	362	259	378	265	9	BMP2	4500
cegr02005_0005	1071	195	244	225	260	5	BTR70	1500
cegr02007_0002	1416	388	251	410	261	2	SUV	2000
cegr02019_0005	1187	376	254	392	258	5	BTR70	5000
cegr01925_0013	1763	337	246	389	266	13	2S3	1500
cegr02011_0012	1141	286	254	308	262	12	ZSU23	3000
cegr01929_0012	845	290	259	316	269	12	ZSU23	2500
cegr02005_0006	776	282	243	324	257	6	BRDM2	1500
cegr01933_0009	38	327	281	345	289	9	BMP2	3500
cegr02009_0001	797	346	253	368	261	1	PICKUP	2500
cegr02019_0012	100	135	268	145	272	12	ZSU23	5000
cegr01927_0009	1380	210	253	238	267	9	BMP2	2000
cegr01931_0011	499	283	272	305	280	11	T72	3000
cegr02003_0005	469	353	234	429	258	5	BTR70	1000
cegr01931_0012	1097	336	303	358	311	12	ZSU23	3000
cegr01927_0006	1747	394	249	414	259	6	BRDM2	2000
cegr02007_0006	1063	244	249	272	259	6	BRDM2	2000
cegr01931_0009	1666	254	252	280	260	9	BMP2	3000
cegr01923_0002	1496	420	247	470	267	2	SUV	1000
cegr01923_0006	1516	311	244	373	266	6	BRDM2	1000
cegr01923_0005	1164	480	235	530	259	5	BTR70	1000
cegr02013_0013	543	291	252	313	260	13	2S3	3500
cegr01933_0012	35	418	285	436	293	12	ZSU23	3500
cegr01923_0002	963	354	238	402	256	2	SUV	1000
cegr01933_0002	966	337	249	349	255	2	SUV	3500
cegr02005_0009	401	392	241	434	259	9	BMP2	1500
cegr02007_0013	912	365	250	405	264	13	2S3	2000
cegr02007_0009	1323	328	244	366	258	9	BMP2	2000
cegr01925_0011	134	395	249	447	265	11	T72	1500
cegr02005_0011	1015	315	248	365	264	11	T72	1500
cegr02003_0002	623	135	246	169	264	2	SUV	1000
cegr01929_0006	936	258	253	268	261	6	BRDM2	2500
cegr01939_0011	1215	264	253	280	257	11	T72	5000
cegr02005_0013	1699	424	251	462	271	13	2S3	1500
cegr02009_0012	1069	333	247	359	257	12	ZSU23	2500
cegr01923_0006	205	333	227	397	249	6	BRDM2	1000
cegr01933_0002	1335	291	250	305	256	2	SUV	3500
cegr02003_0011	1559	363	261	443	285	11	T72	1000
cegr02003_0011	1132	350	247	428	271	11	T72	1000
cegr01937_0012	579	213	249	225	255	12	ZSU23	4500
cegr01927_0011	739	222	253	254	265	11	T72	2000
cegr02017_0005	1538	293	258	309	262	5	BTR70	4500
cegr02007_0006	43	238	251	258	261	6	BRDM2	2000
cegr01939_0002	534	280	250	284	254	2	SUV	5000
cegr02003_0011	485	171	259	247	283	11	T72	1000
cegr01925_0005	1675	196	241	216	257	5	BTR70	1500
cegr02005_0011	807	230	249	282	265	11	T72	1500
cegr02017_0002	693	293	256	299	260	2	SUV	4500
cegr01931_0002	515	240	253	254	259	2	SUV	3000
cegr02007_0009	1711	372	249	410	263	9	BMP2	2000
cegr02005_0011	1367	447	248	473	264	11	T72	1500
cegr02007_0011	1679	288	257	328	269	11	T72	2000
cegr01923_0006	1767	110	230	142	252	6	BRDM2	1000
cegr01923_0013	1305	435	238	481	268	13	2S3	1000
cegr01939_0002	1604	299	250	309	254	2	SUV	5000
cegr02003_0013	551	362	246	438	276	13	2S3	1000
cegr02003_0013	1293	146	262	204	292	13	2S3	1000
cegr02019_0013	1730	309	257	323	263	13	2S3	5000
cegr02003_0009	1526	277	231	353	257	9	BMP2	1000
cegr02015_0013	1016	330	257	348	265	13	2S3	4000
cegr01935_0009	308	319	260	337	266	9	BMP2	4000
cegr02003_0002	1125	453	241	499	259	2	SUV	1000
cegr01939_0006	1059	315	251	319	255	6	BRDM2	5000
cegr01929_0002	902	288	253	308	261	2	SUV	2500
cegr01935_0001	1328	243	253	255	257	1	PICKUP	4000
cegr02005_0012	548	209	244	247	262	12	ZSU23	1500
cegr02011_0011	943	273	254	297	262	11	T72	3000
cegr02007_0006	1518	393	254	417	264	6	BRDM2	2000
cegr02011_0006	585	396	261	408	269	6	BRDM2	3000
cegr02011_0009	1433	321	249	347	257	9	BMP2	3000
cegr02015_0012	637	327	254	343	260	12	ZSU23	4000
cegr01927_0005	29	395	246	425	258	5	BTR70	2000
cegr02015_0005	110	292	249	310	255	5	BTR70	4000
cegr01929_0012	1517	285	256	313	266	12	ZSU23	2500
cegr02015_0002	1151	354	257	360	261	2	SUV	4000
cegr01935_0002	1078	312	249	320	251	2	SUV	4000
cegr02005_0012	708	286	243	328	259	12	ZSU23	1500
cegr02007_0006	488	401	252	413	262	6	BRDM2	2000
cegr01923_0005	657	120	235	158	259	5	BTR70	1000
cegr02015_0012	760	344	255	352	261	12	ZSU23	4000
cegr02019_0012	1087	128	268	134	272	12	ZSU23	5000
cegr02013_0013	1079	254	256	276	264	13	2S3	3500
cegr02015_0012	1138	280	254	296	260	12	ZSU23	4000
cegr02003_0011	797	141	254	217	278	11	T72	1000
cegr02009_0001	1609	284	255	308	263	1	PICKUP	2500
cegr02019_0011	180	286	263	298	267	11	T72	5000
cegr02019_0012	366	173	268	187	272	12	ZSU23	5000
cegr01923_0012	79	189	217	255	243	12	ZSU23	1000
cegr02011_0002	293	373	257	387	263	2	SUV	3000
cegr02003_0012	735	225	252	295	278	12	ZSU23	1000
cegr01923_0013	1051	318	233	394	263	13	2S3	1000
cegr01933_0001	243	227	255	237	259	1	PICKUP	3500
cegr02003_0013	267	154	246	232	276	13	2S3	1000
cegr01937_0001	1395	351	253	359	257	1	PICKUP	4500
cegr02003_0005	1048	185	241	251	265	5	BTR70	1000
cegr02009_0006	679	319	257	345	265	6	BRDM2	2500
cegr01933_0001	1359	226	256	234	260	1	PICKUP	3500
cegr02009_0001	1722	332	253	356	261	1	PICKUP	2500
cegr01923_0011	96	481	253	531	277	11	T72	1000
cegr01939_0011	56	250	253	266	257	11	T72	5000
cegr01925_0005	1273	353	244	407	260	5	BTR70	1500
cegr01937_0001	119	289	254	293	258	1	PICKUP	4500
cegr01939_0002	288	290	250	300	254	2	SUV	5000
cegr02015_0001	756	317	228	329	232	1	PICKUP	4000
cegr01927_0001	1561	308	244	338	252	1	PICKUP	2000
cegr02009_0006	178	296	259	322	267	6	BRDM2	2500
cegr02009_0006	473	262	258	280	266	6	BRDM2	2500
cegr01923_0001	1121	308	260	368	278	1	PICKUP	1000
cegr02003_0001	983	222	258	284	276	1	PICKUP	1000
cegr01933_0002	1421	267	250	281	256	2	SUV	3500
cegr01925_0009	703	248	239	300	257	9	BMP2	1500
cegr01927_0001	1494	283	244	311	252	1	PICKUP	2000
cegr02015_0006	662	264	259	276	265	6	BRDM2	4000
cegr01933_0002	1294	303	250	317	256	2	SUV	3500
cegr01927_0012	1429	287	242	321	254	12	ZSU23	2000
cegr01927_0006	597	325	245	357	255	6	BRDM2	2000
cegr02019_0009	1018	283	261	291	267	9	BMP2	5000
cegr02019_0002	1037	299	255	309	259	2	SUV	5000
cegr01937_0009	1731	318	246	326	252	9	BMP2	4500
cegr01939_0001	850	336	253	340	257	1	PICKUP	5000
cegr02009_0005	966	339	253	371	263	5	BTR70	2500
cegr02007_0012	642	297	258	329	270	12	ZSU23	2000
cegr02007_0006	1699	306	252	338	264	6	BRDM2	2000
cegr02007_0011	1291	387	254	407	266	11	T72	2000
cegr01931_0006	749	277	252	299	260	6	BRDM2	3000
cegr01935_0012	1437	342	273	358	279	12	ZSU23	4000
cegr01927_0009	1007	360	255	396	269	9	BMP2	2000
cegr02009_0013	1119	351	249	383	261	13	2S3	2500
cegr01927_0002	825	283	253	309	263	2	SUV	2000
cegr01931_0006	1044	270	253	292	261	6	BRDM2	3000
cegr01939_0005	1074	321	253	335	257	5	BTR70	5000
cegr01927_0005	242	321	245	363	257	5	BTR70	2000
cegr01929_0012	1251	250	257	264	267	12	ZSU23	2500
cegr01939_0002	258	293	250	303	254	2	SUV	5000
cegr01927_0011	100	372	256	412	268	11	T72	2000
cegr02009_0006	48	339	260	365	268	6	BRDM2	2500
cegr02017_0009	901	314	259	328	265	9	BMP2	4500
cegr02005_0001	879	207	253	245	265	1	PICKUP	1500
cegr01923_0002	403	185	249	235	269	2	SUV	1000
cegr02003_0001	1483	274	245	334	263	1	PICKUP	1000
cegr02011_0002	129	393	256	399	262	2	SUV	3000
cegr02015_0006	1322	299	260	315	266	6	BRDM2	4000
cegr01929_0013	232	367	253	393	265	13	2S3	2500
cegr02011_0013	5	291	254	317	264	13	2S3	3000
cegr01935_0005	254	308	269	328	275	5	BTR70	4000
cegr02013_0013	1300	224	256	244	264	13	2S3	3500
cegr01937_0009	905	295	245	313	251	9	BMP2	4500
cegr02015_0001	1563	317	228	327	232	1	PICKUP	4000
cegr02005_0001	4	228	253	268	265	1	PICKUP	1500
cegr02013_0001	1124	314	240	332	244	1	PICKUP	3500
cegr02013_0012	1679	334	254	352	260	12	ZSU23	3500
cegr02007_0011	275	275	256	315	268	11	T72	2000
cegr02005_0012	1349	222	248	264	266	12	ZSU23	1500
cegr02013_0006	1130	343	252	359	258	6	BRDM2	3500
cegr01931_0012	1725	392	304	416	312	12	ZSU23	3000
cegr01931_0005	18	332	247	344	255	5	BTR70	3000
cegr01933_0005	694	303	252	327	258	5	BTR70	3500
cegr02007_0009	869	240	244	274	258	9	BMP2	2000
cegr02011_0001	16	290	257	306	263	1	PICKUP	3000
cegr01927_0001	735	425	244	437	252	1	PICKUP	2000
cegr02011_0001	1251	301	256	319	262	1	PICKUP	3000
cegr01939_0001	1649	324	253	334	257	1	PICKUP	5000
cegr02003_0002	193	339	254	391	274	2	SUV	1000
cegr02007_0001	1614	216	255	232	263	1	PICKUP	2000
cegr02005_0001	675	364	251	402	263	1	PICKUP	1500
cegr02007_0012	1641	324	261	358	273	12	ZSU23	2000
cegr01929_0005	254	311	264	333	274	5	BTR70	2500
cegr02009_0012	1739	269	249	291	259	12	ZSU23	2500
cegr01939_0001	887	333	253	341	257	1	PICKUP	5000
cegr01939_0001	11	320	254	332	258	1	PICKUP	5000
cegr02011_0013	1306	264	251	284	261	13	2S3	3000
cegr01929_0013	544	459	252	489	264	13	2S3	2500
cegr02007_0013	13	273	249	311	263	13	2S3	2000
cegr02013_0005	883	261	253	271	259	5	BTR70	3500
cegr01939_0009	1183	344	253	358	259	9	BMP2	5000
cegr02013_0009	1682	306	257	328	265	9	BMP2	3500
cegr01931_0005	1653	232	245	252	253	5	BTR70	3000
cegr01927_0006	1527	320	246	352	256	6	BRDM2	2000
cegr01925_0013	686	416	247	454	267	13	2S3	1500
cegr02007_0012	1243	305	255	339	267	12	ZSU23	2000
cegr01925_0002	493	209	249	241	261	2	SUV	1500
cegr01929_0013	1319	365	252	383	264	13	2S3	2500
cegr02017_0009	91	344	259	360	265	9	BMP2	4500
cegr02007_0001	1441	240	255	266	265	1	PICKUP	2000
cegr02013_0012	130	281	254	289	262	12	ZSU23	3500
cegr02017_0005	1214	356	260	368	264	5	BTR70	4500
cegr02003_0002	81	428	248	474	268	2	SUV	1000
cegr02011_0012	1025	277	254	289	262	12	ZSU23	3000
cegr01929_0006	1344	373	256	385	264	6	BRDM2	2500
cegr01923_0011	872	100	263	156	287	11	T72	1000
cegr01925_0006	13	177	242	197	256	6	BRDM2	1500
cegr01929_0006	1654	262	255	282	263	6	BRDM2	2500
cegr01931_0012	541	304	306	328	314	12	ZSU23	3000
cegr02019_0009	234	322	261	338	267	9	BMP2	5000
cegr02009_0011	701	252	249	278	259	11	T72	2500
cegr01925_0012	1013	462	237	482	255	12	ZSU23	1500
cegr02013_0009	1039	310	256	332	264	9	BMP2	3500
cegr02013_0012	1374	278	255	288	263	12	ZSU23	3500
cegr02003_0011	344	269	262	349	286	11	T72	1000
cegr01933_0009	1023	333	281	351	289	9	BMP2	3500
cegr01923_0006	1050	263	227	323	249	6	BRDM2	1000
cegr02013_0012	244	276	254	288	262	12	ZSU23	3500
cegr02017_0002	684	294	256	300	260	2	SUV	4500
cegr01935_0006	1395	263	246	275	252	6	BRDM2	4000
cegr02003_0012	1148	467	256	517	282	12	ZSU23	1000
cegr02007_0011	193	304	257	340	269	11	T72	2000
cegr02019_0002	1494	321	255	331	259	2	SUV	5000
cegr01931_0009	1439	224	253	242	261	9	BMP2	3000
cegr02007_0009	659	314	248	352	262	9	BMP2	2000
cegr02003_0009	470	450	234	484	260	9	BMP2	1000
cegr02009_0005	1226	368	255	394	265	5	BTR70	2500
cegr01927_0002	674	248	254	266	264	2	SUV	2000
cegr01923_0006	453	460	239	516	261	6	BRDM2	1000
cegr01931_0009	946	357	254	369	262	9	BMP2	3000
cegr01925_0005	1247	367	244	419	260	5	BTR70	1500
cegr01935_0002	29	328	248	340	252	2	SUV	4000
cegr01937_0011	1759	242	250	252	256	11	T72	4500
cegr02009_0013	119	281	249	309	261	13	2S3	2500
cegr01927_0002	1257	403	253	413	263	2	SUV	2000
cegr01925_0002	328	293	249	327	261	2	SUV	1500
cegr02017_0006	612	285	257	295	261	6	BRDM2	4500
cegr02013_0001	1611	367	240	385	244	1	PICKUP	3500
cegr02019_0012	234	147	268	161	272	12	ZSU23	5000
cegr01927_0013	1229	423	243	451	257	13	2S3	2000
cegr01931_0002	1639	239	252	251	258	2	SUV	3000
cegr01935_0001	730	320	251	324	255	1	PICKUP	4000
cegr02013_0012	1535	292	252	312	260	12	ZSU23	3500
cegr02005_0005	1536	431	246	459	262	5	BTR70	1500
cegr01939_0006	252	319	251	333	255	6	BRDM2	5000
cegr02011_0012	623	368	254	388	262	12	ZSU23	3000
cegr01923_0011	1214	293	256	365	280	11	T72	1000
cegr02011_0009	1329	292	249	318	257	9	BMP2	3000
cegr01925_0005	1133	415	244	443	260	5	BTR70	1500
cegr01925_0006	185	232	241	276	255	6	BRDM2	1500
cegr01931_0002	693	287	250	303	256	2	SUV	3000
cegr02011_0001	1009	290	257	306	263	1	PICKUP	3000
cegr01933_0002	320	249	250	263	256	2	SUV	3500
cegr01925_0006	512	415	249	441	263	6	BRDM2	1500
cegr01923_0001	8	359	260	421	278	1	PICKUP	1000
cegr01929_0012	1289	250	257	266	267	12	ZSU23	2500
cegr02009_0011	1400	350	247	378	257	11	T72	2500
cegr02009_0013	1108	355	250	387	262	13	2S3	2500
cegr01931_0012	201	394	304	416	312	12	ZSU23	3000
cegr02007_0012	789	229	260	263	272	12	ZSU23	2000
cegr02003_0001	665	439	246	473	264	1	PICKUP	1000
cegr02019_0006	1271	258	252	266	256	6	BRDM2	5000
cegr02009_0012	192	382	249	398	259	12	ZSU23	2500
cegr01935_0002	708	322	247	334	251	2	SUV	4000
cegr02011_0012	1742	325	255	347	263	12	ZSU23	3000
cegr02013_0013	123	254	256	276	264	13	2S3	3500
cegr02009_0013	1735	295	246	325	258	13	2S3	2500
cegr02005_0012	184	282	247	326	265	12	ZSU23	1500
cegr02003_0002	331	214	254	266	274	2	SUV	1000
cegr01939_0011	932	311	253	325	257	11	T72	5000
cegr01927_0009	1486	208	252	232	266	9	BMP2	2000
cegr01935_0002	2	335	249	345	253	2	SUV	4000
cegr02017_0011	610	329	258	341	264	11	T72	4500
cegr02011_0009	1371	306	249	330	257	9	BMP2	3000
cegr02011_0006	430	351	259	373	267	6	BRDM2	3000
cegr02017_0006	1717	333	258	347	262	6	BRDM2	4500
cegr02007_0005	945	241	251	261	263	5	BTR70	2000
cegr01937_0001	1629	327	254	339	258	1	PICKUP	4500
cegr01935_0001	67	261	253	277	257	1	PICKUP	4000
cegr02017_0006	108	350	259	356	263	6	BRDM2	4500
cegr01937_0012	264	214	249	226	255	12	ZSU23	4500
cegr01937_0002	309	274	253	284	257	2	SUV	4500
cegr02009_0001	1613	286	255	310	263	1	PICKUP	2500
cegr01939_0006	1483	373	252	381	256	6	BRDM2	5000
cegr01939_0011	469	251	253	267	257	11	T72	5000
cegr01933_0005	783	278	251	302	257	5	BTR70	3500
cegr01925_0002	745	206	243	230	255	2	SUV	1500
cegr01933_0005	213	358	251	380	257	5	BTR70	3500
cegr02007_0013	827	394	249	426	263	13	2S3	2000
cegr01939_0006	658	377	252	389	256	6	BRDM2	5000
cegr02003_0005	951	206	247	294	271	5	BTR70	1000
cegr01933_0009	1306	298	281	320	289	9	BMP2	3500
cegr01931_0011	155	379	272	405	280	11	T72	3000
cegr02015_0001	1398	276	227	290	231	1	PICKUP	4000
cegr02017_0009	833	311	259	319	265	9	BMP2	4500
cegr02011_0001	1452	366	255	386	261	1	PICKUP	3000
cegr02019_0013	1574	330	257	344	263	13	2S3	5000
cegr01935_0005	1460	280	270	300	276	5	BTR70	4000
cegr02007_0001	1207	347	256	375	266	1	PICKUP	2000
cegr01937_0012	1519	214	249	228	255	12	ZSU23	4500
cegr01931_0012	719	284	305	296	313	12	ZSU23	3000
cegr02005_0012	254	233	248	281	266	12	ZSU23	1500
cegr02019_0012	1676	190	268	202	272	12	ZSU23	5000
cegr02019_0005	407	367	254	383	258	5	BTR70	5000
cegr02003_0006	1799	170	232	234	254	6	BRDM2	1000
cegr02015_0001	1494	303	228	317	232	1	PICKUP	4000
cegr01929_0006	1596	277	255	303	263	6	BRDM2	2500
cegr02019_0013	23	334	258	348	264	13	2S3	5000
cegr01923_0013	949	254	234	332	264	13	2S3	1000
cegr01925_0009	1090	457	245	479	263	9	BMP2	1500
cegr02015_0002	987	329	257	341	261	2	SUV	4000
cegr02015_0002	772	282	257	294	261	2	SUV	4000
cegr01923_0012	163	157	218	205	244	12	ZSU23	1000
cegr01927_0002	1188	394	253	410	263	2	SUV	2000
cegr01931_0001	332	240	252	256	258	1	PICKUP	3000
cegr01925_0002	1168	392	243	418	255	2	SUV	1500
cegr01939_0009	978	300	252	316	258	9	BMP2	5000
cegr02019_0013	1198	316	257	332	263	13	2S3	5000
cegr01937_0005	1378	269	256	287	260	5	BTR70	4500
cegr02019_0009	217	319	261	335	267	9	BMP2	5000
cegr01923_0011	167	458	258	524	282	11	T72	1000
cegr02003_0011	102	395	248	473	272	11	T72	1000
cegr02015_0009	681	298	256	318	262	9	BMP2	4000
cegr01929_0006	1036	264	254	288	262	6	BRDM2	2500
cegr01929_0012	997	266	258	288	268	12	ZSU23	2500
cegr01929_0002	1584	324	256	344	264	2	SUV	2500
cegr02015_0005	944	343	252	365	258	5	BTR70	4000
cegr02003_0001	777	421	251	465	269	1	PICKUP	1000
cegr01937_0005	518	246	253	256	257	5	BTR70	4500
cegr01923_0005	96	489	236	521	260	5	BTR70	1000
cegr01927_0011	1340	418	255	442	267	11	T72	2000
cegr02013_0001	122	295	240	309	244	1	PICKUP	3500
cegr01923_0009	806	304	240	374	266	9	BMP2	1000
cegr02015_0002	568	269	257	275	261	2	SUV	4000
cegr01923_0011	65	486	249	530	273	11	T72	1000
cegr01927_0002	1719	267	255	293	265	2	SUV	2000
cegr01925_0001	788	216	255	240	267	1	PICKUP	1500
cegr02009_0012	900	277	248	303	258	12	ZSU23	2500
cegr01937_0001	824	309	254	323	258	1	PICKUP	4500
cegr01939_0005	445	264	251	276	255	5	BTR70	5000
cegr02007_0009	1529	398	247	424	261	9	BMP2	2000
cegr01931_0006	240	234	252	256	260	6	BRDM2	3000
cegr02013_0009	222	359	257	381	265	9	BMP2	3500
cegr01931_0012	504	311	306	335	314	12	ZSU23	3000
cegr02015_0011	917	241	250	260	260	11	T72	4000
cegr02009_0005	398	296	256	330	266	5	BTR70	2500
cegr02007_0001	676	219	255	231	263	1	PICKUP	2000
cegr02011_0012	79	277	254	295	262	12	ZSU23	3000
cegr01929_0006	170	257	253	273	261	6	BRDM2	2500
cegr02007_0013	1184	243	249	277	263	13	2S3	2000
cegr02009_0002	980	313	257	333	265	2	SUV	2500
cegr02003_0002	1704	216	254	268	274	2	SUV	1000
cegr02019_0012	584	194	268	202	272	12	ZSU23	5000
cegr01927_0001	973	354	246	386	256	1	PICKUP	2000
cegr02009_0012	785	265	249	281	259	12	ZSU23	2500
cegr01939_0006	1457	369	253	379	257	6	BRDM2	5000
cegr02003_0005	1107	190	241	228	265	5	BTR70	1000
cegr02009_0002	1277	376	259	386	267	2	SUV	2500
cegr02013_0001	87	301	240	317	244	1	PICKUP	3500
cegr02013_0013	1618	320	256	340	264	13	2S3	3500
cegr02011_0006	1307	321	260	341	268	6	BRDM2	3000
cegr02017_0013	1038	280	247	294	253	13	2S3	4500
cegr02007_0009	709	293	246	331	260	9	BMP2	2000
cegr01937_0006	218	230	251	240	255	6	BRDM2	4500
cegr02015_0009	672	300	256	320	262	9	BMP2	4000
cegr02009_0012	1753	267	250	287	260	12	ZSU23	2500
cegr01925_0011	1507	454	244	480	260	11	T72	1500
cegr01939_0001	1587	313	254	325	258	1	PICKUP	5000
cegr01933_0012	1119	420	285	434	293	12	ZSU23	3500
cegr01923_0009	580	112	244	170	270	9	BMP2	1000
cegr02015_0011	1544	327	254	341	262	11	T72	4000
cegr01923_0013	57	431	238	505	268	13	2S3	1000
cegr01935_0001	497	272	253	286	257	1	PICKUP	4000
cegr02003_0013	646	410	247	474	277	13	2S3	1000
cegr02015_0002	755	280	257	292	261	2	SUV	4000
cegr01925_0013	1670	296	246	344	266	13	2S3	1500
cegr01939_0005	293	263	252	273	256	5	BTR70	5000
cegr02011_0009	32	257	249	273	257	9	BMP2	3000
cegr02009_0002	1096	344	257	364	265	2	SUV	2500
cegr02005_0012	878	395	242	435	260	12	ZSU23	1500
cegr02019_0009	927	286	261	298	267	9	BMP2	5000
cegr02009_0002	69	368	260	382	268	2	SUV	2500
cegr02013_0013	973	294	255	314	263	13	2S3	3500
cegr01933_0011	66	394	253	416	259	11	T72	3500
cegr02013_0001	296	296	239	310	243	1	PICKUP	3500
cegr02003_0013	1320	144	262	194	292	13	2S3	1000
cegr02009_0001	1272	274	256	296	264	1	PICKUP	2500
cegr01931_0005	1126	326	247	340	255	5	BTR70	3000
cegr02007_0005	718	284	252	328	264	5	BTR70	2000
cegr01939_0012	1262	267	258	281	262	12	ZSU23	5000
cegr01927_0002	1119	378	252	400	262	2	SUV	2000
cegr01929_0005	1263	325	263	337	273	5	BTR70	2500
cegr01939_0009	309	341	253	357	259	9	BMP2	5000
cegr01927_0005	1543	308	245	350	257	5	BTR70	2000
cegr01937_0001	757	322	253	336	257	1	PICKUP	4500
cegr02005_0001	667	371	252	409	264	1	PICKUP	1500
cegr01925_0005	192	360	245	414	261	5	BTR70	1500
cegr01927_0011	658	221	256	243	268	11	T72	2000
cegr01935_0005	149	326	269	340	275	5	BTR70	4000
cegr01939_0012	1327	261	258	273	262	12	ZSU23	5000
cegr01925_0011	510	200	253	250	269	11	T72	1500
cegr01927_0013	1152	428	242	448	256	13	2S3	2000
cegr02013_0006	1145	348	252	362	258	6	BRDM2	3500
cegr01923_0006	1052	266	227	326	249	6	BRDM2	1000
cegr02015_0006	1372	284	260	300	266	6	BRDM2	4000
cegr01927_0005	627	230	242	248	254	5	BTR70	2000
cegr01937_0006	484	241	251	255	255	6	BRDM2	4500
cegr01931_0006	1298	196	251	204	259	6	BRDM2	3000
cegr01927_0006	702	378	247	406	257	6	BRDM2	2000
cegr01935_0011	1388	272	255	286	261	11	T72	4000
cegr01935_0001	963	274	253	288	257	1	PICKUP	4000
cegr02005_0009	118	240	237	292	255	9	BMP2	1500
cegr01929_0002	1026	329	252	349	260	2	SUV	2500
cegr01923_0009	609	122	242	188	268	9	BMP2	1000
cegr01927_0011	1751	295	256	335	268	11	T72	2000
cegr02003_0002	531	131	248	157	266	2	SUV	1000
cegr01929_0001	85	342	259	366	267	1	PICKUP	2500
cegr02013_0006	24	324	251	340	257	6	BRDM2	3500
cegr02017_0009	1182	363	260	379	266	9	BMP2	4500
cegr02003_0009	1648	379	235	453	261	9	BMP2	1000
cegr02017_0012	1026	342	254	356	260	12	ZSU23	4500
cegr01931_0006	102	285	253	303	261	6	BRDM2	3000
cegr01923_0009	969	469	242	539	268	9	BMP2	1000
cegr01933_0009	1569	226	280	246	288	9	BMP2	3500
cegr01925_0005	939	370	241	424	257	5	BTR70	1500
cegr02011_0005	597	366	254	390	262	5	BTR70	3000
cegr02017_0001	603	277	251	283	255	1	PICKUP	4500
cegr02013_0009	1074	322	256	342	264	9	BMP2	3500
cegr01939_0001	1597	316	254	328	258	1	PICKUP	5000
cegr01931_0002	258	246	253	262	259	2	SUV	3000
cegr01927_0002	143	339	256	365	266	2	SUV	2000
cegr02013_0009	705	284	257	306	265	9	BMP2	3500
cegr01923_0001	1639	306	246	366	264	1	PICKUP	1000
cegr02017_0013	303	297	246	315	252	13	2S3	4500
cegr01933_0011	1481	392	253	414	259	11	T72	3500
cegr02007_0013	988	331	250	367	264	13	2S3	2000
cegr02009_0011	652	256	248	286	258	11	T72	2500
cegr02011_0013	282	266	253	288	263	13	2S3	3000
cegr02007_0012	1666	311	259	345	271	12	ZSU23	2000
cegr01931_0009	738	307	253	333	261	9	BMP2	3000
cegr01937_0006	925	255	252	269	256	6	BRDM2	4500
cegr01933_0012	741	336	285	356	293	12	ZSU23	3500
cegr02005_0009	885	238	244	292	262	9	BMP2	1500
cegr01931_0009	813	331	254	355	262	9	BMP2	3000
cegr01933_0011	25	400	252	422	258	11	T72	3500
cegr01923_0012	888	472	224	508	250	12	ZSU23	1000
cegr01935_0001	858	300	252	314	256	1	PICKUP	4000
cegr01939_0005	946	332	252	338	256	5	BTR70	5000
cegr01933_0006	1073	307	254	325	260	6	BRDM2	3500
cegr01931_0001	1378	253	251	273	257	1	PICKUP	3000
cegr02019_0006	1688	330	253	336	257	6	BRDM2	5000
cegr01935_0012	559	315	274	333	280	12	ZSU23	4000
cegr01929_0011	1588	430	256	452	266	11	T72	2500
cegr02005_0013	801	403	253	449	273	13	2S3	1500
cegr01927_0011	1198	380	253	418	265	11	T72	2000
cegr01927_0002	1509	338	256	364	266	2	SUV	2000
cegr01937_0006	1790	231	251	243	255	6	BRDM2	4500
cegr02013_0009	1472	367	258	387	266	9	BMP2	3500
cegr01925_0011	633	178	251	210	267	11	T72	1500
cegr02009_0009	760	240	252	262	262	9	BMP2	2500
cegr02003_0002	73	432	250	478	270	2	SUV	1000
cegr02003_0005	651	405	241	459	265	5	BTR70	1000
cegr02003_0001	1025	222	259	284	277	1	PICKUP	1000
cegr02005_0001	1030	185	246	205	258	1	PICKUP	1500
cegr02003_0002	1223	497	244	529	262	2	SUV	1000
cegr01939_0002	1172	349	249	355	253	2	SUV	5000
cegr01927_0013	655	263	242	301	256	13	2S3	2000
cegr01925_0009	614	210	240	252	258	9	BMP2	1500
cegr01927_0006	169	282	247	314	259	6	BRDM2	2000
cegr01929_0011	328	434	255	450	265	11	T72	2500
cegr01925_0012	1200	415	236	457	252	12	ZSU23	1500
cegr02019_0011	514	297	263	313	267	11	T72	5000
cegr02005_0002	325	273	253	307	265	2	SUV	1500
cegr02017_0005	140	339	259	357	263	5	BTR70	4500
cegr01925_0005	1615	192	243	230	259	5	BTR70	1500
cegr02013_0012	762	379	252	393	260	12	ZSU23	3500
cegr02005_0006	422	204	248	238	262	6	BRDM2	1500
cegr02009_0011	1740	340	249	372	259	11	T72	2500
cegr01937_0001	1710	320	255	332	259	1	PICKUP	4500
cegr01927_0006	633	344	246	376	256	6	BRDM2	2000
cegr01927_0002	1729	265	255	291	265	2	SUV	2000
cegr01935_0012	1465	347	273	361	279	12	ZSU23	4000
cegr01927_0005	1311	393	245	421	257	5	BTR70	2000
cegr02005_0011	322	257	253	311	269	11	T72	1500
cegr01925_0011	1472	446	244	478	260	11	T72	1500
cegr01927_0011	902	270	253	308	265	11	T72	2000
cegr01937_0012	920	265	249	279	255	12	ZSU23	4500
cegr01925_0012	1580	216	238	262	254	12	ZSU23	1500
cegr01931_0002	1655	241	252	253	258	2	SUV	3000
cegr01939_0011	997	303	253	319	257	11	T72	5000
cegr01931_0002	1568	234	253	242	259	2	SUV	3000
cegr02015_0012	1323	272	254	286	260	12	ZSU23	4000
cegr02003_0001	750	433	250	469	268	1	PICKUP	1000
cegr02017_0002	1022	322	257	332	261	2	SUV	4500
cegr02019_0012	1405	175	266	189	270	12	ZSU23	5000
cegr01929_0002	226	360	255	378	263	2	SUV	2500
cegr02007_0012	1725	283	259	317	271	12	ZSU23	2000
cegr01939_0001	1479	287	254	299	258	1	PICKUP	5000
cegr02015_0006	1260	318	260	334	266	6	BRDM2	4000
cegr01933_0009	384	232	280	254	288	9	BMP2	3500
cegr02011_0012	1270	325	252	345	260	12	ZSU23	3000
cegr01935_0011	1093	289	254	309	260	11	T72	4000
cegr01929_0012	915	278	258	302	268	12	ZSU23	2500
cegr01929_0012	1762	360	256	386	266	12	ZSU23	2500
cegr01925_0012	1351	343	237	389	253	12	ZSU23	1500
cegr02011_0005	1378	354	253	382	261	5	BTR70	3000
cegr01925_0001	1707	229	258	269	270	1	PICKUP	1500
cegr01935_0009	1602	288	260	306	266	9	BMP2	4000
cegr02015_0011	614	257	253	276	261	11	T72	4000
cegr01927_0001	352	290	245	318	253	1	PICKUP	2000
cegr02007_0001	473	264	256	296	266	1	PICKUP	2000
cegr01927_0005	1221	402	244	422	256	5	BTR70	2000
cegr02015_0002	1193	354	258	360	262	2	SUV	4000
cegr02017_0012	150	376	256	392	262	12	ZSU23	4500
cegr01933_0002	336	245	250	259	256	2	SUV	3500
cegr01927_0012	10	357	242	391	254	12	ZSU23	2000
cegr01925_0002	893	263	241	297	253	2	SUV	1500
cegr01935_0012	1318	321	274	337	280	12	ZSU23	4000
cegr02011_0012	1208	302	253	326	261	12	ZSU23	3000
cegr02015_0011	194	321	254	340	262	11	T72	4000
cegr02011_0001	841	346	257	366	263	1	PICKUP	3000
cegr01925_0006	632	354	250	396	264	6	BRDM2	1500
cegr01937_0009	1440	279	246	295	252	9	BMP2	4500
cegr02009_0005	1038	364	254	390	264	5	BTR70	2500
cegr01923_0006	1695	125	236	173	258	6	BRDM2	1000
cegr01923_0012	1629	129	227	173	253	12	ZSU23	1000
cegr02011_0013	526	330	250	356	260	13	2S3	3000
cegr01937_0001	44	292	254	302	258	1	PICKUP	4500
cegr02005_0012	803	350	242	396	258	12	ZSU23	1500
cegr01925_0012	1731	177	238	207	256	12	ZSU23	1500
cegr01927_0002	1269	403	253	413	263	2	SUV	2000
cegr02009_0006	635	303	257	327	265	6	BRDM2	2500
cegr02011_0013	790	366	252	388	262	13	2S3	3000
cegr02007_0013	1013	316	250	354	264	13	2S3	2000
cegr01929_0011	44	373	253	403	263	11	T72	2500
cegr01931_0001	402	255	251	275	257	1	PICKUP	3000
cegr02019_0006	155	304	253	318	257	6	BRDM2	5000
cegr02007_0001	70	348	255	376	263	1	PICKUP	2000
cegr02011_0006	819	352	261	374	269	6	BRDM2	3000
cegr02015_0013	1597	273	257	293	265	13	2S3	4000
cegr02015_0013	350	254	259	270	267	13	2S3	4000
cegr02017_0006	1205	334	258	348	262	6	BRDM2	4500
cegr02011_0011	1089	296	254	322	262	11	T72	3000
cegr02017_0013	689	339	246	353	252	13	2S3	4500
cegr01927_0002	1242	401	253	413	263	2	SUV	2000
cegr02013_0012	1313	280	255	296	263	12	ZSU23	3500
cegr02011_0002	486	322	256	338	262	2	SUV	3000
cegr01937_0001	721	328	253	342	257	1	PICKUP	4500
cegr01937_0006	1484	286	254	292	258	6	BRDM2	4500
cegr02007_0001	40	334	255	364	263	1	PICKUP	2000
cegr02015_0009	1501	324	255	338	261	9	BMP2	4000
cegr02015_0002	974	326	257	338	261	2	SUV	4000
cegr01939_0005	503	268	252	284	256	5	BTR70	5000
cegr01925_0005	1770	200	240	238	256	5	BTR70	1500
cegr02007_0002	234	305	253	331	263	2	SUV	2000
cegr02019_0011	23	295	264	311	268	11	T72	5000
cegr02005_0009	842	265	244	317	262	9	BMP2	1500
cegr01925_0001	765	214	256	234	268	1	PICKUP	1500
cegr02013_0001	325	302	239	318	243	1	PICKUP	3500
cegr01929_0011	630	369	258	397	268	11	T72	2500
cegr01923_0005	958	325	231	407	255	5	BTR70	1000
cegr01937_0005	1330	278	255	296	259	5	BTR70	4500
cegr02013_0012	974	362	253	382	261	12	ZSU23	3500
cegr02007_0005	1066	265	249	305	261	5	BTR70	2000
cegr01935_0012	716	286	274	304	280	12	ZSU23	4000
cegr01923_0001	1021	413	257	475	275	1	PICKUP	1000
cegr01925_0013	1096	227	253	281	273	13	2S3	1500
cegr01939_0011	1408	232	253	244	257	11	T72	5000
cegr02019_0005	905	316	252	330	256	5	BTR70	5000
cegr01931_0009	332	230	253	250	261	9	BMP2	3000
cegr02007_0011	1441	368	254	404	266	11	T72	2000
cegr02013_0006	531	283	251	301	257	6	BRDM2	3500
cegr01933_0001	1311	227	255	239	259	1	PICKUP	3500
cegr02013_0002	709	247	258	261	264	2	SUV	3500
cegr01931_0005	1423	239	247	267	255	5	BTR70	3000
cegr02019_0005	1017	336	252	354	256	5	BTR70	5000
cegr01931_0005	24	332	247	344	255	5	BTR70	3000
cegr02015_0011	1659	317	255	334	262	11	T72	4000
cegr01933_0002	577	235	251	243	257	2	SUV	3500
cegr02007_0012	389	384	259	406	271	12	ZSU23	2000
cegr01937_0006	638	279	253	291	257	6	BRDM2	4500
cegr01927_0005	292	300	245	342	257	5	BTR70	2000
cegr02019_0001	1159	251	258	261	262	1	PICKUP	5000
cegr01939_0011	634	284	252	300	256	11	T72	5000
cegr02015_0011	609	258	253	277	261	11	T72	4000
cegr01937_0005	951	308	256	324	260	5	BTR70	4500
cegr02019_0012	726	180	269	194	273	12	ZSU23	5000
cegr02011_0002	1325	380	257	394	263	2	SUV	3000
cegr02019_0002	1472	323	255	333	259	2	SUV	5000
cegr02005_0009	496	421	244	449	262	9	BMP2	1500
cegr01937_0011	968	295	250	313	256	11	T72	4500
cegr02003_0005	1757	394	245	456	269	5	BTR70	1000
cegr02003_0002	468	139	249	179	269	2	SUV	1000
cegr01931_0012	834	287	304	303	312	12	ZSU23	3000
cegr02013_0002	845	283	258	297	264	2	SUV	3500
cegr02017_0002	549	307	257	319	261	2	SUV	4500
cegr02011_0006	1368	343	260	365	268	6	BRDM2	3000
cegr02017_0001	519	268	251	276	255	1	PICKUP	4500
cegr02005_0009	462	412	244	446	262	9	BMP2	1500
cegr01933_0012	832	358	286	376	292	12	ZSU23	3500
cegr02005_0006	63	408	249	440	263	6	BRDM2	1500
cegr01923_0006	1161	387	229	449	251	6	BRDM2	1000
cegr01927_0011	43	385	255	421	267	11	T72	2000
cegr01933_0011	258	348	253	370	259	11	T72	3500
cegr01939_0012	136	263	258	275	262	12	ZSU23	5000
cegr02015_0009	1768	311	256	331	262	9	BMP2	4000
cegr02005_0011	1122	364	246	416	262	11	T72	1500
cegr01937_0006	1030	233	251	245	255	6	BRDM2	4500
cegr01935_0011	34	342	253	362	259	11	T72	4000
cegr02015_0001	835	305	227	319	231	1	PICKUP	4000
cegr02009_0002	414	278	259	298	267	2	SUV	2500
cegr01935_0009	717	250	259	258	265	9	BMP2	4000
cegr01935_0001	811	309	252	321	256	1	PICKUP	4000
cegr02017_0001	978	211	249	219	253	1	PICKUP	4500
cegr01933_0005	553	339	252	363	258	5	BTR70	3500
cegr02005_0006	1320	270	250	314	264	6	BRDM2	1500
cegr02015_0005	461	328	248	348	254	5	BTR70	4000
cegr01927_0011	1285	406	254	438	266	11	T72	2000
cegr01923_0005	24	477	235	519	259	5	BTR70	1000
cegr02011_0002	764	281	257	287	263	2	SUV	3000
cegr01931_0006	346	198	252	216	260	6	BRDM2	3000
cegr02019_0012	908	144	268	158	272	12	ZSU23	5000
cegr02009_0013	1281	297	249	327	261	13	2S3	2500
cegr02011_0006	534	384	261	402	269	6	BRDM2	3000
cegr02015_0009	61	265	253	283	259	9	BMP2	4000
cegr01925_0001	1084	358	252	398	264	1	PICKUP	1500
cegr02013_0011	551	280	253	302	259	11	T72	3500
cegr02011_0011	1136	305	254	331	262	11	T72	3000
cegr02011_0009	1414	317	249	341	257	9	BMP2	3000
cegr02015_0006	1641	265	258	281	264	6	BRDM2	4000
cegr01931_0005	1566	230	245	240	253	5	BTR70	3000
cegr02017_0005	751	292	257	302	261	5	BTR70	4500
cegr01923_0013	1741	229	246	303	276	13	2S3	1000
cegr01937_0006	288	226	250	232	254	6	BRDM2	4500
cegr02007_0001	1230	338	255	368	265	1	PICKUP	2000
cegr01923_0002	441	164	249	210	269	2	SUV	1000
cegr02015_0012	430	282	254	300	260	12	ZSU23	4000
cegr02017_0011	341	301	257	319	263	11	T72	4500
cegr02011_0002	1135	339	256	355	262	2	SUV	3000
cegr01939_0005	721	304	252	322	256	5	BTR70	5000
cegr01935_0005	1510	267	269	289	275	5	BTR70	4000
cegr01935_0006	367	274	248	290	254	6	BRDM2	4000
cegr02005_0011	672	199	251	239	267	11	T72	1500
cegr01927_0011	403	260	256	296	268	11	T72	2000
cegr02005_0011	290	273	255	327	271	11	T72	1500
cegr02011_0005	1586	380	254	396	262	5	BTR70	3000
cegr02017_0006	1471	335	258	349	262	6	BRDM2	4500
cegr01939_0009	30	346	252	360	258	9	BMP2	5000
cegr02009_0013	853	387	249	407	261	13	2S3	2500
cegr02005_0009	752	321	246	375	264	9	BMP2	1500
cegr02005_0006	858	337	244	381	258	6	BRDM2	1500
cegr01929_0011	903	289	259	313	269	11	T72	2500
cegr02013_0011	1491	362	254	380	260	11	T72	3500
cegr02005_0001	1738	243	253	285	265	1	PICKUP	1500
cegr02009_0011	529	287	250	319	260	11	T72	2500
cegr02011_0012	298	332	253	354	261	12	ZSU23	3000
cegr02003_0002	1036	398	238	448	256	2	SUV	1000
cegr02009_0001	1518	258	255	276	263	1	PICKUP	2500
cegr01933_0006	975	329	253	341	259	6	BRDM2	3500
cegr02007_0013	944	353	250	391	264	13	2S3	2000
cegr01939_0006	46	310	251	316	255	6	BRDM2	5000
cegr01937_0006	437	231	251	245	255	6	BRDM2	4500
cegr01933_0001	1571	252	255	270	259	1	PICKUP	3500
cegr01923_0009	210	351	257	431	285	9	BMP2	1000
cegr01937_0001	1530	343	254	353	258	1	PICKUP	4500
cegr01929_0001	328	283	260	299	268	1	PICKUP	2500
cegr01923_0009	681	171	242	247	268	9	BMP2	1000
cegr02017_0013	255	288	245	304	251	13	2S3	4500
cegr01937_0012	140	228	250	242	256	12	ZSU23	4500
cegr02009_0002	1046	331	257	351	265	2	SUV	2500
cegr01927_0012	931	393	243	425	255	12	ZSU23	2000
cegr02011_0012	1379	354	253	376	261	12	ZSU23	3000
cegr01925_0006	669	327	250	371	264	6	BRDM2	1500
cegr02003_0013	1740	309	251	387	281	13	2S3	1000
cegr01931_0006	33	297	254	309	262	6	BRDM2	3000
cegr02005_0011	176	336	254	388	270	11	T72	1500
cegr01937_0006	1610	270	253	284	257	6	BRDM2	4500
cegr01923_0011	1760	391	269	473	293	11	T72	1000
cegr02003_0011	1655	315	265	391	289	11	T72	1000
cegr02019_0012	411	181	268	195	272	12	ZSU23	5000
cegr02003_0001	374	234	243	294	261	1	PICKUP	1000
cegr01925_0013	914	324	252	378	272	13	2S3	1500
cegr01925_0012	1274	385	239	431	255	12	ZSU23	1500
cegr02009_0002	1792	268	260	286	268	2	SUV	2500
cegr02007_0011	1436	369	254	405	266	11	T72	2000
cegr01931_0011	256	352	271	378	279	11	T72	3000
cegr02005_0005	1392	365	243	421	259	5	BTR70	1500
cegr02017_0011	1052	309	258	327	264	11	T72	4500
cegr02005_0013	636	441	250	469	270	13	2S3	1500
cegr02015_0009	1396	301	253	321	259	9	BMP2	4000
cegr01939_0006	539	375	252	383	256	6	BRDM2	5000
cegr01923_0011	1673	454	264	530	288	11	T72	1000
cegr01931_0006	433	193	251	201	259	6	BRDM2	3000
cegr01927_0013	1751	241	244	273	258	13	2S3	2000
cegr02003_0005	625	413	240	457	264	5	BTR70	1000
cegr02013_0005	183	343	255	367	261	5	BTR70	3500
cegr01927_0011	827	241	253	281	265	11	T72	2000
cegr02015_0006	1797	313	260	329	266	6	BRDM2	4000
cegr02003_0006	472	118	241	170	263	6	BRDM2	1000
cegr01933_0001	1605	263	254	281	258	1	PICKUP	3500
cegr02007_0005	957	241	251	263	263	5	BTR70	2000
cegr01939_0006	1136	312	251	322	255	6	BRDM2	5000
cegr01923_0001	488	225	248	283	266	1	PICKUP	1000
cegr01935_0005	1489	271	269	293	275	5	BTR70	4000
cegr01933_0009	1632	218	279	234	287	9	BMP2	3500
cegr01931_0006	1797	299	253	315	261	6	BRDM2	3000
cegr02013_0013	1500	282	254	304	262	13	2S3	3500
cegr01931_0011	232	359	271	385	279	11	T72	3000
cegr01935_0009	85	331	260	347	266	9	BMP2	4000
cegr02011_0006	1790	337	261	357	269	6	BRDM2	3000
cegr02003_0012	1151	466	256	518	282	12	ZSU23	1000
cegr02003_0009	170	280	226	356	252	9	BMP2	1000
cegr01937_0005	1105	313	256	325	260	5	BTR70	4500
cegr01931_0006	363	196	252	212	260	6	BRDM2	3000
cegr01933_0009	1503	240	281	262	289	9	BMP2	3500
cegr02007_0012	1023	216	258	244	270	12	ZSU23	2000
cegr02003_0009	650	371	239	445	267	9	BMP2	1000
cegr02003_0005	1252	235	238	309	262	5	BTR70	1000
cegr02019_0006	682	304	253	316	257	6	BRDM2	5000
cegr01931_0001	211	228	251	236	257	1	PICKUP	3000
cegr01925_0012	1621	201	238	243	254	12	ZSU23	1500
cegr01929_0006	341	311	253	337	261	6	BRDM2	2500
cegr01929_0002	1516	341	256	361	264	2	SUV	2500
cegr02015_0009	1754	313	256	333	262	9	BMP2	4000
cegr02011_0001	1483	375	256	393	262	1	PICKUP	3000
cegr02011_0009	1369	305	249	329	257	9	BMP2	3000
cegr01933_0001	1062	290	256	308	260	1	PICKUP	3500
cegr02015_0002	140	341	258	351	262	2	SUV	4000
cegr01929_0005	590	204	262	234	272	5	BTR70	2500
cegr01925_0001	1563	314	259	356	271	1	PICKUP	1500
cegr01927_0012	1439	282	242	316	254	12	ZSU23	2000
cegr01937_0009	1561	303	245	321	251	9	BMP2	4500
cegr02019_0005	175	373	254	389	258	5	BTR70	5000
cegr01939_0002	522	280	250	284	254	2	SUV	5000
cegr01933_0006	863	317	252	333	258	6	BRDM2	3500
cegr01923_0011	1064	199	259	273	283	11	T72	1000
cegr01931_0001	1190	231	252	237	258	1	PICKUP	3000
cegr02003_0009	1280	137	232	209	258	9	BMP2	1000
cegr02015_0011	203	321	254	340	262	11	T72	4000
cegr01929_0006	898	259	254	275	262	6	BRDM2	2500
cegr02015_0009	1686	325	255	341	261	9	BMP2	4000
cegr01925_0005	1689	195	241	217	257	5	BTR70	1500
cegr02017_0009	1011	326	259	344	265	9	BMP2	4500
cegr02015_0013	249	276	258	296	266	13	2S3	4000
cegr01925_0012	1227	403	237	447	253	12	ZSU23	1500
cegr02017_0013	1513	326	245	342	251	13	2S3	4500
cegr01933_0012	1045	408	285	426	293	12	ZSU23	3500
cegr02003_0005	1009	197	243	277	267	5	BTR70	1000
cegr02019_0009	1602	353	262	363	268	9	BMP2	5000
cegr02005_0011	1792	293	254	345	270	11	T72	1500
cegr02013_0006	313	350	252	364	258	6	BRDM2	3500
cegr01939_0001	1	322	254	334	258	1	PICKUP	5000
cegr02007_0009	1018	229	244	251	258	9	BMP2	2000
cegr01931_0002	663	278	252	294	258	2	SUV	3000
cegr01925_0012	1607	206	238	250	254	12	ZSU23	1500
cegr02007_0009	494	378	247	412	261	9	BMP2	2000
cegr01927_0005	1591	288	244	332	256	5	BTR70	2000
cegr01929_0011	609	377	258	407	268	11	T72	2500
cegr01933_0012	1247	423	284	437	292	12	ZSU23	3500
cegr01931_0011	64	401	270	423	278	11	T72	3000
cegr02007_0012	869	208	260	232	272	12	ZSU23	2000
cegr01923_0005	276	387	242	471	266	5	BTR70	1000
cegr01933_0011	1412	405	252	425	258	11	T72	3500
cegr02003_0013	1280	152	263	214	293	13	2S3	1000
cegr01935_0006	869	331	248	345	254	6	BRDM2	4000
cegr02011_0005	1329	338	253	366	261	5	BTR70	3000
cegr02019_0009	87	297	261	313	267	9	BMP2	5000
cegr01929_0001	56	352	258	376	266	1	PICKUP	2500
cegr01937_0011	1009	304	250	320	256	11	T72	4500
cegr01923_0013	1095	351	233	427	263	13	2S3	1000
cegr01927_0001	1088	310	246	342	256	1	PICKUP	2000
cegr02013_0012	988	360	253	380	261	12	ZSU23	3500
cegr01929_0011	1220	304	255	336	265	11	T72	2500
cegr01923_0002	668	157	244	193	262	2	SUV	1000
cegr01937_0001	1027	288	254	292	258	1	PICKUP	4500
cegr02011_0011	108	369	256	391	264	11	T72	3000
cegr02015_0012	838	339	255	351	261	12	ZSU23	4000
cegr01939_0005	336	264	252	272	256	5	BTR70	5000
cegr02007_0012	1296	329	255	363	267	12	ZSU23	2000
cegr02019_0013	1231	321	257	337	263	13	2S3	5000
cegr01937_0012	947	268	248	282	254	12	ZSU23	4500
cegr01937_0002	668	293	252	303	256	2	SUV	4500
cegr02015_0013	413	249	258	259	266	13	2S3	4000
cegr01935_0001	1736	314	252	324	256	1	PICKUP	4000
cegr01939_0012	1710	281	259	293	263	12	ZSU23	5000
cegr02005_0011	1372	448	248	474	264	11	T72	1500
cegr01933_0006	380	232	253	248	259	6	BRDM2	3500
cegr02005_0001	1173	246	245	286	257	1	PICKUP	1500
cegr01929_0006	1743	256	253	268	261	6	BRDM2	2500
cegr01931_0011	1134	382	269	406	277	11	T72	3000
cegr02009_0001	1639	295	254	319	262	1	PICKUP	2500
cegr02013_0002	648	236	258	248	264	2	SUV	3500
cegr01923_0013	289	255	245	333	275	13	2S3	1000
cegr02019_0001	1271	271	259	283	263	1	PICKUP	5000
cegr02007_0012	114	307	256	339	268	12	ZSU23	2000
cegr02007_0002	645	243	250	257	260	2	SUV	2000
cegr02011_0011	1241	330	254	356	262	11	T72	3000
cegr02005_0013	152	203	254	233	274	13	2S3	1500
cegr01939_0002	347	283	250	293	254	2	SUV	5000
cegr01927_0011	773	230	253	266	265	11	T72	2000
cegr01923_0002	1678	271	248	323	268	2	SUV	1000
cegr01929_0005	1455	278	265	312	275	5	BTR70	2500
cegr01937_0012	22	247	250	263	256	12	ZSU23	4500
cegr02019_0009	1264	312	260	326	266	9	BMP2	5000
cegr01931_0012	1013	315	304	337	312	12	ZSU23	3000
cegr02009_0005	1096	376	254	396	264	5	BTR70	2500
cegr02007_0005	489	406	253	438	265	5	BTR70	2000
cegr02005_0002	132	393	251	423	263	2	SUV	1500
cegr02013_0006	1004	301	251	319	257	6	BRDM2	3500
cegr02003_0005	305	199	236	283	260	5	BTR70	1000
cegr01925_0012	236	190	237	224	255	12	ZSU23	1500
cegr02013_0005	913	261	253	275	259	5	BTR70	3500
cegr01929_0001	234	296	260	320	268	1	PICKUP	2500
cegr02015_0011	1638	322	254	338	262	11	T72	4000
cegr01931_0006	1641	288	253	306	261	6	BRDM2	3000
cegr02009_0001	826	356	254	376	262	1	PICKUP	2500
cegr02007_0012	36	271	258	305	270	12	ZSU23	2000
cegr01927_0006	1343	242	245	262	255	6	BRDM2	2000
cegr02005_0009	1232	199	237	241	255	9	BMP2	1500
cegr01939_0001	982	316	254	328	258	1	PICKUP	5000
cegr02015_0011	49	323	255	341	262	11	T72	4000
cegr02005_0005	454	421	246	461	262	5	BTR70	1500
cegr01925_0002	1006	325	242	359	254	2	SUV	1500
cegr01929_0013	1733	474	252	500	264	13	2S3	2500
cegr02013_0011	350	323	254	345	260	11	T72	3500
cegr02011_0013	1290	263	251	281	261	13	2S3	3000
cegr01937_0011	883	278	251	294	257	11	T72	4500
cegr01925_0006	1421	424	248	446	262	6	BRDM2	1500
cegr02017_0012	690	344	253	360	259	12	ZSU23	4500
cegr02007_0006	271	321	251	353	261	6	BRDM2	2000
cegr02013_0005	1079	294	253	318	259	5	BTR70	3500
cegr01925_0005	1073	419	244	445	260	5	BTR70	1500
cegr02017_0011	46	268	257	284	263	11	T72	4500
cegr01927_0011	1117	353	252	391	264	11	T72	2000
cegr01939_0006	1682	363	252	375	256	6	BRDM2	5000
cegr01933_0001	1647	279	254	295	258	1	PICKUP	3500
cegr02011_0011	725	261	254	277	262	11	T72	3000
cegr02011_0001	882	330	257	350	263	1	PICKUP	3000
cegr02017_0006	582	284	257	292	261	6	BRDM2	4500
cegr02007_0011	207	299	257	335	269	11	T72	2000
cegr01931_0001	960	274	252	294	258	1	PICKUP	3000
cegr01939_0012	1195	277	258	291	262	12	ZSU23	5000
cegr02015_0012	583	317	254	333	260	12	ZSU23	4000
cegr02015_0001	740	320	228	330	232	1	PICKUP	4000
cegr02013_0009	53	301	255	323	263	9	BMP2	3500
cegr01929_0002	470	294	255	314	263	2	SUV	2500
cegr01939_0009	557	286	253	302	259	9	BMP2	5000
cegr01931_0006	260	226	252	248	260	6	BRDM2	3000
cegr02015_0002	1253	350	259	358	263	2	SUV	4000
cegr02013_0011	198	349	253	371	259	11	T72	3500
cegr01927_0001	1487	281	244	309	252	1	PICKUP	2000
cegr02017_0006	1611	337	258	347	262	6	BRDM2	4500
cegr01923_0002	1259	514	240	534	258	2	SUV	1000
cegr01927_0009	466	210	251	242	265	9	BMP2	2000
cegr02007_0006	1673	321	252	353	264	6	BRDM2	2000
cegr02003_0012	1437	228	267	298	293	12	ZSU23	1000
cegr02009_0013	1165	337	250	367	262	13	2S3	2500
cegr01931_0001	633	329	250	341	256	1	PICKUP	3000
cegr02015_0013	1461	245	258	261	266	13	2S3	4000
cegr01935_0009	1414	327	260	345	266	9	BMP2	4000
cegr01933_0005	1106	270	249	292	255	5	BTR70	3500
cegr02015_0001	546	309	228	323	232	1	PICKUP	4000
cegr01935_0012	338	348	273	360	279	12	ZSU23	4000
cegr02005_0011	222	315	254	363	270	11	T72	1500
cegr01925_0001	586	234	257	272	269	1	PICKUP	1500
cegr01935_0006	373	273	248	289	254	6	BRDM2	4000
cegr02011_0011	720	261	254	277	262	11	T72	3000
cegr02013_0012	37	283	255	293	263	12	ZSU23	3500
cegr02015_0011	757	241	253	255	262	11	T72	4000
cegr02017_0005	487	322	257	340	261	5	BTR70	4500
cegr01923_0006	527	387	240	453	262	6	BRDM2	1000
cegr01935_0005	1278	317	269	335	275	5	BTR70	4000
cegr01925_0012	1593	211	238	255	254	12	ZSU23	1500
cegr02015_0001	460	291	227	305	231	1	PICKUP	4000
cegr01933_0012	545	322	285	334	293	12	ZSU23	3500
cegr02007_0002	1215	398	251	418	261	2	SUV	2000
cegr01929_0013	916	451	250	483	262	13	2S3	2500
cegr01925_0009	330	241	247	295	265	9	BMP2	1500
cegr01937_0001	269	300	254	312	258	1	PICKUP	4500
cegr01935_0001	513	276	253	290	257	1	PICKUP	4000
cegr02003_0002	283	259	253	309	273	2	SUV	1000
cegr02009_0002	1038	329	257	349	265	2	SUV	2500
cegr01923_0012	899	474	223	506	249	12	ZSU23	1000
cegr02009_0005	998	351	254	381	264	5	BTR70	2500
cegr02013_0001	814	404	241	416	245	1	PICKUP	3500
cegr02009_0009	1022	263	249	293	259	9	BMP2	2500
cegr02011_0011	1547	378	255	394	263	11	T72	3000
cegr02005_0011	1590	393	251	445	267	11	T72	1500
cegr01929_0012	965	271	258	293	268	12	ZSU23	2500
cegr01927_0009	1725	291	252	327	266	9	BMP2	2000
cegr01923_0005	1560	212	243	298	267	5	BTR70	1000
cegr02013_0011	1554	371	250	383	256	11	T72	3500
cegr02003_0005	390	283	235	367	259	5	BTR70	1000
cegr01931_0011	173	375	272	401	280	11	T72	3000
cegr01925_0006	1603	320	250	364	264	6	BRDM2	1500
cegr01923_0011	1402	437	257	509	281	11	T72	1000
cegr01925_0006	442	413	246	435	260	6	BRDM2	1500
cegr01925_0006	786	235	249	279	263	6	BRDM2	1500
cegr02003_0005	607	423	240	457	264	5	BTR70	1000
cegr01925_0002	980	313	242	345	254	2	SUV	1500
cegr01931_0006	1487	224	251	246	259	6	BRDM2	3000
cegr02011_0012	771	323	255	345	263	12	ZSU23	3000
cegr01927_0011	472	248	256	282	268	11	T72	2000
cegr02017_0009	1023	328	259	346	265	9	BMP2	4500
cegr02009_0011	894	238	248	258	258	11	T72	2500
cegr02009_0001	1383	252	255	264	263	1	PICKUP	2500
cegr02003_0002	256	281	254	331	274	2	SUV	1000
cegr01931_0005	243	313	247	339	255	5	BTR70	3000
cegr02017_0002	1633	323	257	333	261	2	SUV	4500
cegr01937_0009	615	314	244	330	250	9	BMP2	4500
cegr02017_0006	890	340	258	352	262	6	BRDM2	4500
cegr01933_0006	1659	275	252	293	258	6	BRDM2	3500
cegr01931_0009	506	234	252	256	260	9	BMP2	3000
cegr02017_0002	523	314	257	326	261	2	SUV	4500
cegr02005_0009	294	341	240	393	258	9	BMP2	1500
cegr01939_0011	899	313	253	323	257	11	T72	5000
cegr01923_0001	460	202	249	256	267	1	PICKUP	1000
cegr01931_0011	1781	289	272	315	280	11	T72	3000
cegr01935_0012	1494	351	274	363	280	12	ZSU23	4000
cegr01929_0006	1497	324	256	350	264	6	BRDM2	2500
cegr02009_0009	1498	352	255	376	265	9	BMP2	2500
cegr02005_0006	927	379	245	417	259	6	BRDM2	1500
cegr02019_0013	1126	307	257	323	263	13	2S3	5000
cegr02003_0002	268	270	253	320	273	2	SUV	1000
cegr02003_0001	1335	179	246	231	264	1	PICKUP	1000
cegr02011_0012	699	346	255	370	263	12	ZSU23	3000
cegr01923_0006	813	112	231	140	253	6	BRDM2	1000
cegr02009_0009	1417	361	253	375	263	9	BMP2	2500
cegr01927_0005	708	233	241	267	253	5	BTR70	2000
cegr02007_0009	958	229	244	251	258	9	BMP2	2000
cegr01925_0005	1235	374	245	424	261	5	BTR70	1500
cegr02003_0009	526	433	234	485	262	9	BMP2	1000
cegr01925_0002	1399	389	246	413	258	2	SUV	1500
cegr01925_0012	697	332	241	376	259	12	ZSU23	1500
cegr01933_0009	65	322	281	342	289	9	BMP2	3500
cegr02013_0001	443	335	239	353	243	1	PICKUP	3500
cegr01927_0002	1048	359	252	385	262	2	SUV	2000
cegr02005_0002	516	200	251	222	263	2	SUV	1500
cegr02013_0001	1135	312	240	328	244	1	PICKUP	3500
cegr02019_0006	87	319	253	329	257	6	BRDM2	5000
cegr02013_0001	1074	329	240	347	244	1	PICKUP	3500
cegr01929_0002	732	271	253	279	261	2	SUV	2500
cegr02003_0006	1572	116	242	162	264	6	BRDM2	1000
cegr02015_0006	956	299	259	315	265	6	BRDM2	4000
cegr02017_0006	625	286	257	298	261	6	BRDM2	4500
cegr02011_0006	1179	283	260	299	268	6	BRDM2	3000
cegr01929_0006	1322	373	255	383	263	6	BRDM2	2500
cegr01933_0002	1708	232	250	238	256	2	SUV	3500
cegr02011_0009	45	259	249	275	257	9	BMP2	3000
cegr02015_0012	1683	342	254	354	260	12	ZSU23	4000
cegr01939_0005	1731	272	252	288	256	5	BTR70	5000
cegr02019_0002	433	289	254	299	258	2	SUV	5000
cegr01931_0012	307	367	303	391	311	12	ZSU23	3000
cegr02013_0012	6	283	255	293	263	12	ZSU23	3500
cegr02017_0009	451	364	259	380	265	9	BMP2	4500
cegr02017_0002	395	331	257	343	261	2	SUV	4500
cegr01933_0001	315	227	255	233	259	1	PICKUP	3500
cegr02005_0011	273	284	255	336	271	11	T72	1500
cegr02011_0009	1079	260	249	272	257	9	BMP2	3000
cegr02007_0005	28	254	250	292	262	5	BTR70	2000
cegr01935_0009	1717	260	260	278	266	9	BMP2	4000
cegr02015_0013	205	290	258	308	266	13	2S3	4000
cegr02007_0012	828	216	260	246	272	12	ZSU23	2000
cegr01937_0002	422	269	253	275	257	2	SUV	4500
cegr01933_0002	1448	261	251	275	257	2	SUV	3500
cegr01927_0005	184	343	245	387	257	5	BTR70	2000
cegr01923_0011	483	242	267	322	291	11	T72	1000
cegr01927_0002	249	298	255	324	265	2	SUV	2000
cegr02013_0006	1778	243	251	259	257	6	BRDM2	3500
cegr02017_0006	635	287	257	299	261	6	BRDM2	4500
cegr01935_0001	1120	243	253	255	257	1	PICKUP	4000
cegr01925_0006	540	405	250	437	264	6	BRDM2	1500
cegr01933_0009	910	305	280	327	288	9	BMP2	3500
cegr02013_0005	952	265	254	283	260	5	BTR70	3500
cegr02003_0013	311	192	246	270	276	13	2S3	1000
cegr02007_0011	1516	346	255	386	267	11	T72	2000
cegr02005_0005	88	217	242	265	258	5	BTR70	1500
cegr02015_0001	1461	293	228	309	232	1	PICKUP	4000
cegr02005_0006	143	371	250	413	264	6	BRDM2	1500
cegr01925_0013	1339	185	248	221	268	13	2S3	1500
cegr01925_0013	1384	189	249	229	269	13	2S3	1500
cegr02017_0006	495	284	257	292	261	6	BRDM2	4500
cegr02011_0013	1719	365	250	383	260	13	2S3	3000
cegr01929_0011	701	338	257	370	267	11	T72	2500
cegr02009_0006	1310	273	259	297	267	6	BRDM2	2500
cegr01933_0005	1567	356	251	374	257	5	BTR70	3500
cegr02019_0009	1410	342	260	356	266	9	BMP2	5000
cegr02005_0001	44	204	252	238	264	1	PICKUP	1500
cegr01931_0005	89	335	247	345	255	5	BTR70	3000
cegr02007_0005	364	415	252	443	264	5	BTR70	2000
cegr01933_0001	1292	230	255	242	259	1	PICKUP	3500
cegr02013_0001	1593	361	240	379	244	1	PICKUP	3500
cegr02003_0001	1413	243	244	303	262	1	PICKUP	1000
cegr01929_0012	1406	258	257	284	267	12	ZSU23	2500
cegr02013_0006	1021	307	251	325	257	6	BRDM2	3500
cegr01933_0011	1349	413	251	429	257	11	T72	3500
cegr01933_0002	1282	306	250	320	256	2	SUV	3500
cegr01933_0002	99	311	251	325	257	2	SUV	3500
cegr02007_0006	902	247	251	271	261	6	BRDM2	2000
cegr02007_0006	942	243	250	261	260	6	BRDM2	2000
cegr01937_0001	480	348	253	358	257	1	PICKUP	4500
cegr02017_0001	1639	253	250	267	254	1	PICKUP	4500
cegr02015_0013	1673	293	257	311	265	13	2S3	4000
cegr01933_0012	1098	417	285	433	293	12	ZSU23	3500
cegr01929_0002	794	271	254	283	262	2	SUV	2500
cegr01931_0009	1606	236	253	260	261	9	BMP2	3000
cegr01939_0001	1457	281	254	293	258	1	PICKUP	5000
cegr01927_0013	1119	426	241	450	255	13	2S3	2000
cegr01933_0005	1093	267	249	289	255	5	BTR70	3500
cegr02011_0005	796	296	254	324	262	5	BTR70	3000
cegr02015_0005	669	375	251	389	257	5	BTR70	4000
cegr02007_0009	526	365	247	403	261	9	BMP2	2000
cegr01931_0012	865	289	304	307	312	12	ZSU23	3000
cegr02019_0012	1034	130	268	140	272	12	ZSU23	5000
cegr02013_0005	1214	335	255	359	261	5	BTR70	3500
cegr02013_0009	1358	387	257	397	265	9	BMP2	3500
cegr01935_0011	1743	330	252	350	258	11	T72	4000
cegr02013_0013	727	341	254	353	262	13	2S3	3500
cegr01933_0005	653	313	250	337	256	5	BTR70	3500
cegr02011_0013	1242	264	252	278	262	13	2S3	3000
cegr01933_0012	16	422	285	438	293	12	ZSU23	3500
cegr01929_0011	28	366	254	396	264	11	T72	2500
cegr02015_0011	1204	286	253	308	260	11	T72	4000
cegr02011_0002	1336	382	257	396	263	2	SUV	3000
cegr01939_0006	980	317	251	327	255	6	BRDM2	5000
cegr02003_0009	617	389	236	457	264	9	BMP2	1000
cegr01929_0005	4	289	263	321	273	5	BTR70	2500
cegr02009_0002	1142	356	259	374	267	2	SUV	2500
cegr01925_0013	484	392	245	438	265	13	2S3	1500
cegr01925_0005	593	195	239	227	255	5	BTR70	1500
cegr01927_0001	195	259	246	271	254	1	PICKUP	2000
cegr02015_0005	234	290	250	300	256	5	BTR70	4000
cegr02011_0002	1220	361	256	377	262	2	SUV	3000
cegr01939_0012	684	310	257	322	261	12	ZSU23	5000
cegr01929_0011	289	430	256	446	266	11	T72	2500
cegr01937_0012	622	216	249	230	255	12	ZSU23	4500
cegr02005_0013	14	232	255	280	275	13	2S3	1500
cegr02005_0005	1326	322	244	378	260	5	BTR70	1500
cegr01937_0001	1180	304	254	318	258	1	PICKUP	4500
cegr01923_0013	1332	429	238	483	268	13	2S3	1000
cegr01927_0001	809	415	244	435	254	1	PICKUP	2000
cegr02009_0005	564	255	254	279	264	5	BTR70	2500
cegr01931_0001	183	229	252	237	258	1	PICKUP	3000
cegr02019_0001	1687	291	258	303	262	1	PICKUP	5000
cegr02019_0002	1229	331	255	339	259	2	SUV	5000
cegr02013_0009	1393	380	257	394	265	9	BMP2	3500
cegr02013_0011	293	334	254	356	260	11	T72	3500
cegr02009_0011	1258	311	246	343	256	11	T72	2500
cegr01939_0012	760	319	257	327	261	12	ZSU23	5000
cegr01939_0001	160	282	254	294	258	1	PICKUP	5000
cegr01923_0002	1565	365	250	417	270	2	SUV	1000
cegr02017_0001	1266	240	251	252	255	1	PICKUP	4500
cegr01933_0005	1010	260	250	274	256	5	BTR70	3500
cegr01923_0009	1361	278	254	352	282	9	BMP2	1000
cegr02017_0012	1170	369	254	383	260	12	ZSU23	4500
cegr02015_0005	646	372	251	388	257	5	BTR70	4000
cegr02003_0005	1220	209	240	275	264	5	BTR70	1000
cegr02011_0006	1612	393	261	407	269	6	BRDM2	3000
cegr01935_0002	410	267	248	271	252	2	SUV	4000
cegr02009_0013	562	301	246	331	258	13	2S3	2500
cegr02009_0005	1461	274	255	308	265	5	BTR70	2500
cegr02009_0012	301	379	249	399	259	12	ZSU23	2500
cegr01933_0012	1731	325	286	343	294	12	ZSU23	3500
cegr02009_0009	1265	333	253	361	263	9	BMP2	2500
cegr01927_0005	1694	261	243	297	255	5	BTR70	2000
cegr02019_0011	331	287	263	299	267	11	T72	5000
cegr02019_0005	456	360	255	378	259	5	BTR70	5000
cegr01937_0002	1126	304	254	306	256	2	SUV	4500
cegr02017_0002	1373	358	258	366	262	2	SUV	4500
cegr02017_0002	1048	327	257	337	261	2	SUV	4500
cegr01931_0011	112	390	271	416	279	11	T72	3000
cegr01933_0006	505	219	251	229	257	6	BRDM2	3500
cegr01937_0002	1364	271	254	273	256	2	SUV	4500
cegr01927_0009	1652	254	251	294	265	9	BMP2	2000
cegr01925_0013	1487	209	246	257	266	13	2S3	1500
cegr01939_0002	761	291	250	301	254	2	SUV	5000
cegr01939_0011	624	282	251	298	255	11	T72	5000
cegr01925_0006	1247	337	246	381	260	6	BRDM2	1500
cegr02005_0011	1323	437	248	473	264	11	T72	1500
cegr01935_0006	1622	319	247	335	253	6	BRDM2	4000
cegr02009_0011	1792	328	249	360	259	11	T72	2500
cegr01925_0006	1569	348	250	392	264	6	BRDM2	1500
cegr02013_0006	1472	288	252	306	258	6	BRDM2	3500
cegr01933_0011	360	321	252	343	258	11	T72	3500
cegr01929_0002	1042	335	252	355	260	2	SUV	2500
cegr02019_0011	743	325	264	341	268	11	T72	5000
cegr02013_0002	856	286	258	300	264	2	SUV	3500
cegr02005_0013	1105	228	256	270	276	13	2S3	1500
cegr01937_0001	1756	317	254	329	258	1	PICKUP	4500
cegr02009_0006	166	299	259	325	267	6	BRDM2	2500
cegr02011_0009	362	329	249	355	257	9	BMP2	3000
cegr02009_0012	559	296	250	324	260	12	ZSU23	2500
cegr01933_0001	853	341	253	349	257	1	PICKUP	3500
cegr01933_0002	1105	344	249	352	255	2	SUV	3500
cegr01929_0012	567	350	259	378	269	12	ZSU23	2500
cegr02011_0005	1073	268	254	286	262	5	BTR70	3000
cegr02009_0001	1490	257	255	273	263	1	PICKUP	2500
cegr01937_0009	1511	296	245	312	251	9	BMP2	4500
cegr02009_0001	66	372	256	386	264	1	PICKUP	2500
cegr02007_0013	399	275	247	315	261	13	2S3	2000
cegr01935_0006	452	257	247	269	253	6	BRDM2	4000
cegr01923_0012	637	314	237	382	263	12	ZSU23	1000
cegr01939_0001	1120	283	254	295	258	1	PICKUP	5000
cegr01929_0012	1612	312	257	338	267	12	ZSU23	2500
cegr02005_0012	351	199	248	235	266	12	ZSU23	1500
cegr02011_0001	1610	396	257	402	263	1	PICKUP	3000
cegr02009_0011	1761	335	248	367	258	11	T72	2500
cegr01937_0009	1764	315	246	327	252	9	BMP2	4500
cegr02003_0011	1323	449	253	495	277	11	T72	1000
cegr01939_0011	328	234	252	246	256	11	T72	5000
cegr02005_0002	1675	216	251	246	263	2	SUV	1500
cegr02007_0001	1412	248	255	278	265	1	PICKUP	2000
cegr02011_0002	1100	331	256	347	262	2	SUV	3000
cegr02015_0005	1241	292	250	304	256	5	BTR70	4000
cegr02015_0013	1716	304	258	324	266	13	2S3	4000
cegr01925_0002	51	412	244	424	256	2	SUV	1500
cegr01929_0005	159	319	263	333	273	5	BTR70	2500
cegr01935_0009	1575	294	261	312	267	9	BMP2	4000
cegr02011_0011	190	358	256	384	264	11	T72	3000
cegr02015_0005	1591	340	249	360	255	5	BTR70	4000
cegr02019_0005	759	312	252	322	256	5	BTR70	5000
cegr01927_0012	48	344	242	376	254	12	ZSU23	2000
cegr02003_0001	177	215	245	239	263	1	PICKUP	1000
cegr02005_0013	1099	230	256	274	276	13	2S3	1500
cegr02013_0001	957	366	240	384	244	1	PICKUP	3500
cegr02011_0012	1484	374	253	386	261	12	ZSU23	3000
cegr01935_0009	1668	269	260	289	266	9	BMP2	4000
cegr02013_0012	745	376	252	392	260	12	ZSU23	3500
cegr01923_0011	724	91	265	155	289	11	T72	1000
cegr01935_0001	315	239	253	247	257	1	PICKUP	4000
cegr02019_0006	729	316	253	326	257	6	BRDM2	5000
cegr02015_0011	377	300	254	316	262	11	T72	4000
cegr02003_0001	1257	148	249	178	267	1	PICKUP	1000
cegr02011_0011	1027	285	254	311	262	11	T72	3000
cegr02019_0011	101	290	263	304	267	11	T72	5000
cegr01937_0012	731	231	249	247	255	12	ZSU23	4500
cegr01927_0001	1549	303	244	333	252	1	PICKUP	2000
cegr02013_0006	1722	238	251	248	257	6	BRDM2	3500
cegr01939_0009	838	276	252	290	258	9	BMP2	5000
cegr02015_0009	947	248	255	262	261	9	BMP2	4000
cegr02015_0013	704	290	258	308	266	13	2S3	4000
cegr01931_0006	381	195	251	209	259	6	BRDM2	3000
cegr01935_0006	906	339	248	349	254	6	BRDM2	4000
cegr02015_0012	1408	285	254	303	260	12	ZSU23	4000
cegr02005_0001	1557	382	251	416	263	1	PICKUP	1500
cegr02017_0013	616	341	246	351	252	13	2S3	4500
cegr02007_0012	892	206	261	226	273	12	ZSU23	2000
cegr01937_0002	864	331	253	337	257	2	SUV	4500
cegr02005_0009	674	368	245	420	263	9	BMP2	1500
cegr02019_0005	506	347	254	365	258	5	BTR70	5000
cegr01935_0009	1685	266	260	286	266	9	BMP2	4000
cegr02005_0002	938	350	245	384	257	2	SUV	1500
cegr02007_0009	96	317	244	353	258	9	BMP2	2000
cegr02009_0011	1625	366	247	392	257	11	T72	2500
cegr02013_0002	1067	337	259	349	265	2	SUV	3500
cegr02009_0001	1118	335	257	359	265	1	PICKUP	2500
cegr01939_0002	425	280	250	288	254	2	SUV	5000
cegr01927_0005	730	237	241	275	253	5	BTR70	2000
cegr01937_0012	1662	208	249	216	255	12	ZSU23	4500
cegr01923_0012	825	450	228	504	254	12	ZSU23	1000
cegr02007_0009	1662	388	247	420	261	9	BMP2	2000
cegr01933_0011	604	284	252	296	258	11	T72	3500
cegr02007_0013	1615	347	247	385	261	13	2S3	2000
cegr01929_0006	1438	347	255	373	263	6	BRDM2	2500
cegr01931_0001	266	231	251	243	257	1	PICKUP	3000
cegr01923_0009	390	157	251	233	279	9	BMP2	1000
cegr02009_0006	220	284	259	310	267	6	BRDM2	2500
cegr01925_0002	1159	389	243	417	255	2	SUV	1500
cegr02003_0012	918	395	251	465	277	12	ZSU23	1000
cegr02013_0002	359	242	259	256	265	2	SUV	3500
cegr01933_0005	1424	354	251	374	257	5	BTR70	3500
cegr02019_0011	1486	325	264	339	268	11	T72	5000
cegr01929_0002	1130	360	253	378	261	2	SUV	2500
cegr02009_0011	1573	370	246	390	256	11	T72	2500
cegr01925_0006	620	361	250	403	264	6	BRDM2	1500
cegr02005_0005	1150	212	243	260	259	5	BTR70	1500
cegr01923_0006	705	165	238	229	260	6	BRDM2	1000
cegr01939_0011	1005	302	253	318	257	11	T72	5000
cegr01923_0011	282	393	261	473	285	11	T72	1000
cegr02019_0002	1404	330	255	338	259	2	SUV	5000
cegr02009_0009	162	346	253	370	263	9	BMP2	2500
cegr01931_0006	1470	218	251	240	259	6	BRDM2	3000
cegr01927_0001	849	403	245	429	255	1	PICKUP	2000
cegr02007_0013	613	373	247	407	261	13	2S3	2000
cegr02013_0011	655	264	251	284	257	11	T72	3500
cegr01931_0011	861	305	270	331	278	11	T72	3000
cegr02015_0009	348	325	254	343	260	9	BMP2	4000
cegr01937_0002	959	329	253	335	257	2	SUV	4500
cegr02007_0005	558	372	253	414	265	5	BTR70	2000
cegr01927_0005	1494	329	245	373	257	5	BTR70	2000
cegr02019_0001	1228	262	259	274	263	1	PICKUP	5000
cegr01939_0002	975	325	249	335	253	2	SUV	5000
cegr01935_0009	118	336	260	350	266	9	BMP2	4000
cegr01933_0001	1486	232	255	246	259	1	PICKUP	3500
cegr02009_0012	1582	313	252	339	262	12	ZSU23	2500
cegr02007_0012	467	369	260	399	272	12	ZSU23	2000
cegr02013_0012	1647	324	252	342	258	12	ZSU23	3500
cegr02009_0002	1562	331	260	351	268	2	SUV	2500
cegr01923_0013	236	304	242	378	272	13	2S3	1000
cegr01933_0012	1407	398	285	418	293	12	ZSU23	3500
cegr02013_0005	438	355	255	375	261	5	BTR70	3500
cegr01939_0011	27	255	253	271	257	11	T72	5000
cegr01927_0012	1738	235	243	261	255	12	ZSU23	2000
cegr02005_0013	462	346	249	398	269	13	2S3	1500
cegr01933_0001	571	283	254	299	258	1	PICKUP	3500
cegr02017_0001	200	209	250	217	254	1	PICKUP	4500
cegr02011_0011	497	292	255	318	263	11	T72	3000
cegr02011_0009	516	365	250	379	258	9	BMP2	3000
cegr01923_0011	248	419	261	497	285	11	T72	1000
cegr02015_0011	1372	315	250	331	261	11	T72	4000
cegr01923_0009	9	491	246	525	274	9	BMP2	1000
cegr01929_0005	209	317	263	333	273	5	BTR70	2500
cegr01923_0011	1340	395	255	473	279	11	T72	1000
cegr02007_0013	650	386	248	416	262	13	2S3	2000
cegr01923_0005	649	121	235	155	259	5	BTR70	1000
cegr02005_0012	1492	190	246	212	264	12	ZSU23	1500
cegr01925_0009	1666	199	242	229	260	9	BMP2	1500
cegr01923_0002	178	380	250	432	270	2	SUV	1000
cegr02015_0012	1191	272	255	286	261	12	ZSU23	4000
cegr02019_0001	247	255	259	265	263	1	PICKUP	5000
cegr01923_0012	564	244	235	312	261	12	ZSU23	1000
cegr02019_0001	640	311	259	319	263	1	PICKUP	5000
cegr01925_0011	1114	293	243	341	259	11	T72	1500
cegr02015_0005	66	298	250	318	256	5	BTR70	4000
cegr01929_0001	223	299	260	323	268	1	PICKUP	2500
cegr01929_0012	1200	249	258	261	268	12	ZSU23	2500
cegr02005_0002	1637	228	251	262	263	2	SUV	1500
cegr01929_0013	182	362	253	382	265	13	2S3	2500
cegr01933_0009	264	268	280	290	288	9	BMP2	3500
cegr01923_0001	1708	370	243	430	261	1	PICKUP	1000
cegr01927_0012	1496	257	243	291	255	12	ZSU23	2000
cegr02003_0013	1672	280	252	352	282	13	2S3	1000
cegr01937_0002	1746	314	252	326	256	2	SUV	4500
cegr01923_0005	1576	201	244	289	268	5	BTR70	1000
cegr02009_0013	1756	302	248	330	260	13	2S3	2500
cegr02003_0002	833	248	242	298	260	2	SUV	1000
cegr01939_0011	594	276	251	292	255	11	T72	5000
cegr02009_0009	1739	275	254	307	264	9	BMP2	2500
cegr01939_0009	491	300	253	316	259	9	BMP2	5000
cegr01939_0009	231	353	253	367	259	9	BMP2	5000
cegr02003_0005	531	394	236	452	260	5	BTR70	1000
cegr01925_0013	1779	344	246	396	266	13	2S3	1500
cegr02007_0002	1488	364	253	388	263	2	SUV	2000
cegr02009_0011	1452	361	247	385	257	11	T72	2500
cegr02015_0001	801	310	228	324	232	1	PICKUP	4000
cegr02005_0013	794	406	252	450	272	13	2S3	1500
cegr01931_0012	918	296	304	316	312	12	ZSU23	3000
cegr02019_0012	389	178	268	192	272	12	ZSU23	5000
cegr02003_0002	759	196	243	244	261	2	SUV	1000
cegr02011_0006	841	345	261	367	269	6	BRDM2	3000
cegr01927_0009	873	386	254	406	268	9	BMP2	2000
cegr01923_0011	839	95	264	139	288	11	T72	1000
cegr02009_0001	1144	323	257	347	265	1	PICKUP	2500
cegr02017_0013	168	278	246	292	252	13	2S3	4500
cegr01937_0012	1064	276	248	284	254	12	ZSU23	4500
cegr02007_0006	296	333	251	365	261	6	BRDM2	2000
cegr02003_0002	1394	463	249	505	269	2	SUV	1000
cegr02009_0009	646	259	253	289	263	9	BMP2	2500
cegr02013_0009	1146	343	257	365	265	9	BMP2	3500
cegr02005_0013	1753	443	250	467	270	13	2S3	1500
cegr02007_0002	634	243	250	255	260	2	SUV	2000
cegr01933_0011	1157	402	251	422	257	11	T72	3500
cegr02013_0012	950	368	253	386	261	12	ZSU23	3500
cegr02015_0005	43	302	250	322	256	5	BTR70	4000
cegr01925_0002	1507	345	248	379	260	2	SUV	1500
cegr02003_0011	124	382	251	462	275	11	T72	1000
cegr01935_0006	154	331	248	345	254	6	BRDM2	4000
cegr01939_0011	574	271	252	287	256	11	T72	5000
cegr02005_0012	168	294	248	338	266	12	ZSU23	1500
cegr01931_0005	1592	228	245	242	253	5	BTR70	3000
cegr02007_0013	901	370	250	410	264	13	2S3	2000
cegr01937_0011	120	301	250	319	256	11	T72	4500
cegr02017_0013	1743	340	246	354	252	13	2S3	4500
cegr01933_0009	722	248	279	270	287	9	BMP2	3500
cegr01935_0002	213	286	248	298	252	2	SUV	4000
cegr02003_0012	1466	200	265	270	291	12	ZSU23	1000
cegr01937_0005	329	251	254	267	258	5	BTR70	4500
cegr02003_0006	257	323	245	387	267	6	BRDM2	1000
cegr02007_0011	1212	374	254	404	266	11	T72	2000
cegr01935_0006	712	286	247	302	253	6	BRDM2	4000
cegr02003_0002	668	155	245	195	263	2	SUV	1000
cegr02007_0009	490	379	247	413	261	9	BMP2	2000
cegr02003_0006	802	239	234	303	256	6	BRDM2	1000
cegr01939_0009	1259	356	252	368	258	9	BMP2	5000
cegr01931_0002	1365	245	253	261	259	2	SUV	3000
cegr02009_0001	1753	344	252	366	260	1	PICKUP	2500
cegr02013_0011	1654	365	253	383	259	11	T72	3500
cegr01929_0011	1635	443	255	459	265	11	T72	2500
cegr01937_0002	1656	297	254	303	256	2	SUV	4500
cegr01933_0012	1647	343	286	363	294	12	ZSU23	3500
cegr02007_0009	1364	346	245	384	259	9	BMP2	2000
cegr01925_0011	1149	312	243	360	259	11	T72	1500
cegr02007_0009	910	232	245	262	259	9	BMP2	2000
cegr02003_0001	1274	153	249	189	267	1	PICKUP	1000
cegr02007_0005	56	266	249	306	261	5	BTR70	2000
cegr01933_0006	665	251	252	269	258	6	BRDM2	3500
cegr02015_0011	572	261	254	282	261	11	T72	4000
cegr02017_0013	1689	341	244	353	250	13	2S3	4500
cegr01927_0009	625	280	251	316	265	9	BMP2	2000
cegr01927_0005	1430	354	246	396	258	5	BTR70	2000
cegr02005_0001	1320	357	248	397	260	1	PICKUP	1500
cegr02007_0012	1071	229	257	261	269	12	ZSU23	2000
cegr02005_0005	1194	232	241	286	257	5	BTR70	1500
cegr02013_0011	383	316	254	336	260	11	T72	3500
cegr02015_0006	1655	268	258	284	264	6	BRDM2	4000
cegr02009_0009	1558	336	255	366	265	9	BMP2	2500
cegr02011_0013	672	374	252	388	262	13	2S3	3000
cegr01923_0011	1733	411	268	491	292	11	T72	1000
cegr01925_0011	1133	305	244	351	260	11	T72	1500
cegr02019_0012	464	189	267	199	271	12	ZSU23	5000
cegr02011_0011	154	365	256	389	264	11	T72	3000
cegr01939_0011	444	247	253	263	257	11	T72	5000
cegr02007_0001	317	355	256	383	266	1	PICKUP	2000
cegr01925_0012	1158	429	235	467	253	12	ZSU23	1500
cegr01935_0012	1122	286	274	302	280	12	ZSU23	4000
cegr01933_0012	497	324	285	338	293	12	ZSU23	3500
cegr02017_0013	1055	279	246	293	252	13	2S3	4500
cegr02019_0009	1632	350	262	362	268	9	BMP2	5000
cegr01929_0005	463	242	265	274	275	5	BTR70	2500
cegr01939_0001	1069	295	254	307	258	1	PICKUP	5000
cegr01935_0005	160	325	269	339	275	5	BTR70	4000
cegr01927_0006	51	349	249	381	261	6	BRDM2	2000
cegr02009_0013	423	264	248	294	260	13	2S3	2500
cegr02015_0011	910	241	250	260	260	11	T72	4000
cegr02007_0002	1588	325	252	351	262	2	SUV	2000
cegr01925_0011	1636	432	247	478	263	11	T72	1500
cegr02003_0011	1374	450	253	498	277	11	T72	1000
cegr02017_0011	83	271	257	289	263	11	T72	4500
cegr01923_0002	1615	321	247	373	267	2	SUV	1000
cegr02013_0013	1039	268	255	290	263	13	2S3	3500
cegr01933_0012	604	321	286	333	294	12	ZSU23	3500
cegr02005_0009	393	388	241	432	259	9	BMP2	1500
cegr01929_0001	346	281	259	295	267	1	PICKUP	2500
cegr02009_0002	1735	279	260	299	268	2	SUV	2500
cegr01925_0009	1743	214	241	256	259	9	BMP2	1500
cegr01927_0013	223	282	242	320	258	13	2S3	2000
cegr02019_0002	555	271	255	281	259	2	SUV	5000
cegr02009_0011	543	283	250	315	260	11	T72	2500
cegr02011_0013	157	266	254	278	264	13	2S3	3000
cegr02013_0002	586	231	258	239	264	2	SUV	3500
cegr01925_0005	289	294	246	352	262	5	BTR70	1500
cegr01937_0006	1359	257	252	271	256	6	BRDM2	4500
cegr02009_0013	897	393	249	407	261	13	2S3	2500
cegr02009_0002	672	257	259	265	267	2	SUV	2500
cegr02005_0005	1594	429	246	459	262	5	BTR70	1500
cegr01935_0002	1474	269	249	271	251	2	SUV	4000
cegr01923_0001	732	455	246	509	264	1	PICKUP	1000
cegr02017_0011	249	292	258	308	264	11	T72	4500
cegr01931_0001	1016	252	252	272	258	1	PICKUP	3000
cegr01923_0002	1111	458	238	504	256	2	SUV	1000
cegr02003_0009	314	382	231	454	257	9	BMP2	1000
cegr01935_0005	1616	254	269	270	275	5	BTR70	4000
cegr02017_0005	942	320	257	338	261	5	BTR70	4500
cegr01935_0001	441	256	252	272	256	1	PICKUP	4000
cegr01935_0006	1262	266	247	278	253	6	BRDM2	4000
cegr01929_0012	411	381	258	405	268	12	ZSU23	2500
cegr02007_0011	761	234	254	272	266	11	T72	2000
cegr01937_0001	1322	339	253	351	257	1	PICKUP	4500
cegr02017_0005	127	336	259	354	263	5	BTR70	4500
cegr02019_0005	1023	337	252	355	256	5	BTR70	5000
cegr02015_0012	1202	271	255	283	261	12	ZSU23	4000
cegr02005_0013	614	434	250	468	270	13	2S3	1500
cegr02017_0002	883	300	257	308	261	2	SUV	4500
cegr02007_0005	1290	379	251	419	263	5	BTR70	2000
cegr02019_0006	1331	263	252	275	256	6	BRDM2	5000
cegr02011_0005	1191	290	253	318	261	5	BTR70	3000
cegr02017_0012	1083	349	255	365	261	12	ZSU23	4500
cegr01923_0002	1477	431	247	481	267	2	SUV	1000
cegr01929_0005	688	198	261	214	271	5	BTR70	2500
cegr02007_0001	412	302	256	332	266	1	PICKUP	2000
cegr02007_0001	1394	255	255	285	265	1	PICKUP	2000
cegr01933_0009	1648	217	279	231	287	9	BMP2	3500
cegr02003_0005	1120	192	241	224	265	5	BTR70	1000
cegr01933_0012	209	380	286	398	294	12	ZSU23	3500
cegr01923_0009	346	198	252	278	280	9	BMP2	1000
cegr01939_0006	1011	315	251	323	255	6	BRDM2	5000
cegr02011_0005	1521	385	254	397	262	5	BTR70	3000
cegr01939_0002	365	283	250	291	254	2	SUV	5000
cegr02013_0005	475	344	255	368	261	5	BTR70	3500
cegr02011_0011	1508	374	255	392	263	11	T72	3000
cegr02019_0006	1619	325	253	333	257	6	BRDM2	5000
cegr01931_0011	761	285	272	309	280	11	T72	3000
cegr02015_0009	1381	298	253	318	259	9	BMP2	4000
cegr01925_0011	419	238	254	292	270	11	T72	1500
cegr01935_0001	688	317	251	325	255	1	PICKUP	4000
cegr01939_0002	551	280	250	284	254	2	SUV	5000
cegr02007_0002	1558	336	252	362	262	2	SUV	2000
cegr01927_0001	1032	332	246	362	256	1	PICKUP	2000
cegr01937_0011	777	257	251	275	257	11	T72	4500
cegr02009_0013	271	262	249	280	261	13	2S3	2500
cegr02013_0013	88	265	255	287	263	13	2S3	3500
cegr02015_0013	1396	249	258	257	266	13	2S3	4000
cegr01925_0011	323	296	251	344	267	11	T72	1500
cegr02015_0013	675	281	258	299	266	13	2S3	4000
cegr02017_0006	532	283	256	289	260	6	BRDM2	4500
cegr01929_0011	567	390	258	422	268	11	T72	2500
cegr02009_0012	1576	316	252	342	262	12	ZSU23	2500
cegr01937_0009	1788	311	246	325	252	9	BMP2	4500
cegr01937_0001	947	290	254	300	258	1	PICKUP	4500
cegr01927_0012	384	236	244	258	256	12	ZSU23	2000
cegr02011_0012	1514	376	254	388	262	12	ZSU23	3000
cegr02003_0006	1552	127	244	177	266	6	BRDM2	1000
cegr02013_0012	1082	338	254	356	262	12	ZSU23	3500
cegr01933_0002	83	315	251	329	257	2	SUV	3500
cegr01925_0013	1149	206	253	254	273	13	2S3	1500
cegr02015_0009	382	329	255	345	261	9	BMP2	4000
cegr02003_0012	1169	457	258	513	284	12	ZSU23	1000
cegr02013_0005	776	263	253	283	259	5	BTR70	3500
cegr02015_0012	976	315	254	333	260	12	ZSU23	4000
cegr02003_0011	1247	417	250	483	274	11	T72	1000
cegr01929_0001	387	277	259	289	267	1	PICKUP	2500
cegr01925_0005	962	381	242	433	258	5	BTR70	1500
cegr02011_0011	501	291	255	317	263	11	T72	3000
cegr02017_0013	513	336	245	348	251	13	2S3	4500
cegr02013_0005	904	260	253	272	259	5	BTR70	3500
cegr01925_0002	41	410	244	424	256	2	SUV	1500
cegr02013_0009	1220	364	258	386	266	9	BMP2	3500
cegr02003_0006	76	476	238	524	260	6	BRDM2	1000
cegr01923_0012	1668	137	228	189	254	12	ZSU23	1000
cegr01929_0002	336	328	255	348	263	2	SUV	2500
cegr02003_0006	300	271	246	335	268	6	BRDM2	1000
cegr02015_0002	744	279	257	289	261	2	SUV	4000
cegr02011_0009	746	332	250	358	258	9	BMP2	3000
cegr02011_0011	1224	327	255	351	263	11	T72	3000
cegr01931_0011	1506	373	271	399	279	11	T72	3000
cegr01939_0011	1148	278	253	292	257	11	T72	5000
cegr01925_0001	684	214	257	234	269	1	PICKUP	1500
cegr01927_0009	146	267	255	305	269	9	BMP2	2000
cegr02017_0006	486	285	257	293	261	6	BRDM2	4500
cegr02019_0012	277	155	267	169	271	12	ZSU23	5000
cegr01939_0001	1041	302	254	314	258	1	PICKUP	5000
cegr02019_0006	1308	260	252	270	256	6	BRDM2	5000
cegr01933_0009	1532	233	280	255	288	9	BMP2	3500
cegr02007_0005	464	416	253	442	265	5	BTR70	2000
cegr02005_0009	521	423	244	447	262	9	BMP2	1500
cegr02011_0012	1493	377	254	387	262	12	ZSU23	3000
cegr02005_0001	1181	250	245	290	257	1	PICKUP	1500
cegr02013_0012	888	378	253	394	261	12	ZSU23	3500
cegr01925_0002	609	194	247	210	259	2	SUV	1500
cegr02017_0002	144	363	258	369	262	2	SUV	4500
cegr01931_0011	1547	360	270	386	278	11	T72	3000
cegr02013_0013	284	227	256	243	264	13	2S3	3500
cegr02017_0011	1438	267	257	283	263	11	T72	4500
cegr01939_0012	1156	282	258	296	262	12	ZSU23	5000
cegr01937_0012	331	214	249	222	255	12	ZSU23	4500
cegr01935_0006	920	340	248	348	254	6	BRDM2	4000
cegr01931_0005	1695	240	245	264	253	5	BTR70	3000
cegr01935_0011	180	361	253	379	259	11	T72	4000
cegr02005_0002	314	279	253	313	265	2	SUV	1500
cegr01933_0012	426	332	285	350	293	12	ZSU23	3500
cegr02013_0006	674	245	251	259	257	6	BRDM2	3500
cegr02007_0009	933	230	244	256	258	9	BMP2	2000
cegr02019_0009	815	299	260	315	266	9	BMP2	5000
cegr01931_0002	803	322	250	338	256	2	SUV	3000
cegr01935_0012	1563	356	274	364	280	12	ZSU23	4000
cegr02019_0005	1303	387	253	393	257	5	BTR70	5000
cegr01933_0002	1544	239	251	251	257	2	SUV	3500
cegr02019_0009	411	349	262	361	268	9	BMP2	5000
cegr01925_0012	623	285	243	333	261	12	ZSU23	1500
cegr02005_0013	1249	207	253	237	273	13	2S3	1500
cegr02009_0005	1044	366	254	392	264	5	BTR70	2500
cegr02009_0009	1774	263	254	295	264	9	BMP2	2500
cegr02007_0011	1180	366	253	400	265	11	T72	2000
cegr02013_0005	671	286	254	310	260	5	BTR70	3500
cegr02003_0006	243	339	247	405	269	6	BRDM2	1000
cegr02017_0012	1574	378	255	394	261	12	ZSU23	4500
cegr01935_0002	798	343	247	351	251	2	SUV	4000
cegr02019_0001	324	269	259	281	263	1	PICKUP	5000
cegr01929_0012	527	359	259	387	269	12	ZSU23	2500
cegr02019_0009	1275	313	260	329	266	9	BMP2	5000
cegr01933_0012	388	338	285	356	293	12	ZSU23	3500
cegr02019_0005	731	312	252	324	256	5	BTR70	5000
cegr02005_0002	1303	404	250	430	262	2	SUV	1500
cegr02011_0013	1525	315	252	339	262	13	2S3	3000
cegr01931_0001	891	297	251	317	257	1	PICKUP	3000
cegr02003_0006	1493	165	244	227	266	6	BRDM2	1000
cegr01937_0002	1349	271	254	273	256	2	SUV	4500
cegr01935_0006	1133	297	247	313	253	6	BRDM2	4000
cegr01933_0006	1477	220	251	234	257	6	BRDM2	3500
cegr02009_0006	981	381	260	399	268	6	BRDM2	2500
cegr01927_0012	732	308	245	340	257	12	ZSU23	2000
cegr02005_0012	698	278	242	322	258	12	ZSU23	1500
cegr02009_0012	1121	348	248	374	258	12	ZSU23	2500
cegr01937_0011	165	294	250	310	256	11	T72	4500
cegr02009_0006	1221	302	260	328	268	6	BRDM2	2500
cegr02017_0006	1180	336	258	350	262	6	BRDM2	4500
cegr01933_0011	1578	366	253	386	259	11	T72	3500
cegr01923_0001	752	473	247	525	265	1	PICKUP	1000
cegr01929_0012	1775	364	256	390	266	12	ZSU23	2500
cegr02017_0013	59	276	246	284	252	13	2S3	4500
cegr02017_0006	62	344	258	352	262	6	BRDM2	4500
cegr02015_0006	1036	324	259	338	265	6	BRDM2	4000
cegr02013_0002	446	231	258	241	264	2	SUV	3500
cegr02007_0006	1104	255	249	287	259	6	BRDM2	2000
cegr02017_0013	1115	277	246	285	252	13	2S3	4500
cegr02007_0005	1619	352	253	396	265	5	BTR70	2000
cegr02019_0009	103	299	261	315	267	9	BMP2	5000
cegr02011_0006	1753	350	260	372	268	6	BRDM2	3000
cegr02009_0012	796	266	249	282	259	12	ZSU23	2500
cegr02009_0013	738	356	249	386	261	13	2S3	2500
cegr02019_0002	931	282	254	292	258	2	SUV	5000
cegr01929_0005	1560	238	264	272	274	5	BTR70	2500
cegr02007_0012	692	273	260	307	272	12	ZSU23	2000
cegr01935_0011	53	344	253	364	259	11	T72	4000
cegr01937_0011	796	260	251	278	257	11	T72	4500
cegr02017_0006	772	315	257	329	261	6	BRDM2	4500
cegr02003_0002	1387	469	249	509	269	2	SUV	1000
cegr01933_0012	973	391	286	411	292	12	ZSU23	3500
cegr02013_0002	16	329	260	341	266	2	SUV	3500
cegr01929_0006	1398	362	256	384	264	6	BRDM2	2500
cegr02011_0013	1216	267	252	279	262	13	2S3	3000
cegr01923_0001	477	216	248	272	266	1	PICKUP	1000
cegr02015_0011	1721	308	255	327	262	11	T72	4000
cegr02011_0002	1504	390	257	398	263	2	SUV	3000
cegr01923_0002	1083	439	237	489	255	2	SUV	1000
cegr01925_0009	1193	432	246	472	264	9	BMP2	1500
cegr02005_0001	1780	217	251	257	263	1	PICKUP	1500
cegr02013_0005	411	361	255	379	261	5	BTR70	3500
cegr02015_0002	372	294	258	306	262	2	SUV	4000
cegr02007_0001	631	220	256	236	264	1	PICKUP	2000
cegr01937_0009	182	256	244	266	250	9	BMP2	4500
cegr01935_0009	1393	331	260	347	266	9	BMP2	4000
cegr02019_0006	1298	259	252	269	256	6	BRDM2	5000
cegr02017_0012	76	362	256	376	262	12	ZSU23	4500
cegr01931_0006	1241	197	251	213	259	6	BRDM2	3000
cegr02007_0009	1317	325	244	363	258	9	BMP2	2000
cegr01939_0002	1352	338	250	348	254	2	SUV	5000
cegr02015_0006	358	342	261	350	267	6	BRDM2	4000
cegr02019_0011	802	331	264	347	268	11	T72	5000
cegr02019_0011	623	311	263	327	267	11	T72	5000
cegr01929_0012	1589	304	257	332	267	12	ZSU23	2500
cegr02019_0005	462	358	255	376	259	5	BTR70	5000
cegr02003_0005	1014	196	243	274	267	5	BTR70	1000
cegr02017_0012	1136	362	255	376	261	12	ZSU23	4500
cegr02013_0009	995	297	255	319	263	9	BMP2	3500
cegr02019_0006	1667	329	253	335	257	6	BRDM2	5000
cegr01925_0011	231	347	250	399	266	11	T72	1500
cegr01927_0011	769	229	253	265	265	11	T72	2000
cegr02013_0012	1772	357	252	377	260	12	ZSU23	3500
cegr02009_0002	52	372	259	384	267	2	SUV	2500
cegr01929_0006	1094	288	254	314	262	6	BRDM2	2500
cegr01927_0001	1143	292	246	322	256	1	PICKUP	2000
cegr01935_0011	1754	332	252	352	258	11	T72	4000
cegr02003_0009	402	434	235	486	261	9	BMP2	1000
cegr01935_0011	1182	277	255	293	261	11	T72	4000
cegr02017_0006	85	347	259	353	263	6	BRDM2	4500
cegr02019_0002	1306	336	255	340	259	2	SUV	5000
cegr01923_0005	920	290	230	372	254	5	BTR70	1000
cegr01925_0006	1082	208	242	248	256	6	BRDM2	1500
cegr02003_0001	384	235	243	295	261	1	PICKUP	1000
cegr02011_0009	1340	296	249	322	257	9	BMP2	3000
cegr02009_0005	320	328	256	362	266	5	BTR70	2500
cegr02015_0011	1299	300	251	322	260	11	T72	4000
cegr02019_0011	724	322	263	338	267	11	T72	5000
cegr01923_0009	1177	445	253	515	281	9	BMP2	1000
cegr02005_0005	602	417	246	457	262	5	BTR70	1500
cegr01933_0011	1679	334	254	356	260	11	T72	3500
cegr02007_0009	983	230	244	248	258	9	BMP2	2000
cegr02007_0001	534	237	255	265	265	1	PICKUP	2000
cegr01923_0009	264	290	254	368	282	9	BMP2	1000
cegr02019_0013	1609	326	258	342	264	13	2S3	5000
cegr02017_0011	1390	271	257	287	263	11	T72	4500
cegr01939_0012	469	274	257	288	261	12	ZSU23	5000
cegr01939_0012	818	322	257	328	261	12	ZSU23	5000
cegr01931_0009	106	300	254	326	262	9	BMP2	3000
cegr01927_0009	1260	236	254	276	268	9	BMP2	2000
cegr02009_0005	86	379	255	397	265	5	BTR70	2500
cegr01933_0005	493	354	251	376	257	5	BTR70	3500
cegr02009_0006	692	324	257	350	265	6	BRDM2	2500
cegr02003_0006	661	121	236	179	258	6	BRDM2	1000
cegr02019_0011	968	348	265	362	269	11	T72	5000
cegr01925_0001	1164	398	252	432	264	1	PICKUP	1500
cegr02011_0013	241	262	254	282	264	13	2S3	3000
cegr02019_0002	456	285	254	295	258	2	SUV	5000
cegr02007_0012	941	203	260	223	272	12	ZSU23	2000
cegr02011_0006	1795	335	261	355	269	6	BRDM2	3000
cegr02019_0009	830	297	261	313	267	9	BMP2	5000
cegr01933_0002	850	304	250	318	256	2	SUV	3500
cegr01931_0001	1171	230	252	238	258	1	PICKUP	3000
cegr02003_0011	644	130	258	170	282	11	T72	1000
cegr01937_0005	876	299	256	317	260	5	BTR70	4500
cegr01923_0002	1520	402	248	454	268	2	SUV	1000
cegr02017_0009	74	341	259	357	265	9	BMP2	4500
cegr01923_0011	1368	412	256	490	280	11	T72	1000
cegr01929_0011	1129	285	257	313	267	11	T72	2500
cegr01935_0002	1280	273	249	275	251	2	SUV	4000
cegr01923_0006	1409	438	240	502	262	6	BRDM2	1000
cegr02017_0009	1462	357	260	373	266	9	BMP2	4500
cegr02015_0001	634	325	228	331	232	1	PICKUP	4000
cegr01937_0006	37	265	252	279	256	6	BRDM2	4500
cegr02011_0005	1602	378	254	396	262	5	BTR70	3000
cegr01923_0011	547	185	266	267	290	11	T72	1000
cegr02013_0006	1165	352	252	364	258	6	BRDM2	3500
cegr02019_0001	975	254	260	264	264	1	PICKUP	5000
cegr02017_0013	531	338	245	350	251	13	2S3	4500
cegr02003_0012	475	172	262	222	288	12	ZSU23	1000
cegr02009_0012	709	267	249	283	259	12	ZSU23	2500
cegr02009_0011	1292	322	246	354	256	11	T72	2500
cegr02019_0013	914	277	255	293	261	13	2S3	5000
cegr02017_0006	44	345	258	355	262	6	BRDM2	4500
cegr02019_0005	122	364	253	382	257	5	BTR70	5000
cegr01927_0005	1797	253	243	273	255	5	BTR70	2000
cegr02019_0012	1259	143	268	157	272	12	ZSU23	5000
cegr01935_0011	1552	289	253	309	259	11	T72	4000
cegr02005_0011	1610	384	251	438	267	11	T72	1500
cegr01925_0002	1678	261	248	295	260	2	SUV	1500
cegr01929_0001	758	347	256	371	264	1	PICKUP	2500
cegr02005_0001	1527	400	251	430	263	1	PICKUP	1500
cegr01929_0001	1493	278	259	292	267	1	PICKUP	2500
cegr02019_0005	1671	320	253	338	257	5	BTR70	5000
cegr02015_0005	1451	307	249	327	255	5	BTR70	4000
cegr01933_0005	148	345	250	367	256	5	BTR70	3500
cegr01935_0002	1341	267	249	269	251	2	SUV	4000
cegr01939_0002	154	307	250	317	254	2	SUV	5000
cegr02019_0001	1761	274	258	286	262	1	PICKUP	5000
cegr01923_0013	789	194	237	272	267	13	2S3	1000
cegr02007_0009	1237	291	243	329	257	9	BMP2	2000
cegr01935_0012	96	338	274	354	280	12	ZSU23	4000
cegr01935_0012	596	309	273	325	279	12	ZSU23	4000
cegr02007_0005	1550	388	254	426	266	5	BTR70	2000
cegr01925_0012	15	275	236	321	252	12	ZSU23	1500
cegr02013_0001	106	298	240	312	244	1	PICKUP	3500
cegr02013_0002	1475	286	260	300	266	2	SUV	3500
cegr01925_0005	260	315	246	373	262	5	BTR70	1500
cegr01927_0013	751	295	242	335	256	13	2S3	2000
cegr02017_0009	265	375	259	385	265	9	BMP2	4500
cegr01923_0005	312	354	244	442	268	5	BTR70	1000
cegr01933_0012	1743	323	286	341	294	12	ZSU23	3500
cegr01933_0005	913	260	249	276	255	5	BTR70	3500
cegr01935_0011	87	349	253	369	259	11	T72	4000
cegr01923_0005	840	217	232	301	256	5	BTR70	1000
cegr02017_0002	1339	362	258	368	262	2	SUV	4500
cegr01937_0011	1369	299	251	317	257	11	T72	4500
cegr01933_0002	644	242	251	254	257	2	SUV	3500
cegr02011_0009	1720	365	251	381	259	9	BMP2	3000
cegr02011_0002	254	380	257	392	263	2	SUV	3000
cegr01927_0013	32	361	245	401	261	13	2S3	2000
cegr01935_0009	285	323	260	341	266	9	BMP2	4000
cegr02005_0001	153	189	246	209	258	1	PICKUP	1500
cegr01931_0012	1035	321	304	343	312	12	ZSU23	3000
cegr02009_0012	928	284	249	312	259	12	ZSU23	2500
cegr02007_0013	805	400	249	428	263	13	2S3	2000
cegr01935_0009	1600	288	260	306	266	9	BMP2	4000
cegr02019_0006	1785	320	254	334	258	6	BRDM2	5000
cegr02013_0011	918	259	251	279	257	11	T72	3500
cegr01933_0012	1437	391	285	411	293	12	ZSU23	3500
cegr01929_0013	200	363	253	385	265	13	2S3	2500
cegr01931_0012	854	288	304	306	312	12	ZSU23	3000
cegr02013_0002	1279	331	260	343	266	2	SUV	3500
cegr01935_0006	511	258	247	264	253	6	BRDM2	4000
cegr02019_0005	576	332	253	350	257	5	BTR70	5000
cegr01927_0013	820	330	241	366	255	13	2S3	2000
cegr01929_0006	203	259	253	279	261	6	BRDM2	2500
cegr02007_0013	116	246	249	276	263	13	2S3	2000
cegr02015_0005	1003	329	252	349	258	5	BTR70	4000
cegr02005_0011	497	203	252	239	268	11	T72	1500
cegr02003_0006	1746	129	235	187	257	6	BRDM2	1000
cegr01935_0012	1627	353	274	365	280	12	ZSU23	4000
cegr02003_0009	359	412	233	474	259	9	BMP2	1000
cegr01939_0005	738	307	252	325	256	5	BTR70	5000
cegr02005_0001	22	217	252	255	264	1	PICKUP	1500
cegr01929_0013	1287	365	252	381	264	13	2S3	2500
cegr01933_0011	1164	403	251	423	257	11	T72	3500
cegr02013_0001	73	305	240	321	244	1	PICKUP	3500
cegr02009_0013	37	303	250	335	262	13	2S3	2500
cegr01933_0009	395	232	280	252	288	9	BMP2	3500
cegr02009_0012	746	265	250	277	260	12	ZSU23	2500
cegr02019_0006	1744	327	253	339	257	6	BRDM2	5000
cegr02019_0002	1030	298	255	308	259	2	SUV	5000
cegr01935_0005	1607	254	269	272	275	5	BTR70	4000
cegr02011_0009	963	268	250	292	258	9	BMP2	3000
cegr01931_0009	551	243	252	267	260	9	BMP2	3000
cegr02003_0013	168	111	253	171	283	13	2S3	1000
cegr01933_0011	1605	358	253	378	259	11	T72	3500
cegr02005_0001	58	198	252	228	264	1	PICKUP	1500
cegr02005_0011	566	201	251	227	267	11	T72	1500
cegr01931_0001	1343	245	251	263	257	1	PICKUP	3000
cegr01933_0009	1048	339	281	353	289	9	BMP2	3500
cegr01929_0013	745	489	251	505	263	13	2S3	2500
cegr02011_0005	656	346	255	374	263	5	BTR70	3000
cegr02007_0011	84	340	255	380	267	11	T72	2000
cegr01937_0011	1662	244	250	260	256	11	T72	4500
cegr02007_0013	996	325	250	363	264	13	2S3	2000
cegr02015_0005	1182	293	250	311	256	5	BTR70	4000
cegr01937_0011	1080	313	250	327	256	11	T72	4500
cegr02013_0013	1660	331	255	349	263	13	2S3	3500
cegr02015_0001	496	300	228	316	232	1	PICKUP	4000
cegr01927_0005	1185	395	244	421	256	5	BTR70	2000
cegr02007_0013	586	364	248	400	262	13	2S3	2000
cegr02003_0011	839	165	252	243	276	11	T72	1000
cegr02019_0009	335	340	262	354	268	9	BMP2	5000
cegr02003_0012	1087	482	254	514	280	12	ZSU23	1000
cegr01935_0006	394	269	248	283	254	6	BRDM2	4000
cegr01931_0001	158	230	253	240	259	1	PICKUP	3000
cegr02013_0002	201	283	259	297	265	2	SUV	3500
cegr02019_0012	538	193	267	201	271	12	ZSU23	5000
cegr02015_0012	1010	309	254	325	260	12	ZSU23	4000
cegr02013_0006	949	279	251	297	257	6	BRDM2	3500
cegr01925_0009	783	304	241	356	259	9	BMP2	1500
cegr02019_0011	573	304	263	320	267	11	T72	5000
cegr01933_0009	869	293	280	315	288	9	BMP2	3500
cegr02011_0006	1771	344	260	364	268	6	BRDM2	3000
cegr02011_0012	904	286	256	308	264	12	ZSU23	3000
cegr01927_0005	1297	397	245	421	257	5	BTR70	2000
cegr01927_0012	52	342	243	374	255	12	ZSU23	2000
cegr01939_0009	1775	281	253	295	259	9	BMP2	5000
cegr02017_0013	925	295	246	313	252	13	2S3	4500
cegr02019_0013	307	325	258	341	264	13	2S3	5000
cegr01927_0009	1176	278	255	316	269	9	BMP2	2000
cegr02015_0006	785	259	259	269	265	6	BRDM2	4000
cegr02005_0006	913	372	244	412	258	6	BRDM2	1500
cegr01925_0013	157	231	245	283	265	13	2S3	1500
cegr02009_0009	521	298	254	328	264	9	BMP2	2500
cegr02009_0006	859	379	260	395	268	6	BRDM2	2500
cegr02007_0001	849	275	254	305	262	1	PICKUP	2000
cegr01931_0006	1529	243	251	263	259	6	BRDM2	3000
cegr02015_0002	275	316	257	328	261	2	SUV	4000
cegr02003_0001	1397	226	245	284	263	1	PICKUP	1000
cegr01923_0012	519	205	235	275	261	12	ZSU23	1000
cegr02011_0013	747	371	252	389	262	13	2S3	3000
cegr01929_0005	1296	321	264	337	274	5	BTR70	2500
cegr02019_0002	346	304	255	314	259	2	SUV	5000
cegr01927_0011	146	355	256	395	268	11	T72	2000
cegr01937_0011	1698	241	250	255	256	11	T72	4500
cegr02015_0005	1212	291	250	307	256	5	BTR70	4000
cegr02005_0013	1655	402	250	448	270	13	2S3	1500
cegr02019_0012	1204	135	268	149	272	12	ZSU23	5000
cegr01935_0001	841	303	252	317	256	1	PICKUP	4000
cegr01931_0011	80	397	271	421	279	11	T72	3000
cegr01935_0009	1349	337	260	349	266	9	BMP2	4000
cegr02017_0013	842	326	246	342	252	13	2S3	4500
cegr02017_0012	1612	372	255	386	261	12	ZSU23	4500
cegr01939_0012	1610	263	258	277	262	12	ZSU23	5000
cegr01923_0002	155	400	250	452	270	2	SUV	1000
cegr02005_0011	778	221	250	271	266	11	T72	1500
cegr02011_0009	666	352	250	374	258	9	BMP2	3000
cegr01937_0012	729	230	249	246	255	12	ZSU23	4500
cegr01925_0002	1282	411	244	425	256	2	SUV	1500
cegr01937_0012	1178	266	250	280	256	12	ZSU23	4500
cegr02003_0012	1186	451	259	511	285	12	ZSU23	1000
cegr01925_0009	477	195	244	223	262	9	BMP2	1500
cegr01925_0011	551	188	252	234	268	11	T72	1500
cegr02013_0005	807	261	253	277	259	5	BTR70	3500
cegr01931_0005	1740	251	245	279	253	5	BTR70	3000
cegr02011_0005	1635	371	254	393	262	5	BTR70	3000
cegr02005_0006	1151	389	249	427	263	6	BRDM2	1500
cegr01935_0012	914	272	275	280	281	12	ZSU23	4000
cegr01931_0009	591	252	252	278	260	9	BMP2	3000
cegr02009_0002	1394	369	260	383	268	2	SUV	2500
cegr02005_0005	1549	435	246	459	262	5	BTR70	1500
cegr01931_0006	1617	278	252	298	260	6	BRDM2	3000
cegr02013_0005	379	367	255	381	261	5	BTR70	3500
cegr01929_0005	313	296	264	326	274	5	BTR70	2500
cegr02017_0005	1174	360	260	368	264	5	BTR70	4500
cegr01929_0002	13	381	253	391	261	2	SUV	2500
cegr02011_0005	439	382	254	398	262	5	BTR70	3000
cegr01929_0002	1402	368	254	382	262	2	SUV	2500
cegr01937_0001	1768	315	254	327	258	1	PICKUP	4500
cegr01923_0005	674	121	234	167	258	5	BTR70	1000
cegr01929_0005	1485	267	264	301	274	5	BTR70	2500
cegr01933_0009	990	326	281	346	289	9	BMP2	3500
cegr01935_0002	201	289	248	301	252	2	SUV	4000
cegr01931_0002	31	322	252	336	258	2	SUV	3000
cegr01925_0005	1212	386	245	432	261	5	BTR70	1500
cegr02013_0001	528	361	240	379	244	1	PICKUP	3500
cegr01939_0009	947	294	252	310	258	9	BMP2	5000
cegr01925_0002	622	194	246	208	258	2	SUV	1500
cegr02003_0002	215	320	254	372	274	2	SUV	1000
cegr01923_0006	1306	502	237	526	259	6	BRDM2	1000
cegr01927_0009	648	293	252	329	266	9	BMP2	2000
cegr02009_0009	1726	279	254	311	264	9	BMP2	2500
cegr02007_0011	1003	315	253	355	265	11	T72	2000
cegr02013_0001	466	343	239	359	243	1	PICKUP	3500
cegr01937_0011	836	269	251	285	257	11	T72	4500
cegr02011_0001	638	395	256	403	262	1	PICKUP	3000
cegr01933_0012	859	365	286	383	292	12	ZSU23	3500
cegr02007_0011	513	220	255	248	267	11	T72	2000
cegr01929_0001	693	326	255	350	263	1	PICKUP	2500
cegr01923_0012	1408	172	221	240	247	12	ZSU23	1000
cegr02019_0013	799	269	255	279	261	13	2S3	5000
cegr02017_0011	165	281	257	299	263	11	T72	4500
cegr01927_0009	481	213	251	247	265	9	BMP2	2000
cegr01937_0012	305	214	249	224	255	12	ZSU23	4500
cegr02013_0013	1393	245	254	267	262	13	2S3	3500
cegr02009_0002	26	374	259	384	267	2	SUV	2500
cegr01925_0013	1074	237	253	291	273	13	2S3	1500
cegr02007_0001	1492	227	254	249	264	1	PICKUP	2000
cegr01933_0012	1138	423	285	435	293	12	ZSU23	3500
cegr02003_0013	57	114	255	156	285	13	2S3	1000
cegr01929_0006	605	360	256	384	264	6	BRDM2	2500
cegr02005_0009	1656	412	242	448	260	9	BMP2	1500
cegr01925_0005	1281	348	244	404	260	5	BTR70	1500
cegr01937_0006	700	291	253	297	257	6	BRDM2	4500
cegr01927_0002	1681	277	255	303	265	2	SUV	2000
cegr02003_0012	1047	470	253	518	279	12	ZSU23	1000
cegr02005_0006	1722	239	243	281	257	6	BRDM2	1500
cegr02007_0005	1100	280	248	322	260	5	BTR70	2000
cegr01935_0011	382	376	253	386	259	11	T72	4000
cegr02005_0005	781	297	249	355	265	5	BTR70	1500
cegr02007_0009	1101	238	243	274	257	9	BMP2	2000
cegr01937_0012	1540	212	249	226	255	12	ZSU23	4500
cegr02009_0005	1684	255	253	273	263	5	BTR70	2500
cegr01939_0012	725	314	257	326	261	12	ZSU23	5000
cegr01935_0011	1666	313	253	331	259	11	T72	4000
cegr02007_0012	1041	220	257	250	269	12	ZSU23	2000
cegr01935_0011	1790	341	252	361	258	11	T72	4000
cegr01925_0002	1493	352	248	384	260	2	SUV	1500
cegr02009_0013	637	327	246	357	258	13	2S3	2500
cegr02019_0002	471	283	254	293	258	2	SUV	5000
cegr01935_0006	966	338	248	348	254	6	BRDM2	4000
cegr02005_0005	129	235	241	287	257	5	BTR70	1500
cegr02015_0013	1612	276	256	296	264	13	2S3	4000
cegr01935_0006	150	332	248	346	254	6	BRDM2	4000
cegr02005_0002	1442	332	252	368	264	2	SUV	1500
cegr01925_0002	283	322	248	356	260	2	SUV	1500
cegr01929_0002	1702	292	256	312	264	2	SUV	2500
cegr02009_0002	1512	347	260	367	268	2	SUV	2500
cegr01939_0001	112	294	254	306	258	1	PICKUP	5000
cegr02005_0013	1113	225	256	267	276	13	2S3	1500
cegr01931_0005	196	325	248	345	256	5	BTR70	3000
cegr01923_0001	501	236	247	294	265	1	PICKUP	1000
cegr02003_0012	146	363	260	433	286	12	ZSU23	1000
cegr01929_0012	1299	249	257	267	267	12	ZSU23	2500
cegr01927_0002	1093	371	252	395	262	2	SUV	2000
cegr02005_0001	1274	322	247	362	259	1	PICKUP	1500
cegr02003_0001	905	302	261	364	279	1	PICKUP	1000
cegr01923_0006	625	259	239	325	261	6	BRDM2	1000
cegr01929_0006	855	266	255	286	263	6	BRDM2	2500
cegr01927_0006	1114	283	247	315	259	6	BRDM2	2000
cegr02007_0002	1524	349	253	375	263	2	SUV	2000
cegr01937_0006	1259	231	251	245	255	6	BRDM2	4500
cegr02019_0006	615	287	253	299	257	6	BRDM2	5000
cegr02015_0006	1465	261	259	273	265	6	BRDM2	4000
cegr02009_0011	360	330	247	362	257	11	T72	2500
cegr01929_0006	785	286	255	312	263	6	BRDM2	2500
cegr02013_0002	278	262	259	276	265	2	SUV	3500
cegr02009_0011	7	360	248	382	258	11	T72	2500
cegr01925_0006	170	222	240	266	254	6	BRDM2	1500
cegr01923_0005	142	478	238	524	262	5	BTR70	1000
cegr02011_0002	1378	389	257	399	263	2	SUV	3000
cegr01929_0012	593	344	259	372	269	12	ZSU23	2500
cegr01925_0001	1452	385	257	421	269	1	PICKUP	1500
cegr02007_0006	1632	342	252	374	264	6	BRDM2	2000
cegr02007_0011	522	220	255	246	267	11	T72	2000
cegr01939_0002	875	308	249	318	253	2	SUV	5000
cegr02017_0013	505	334	245	348	251	13	2S3	4500
cegr02005_0006	321	249	250	293	264	6	BRDM2	1500
cegr02009_0006	642	306	257	330	265	6	BRDM2	2500
cegr01927_0011	103	371	256	411	268	11	T72	2000
cegr02015_0005	1180	293	250	311	256	5	BTR70	4000
cegr02017_0009	1607	326	260	344	266	9	BMP2	4500
cegr01939_0005	719	304	252	322	256	5	BTR70	5000
cegr01929_0002	807	272	254	286	262	2	SUV	2500
cegr02007_0011	1097	344	252	382	264	11	T72	2000
cegr02019_0013	1765	303	257	319	263	13	2S3	5000
cegr02009_0001	1074	352	257	374	265	1	PICKUP	2500
cegr02015_0002	964	323	257	335	261	2	SUV	4000
cegr02017_0002	267	353	258	361	262	2	SUV	4500
cegr01923_0011	1172	256	259	326	283	11	T72	1000
cegr01925_0009	898	386	242	438	260	9	BMP2	1500
cegr01925_0001	1530	336	259	378	271	1	PICKUP	1500
cegr02017_0009	1760	307	259	317	265	9	BMP2	4500
cegr02015_0002	1043	341	257	353	261	2	SUV	4000
cegr01939_0011	486	254	253	270	257	11	T72	5000
cegr01923_0001	431	182	251	232	269	1	PICKUP	1000
cegr01923_0006	746	133	236	187	258	6	BRDM2	1000
cegr02019_0005	1626	328	253	346	257	5	BTR70	5000
cegr02005_0013	902	346	254	398	274	13	2S3	1500
cegr01931_0001	807	320	251	336	257	1	PICKUP	3000
cegr01923_0002	423	174	249	222	269	2	SUV	1000
cegr02015_0009	1149	257	253	275	259	9	BMP2	4000
cegr01931_0009	186	270	253	296	261	9	BMP2	3000
cegr01937_0002	656	290	252	300	256	2	SUV	4500
cegr01927_0013	333	260	243	292	257	13	2S3	2000
cegr02005_0002	1157	431	248	449	260	2	SUV	1500
cegr02019_0011	926	345	265	359	269	11	T72	5000
cegr01937_0009	1383	260	245	278	251	9	BMP2	4500
cegr01923_0005	1795	112	238	166	262	5	BTR70	1000
cegr01935_0009	678	250	259	262	265	9	BMP2	4000
cegr01925_0006	1799	182	247	212	261	6	BRDM2	1500
cegr02003_0011	1414	441	254	501	278	11	T72	1000
cegr02007_0002	661	244	250	260	260	2	SUV	2000
cegr02011_0011	1440	367	255	387	263	11	T72	3000
cegr01937_0009	1230	250	244	258	250	9	BMP2	4500
cegr02013_0006	618	256	251	274	257	6	BRDM2	3500
cegr02011_0012	895	289	256	311	264	12	ZSU23	3000
cegr01925_0013	731	402	248	446	268	13	2S3	1500
cegr02019_0013	1675	316	258	332	264	13	2S3	5000
cegr02005_0006	884	354	244	396	258	6	BRDM2	1500
cegr02007_0012	532	344	259	378	271	12	ZSU23	2000
cegr01925_0012	1286	380	239	426	255	12	ZSU23	1500
cegr01931_0009	433	229	252	243	260	9	BMP2	3000
cegr02011_0009	1585	364	250	382	258	9	BMP2	3000
cegr02019_0002	1464	324	255	334	259	2	SUV	5000
cegr02015_0013	1042	324	257	344	265	13	2S3	4000
cegr01933_0005	265	366	250	384	256	5	BTR70	3500
cegr02011_0011	811	259	254	277	262	11	T72	3000
cegr01933_0011	1307	418	251	430	257	11	T72	3500
cegr01937_0002	601	279	253	289	257	2	SUV	4500
cegr01937_0012	608	214	249	228	255	12	ZSU23	4500
cegr01937_0011	786	259	251	277	257	11	T72	4500
cegr01939_0001	1618	319	254	331	258	1	PICKUP	5000
cegr02009_0009	1652	306	254	338	264	9	BMP2	2500
cegr01927_0013	249	277	244	313	258	13	2S3	2000
cegr01923_0005	1279	462	240	524	264	5	BTR70	1000
cegr01923_0006	1558	252	240	318	262	6	BRDM2	1000
cegr02019_0011	552	301	263	317	267	11	T72	5000
cegr01937_0006	177	233	251	247	255	6	BRDM2	4500
cegr01935_0011	881	334	254	352	260	11	T72	4000
cegr02011_0005	1183	288	253	316	261	5	BTR70	3000
cegr02011_0001	3	291	257	309	263	1	PICKUP	3000
cegr01925_0006	1240	331	246	375	260	6	BRDM2	1500
cegr01927_0009	1302	221	253	257	267	9	BMP2	2000
cegr02009_0001	233	314	257	338	265	1	PICKUP	2500
cegr01923_0006	1104	323	228	387	250	6	BRDM2	1000
cegr01929_0005	1316	317	264	337	274	5	BTR70	2500
cegr02015_0013	1502	252	256	270	264	13	2S3	4000
cegr02015_0012	1434	290	254	308	260	12	ZSU23	4000
cegr02009_0011	1447	360	247	384	257	11	T72	2500
cegr02011_0013	1727	366	250	384	260	13	2S3	3000
cegr02009_0009	620	264	253	294	263	9	BMP2	2500
cegr01923_0002	1402	473	247	517	265	2	SUV	1000
cegr01933_0001	550	276	254	292	258	1	PICKUP	3500
cegr02013_0013	303	226	256	244	264	13	2S3	3500
cegr02019_0005	392	370	254	384	258	5	BTR70	5000
cegr01933_0005	661	311	250	335	256	5	BTR70	3500
cegr02009_0001	671	291	255	315	263	1	PICKUP	2500
cegr01937_0006	236	226	250	236	254	6	BRDM2	4500
cegr02019_0006	1633	327	253	335	257	6	BRDM2	5000
cegr02005_0002	36	426	250	444	262	2	SUV	1500
cegr01925_0013	1760	336	246	388	266	13	2S3	1500
cegr02011_0013	196	263	253	277	263	13	2S3	3000
cegr01929_0001	351	280	258	294	266	1	PICKUP	2500
cegr02011_0009	756	330	250	356	258	9	BMP2	3000
cegr02009_0012	248	384	249	398	259	12	ZSU23	2500
cegr02015_0002	218	328	258	340	262	2	SUV	4000
cegr01939_0002	905	312	249	322	253	2	SUV	5000
cegr01937_0005	1773	257	255	275	259	5	BTR70	4500
cegr02015_0009	42	260	252	278	258	9	BMP2	4000
cegr02009_0005	401	295	256	329	266	5	BTR70	2500
cegr02019_0011	1137	356	264	366	268	11	T72	5000
cegr02011_0005	690	335	254	363	262	5	BTR70	3000
cegr02017_0011	118	274	257	292	263	11	T72	4500
cegr02009_0013	812	378	249	402	261	13	2S3	2500
cegr01939_0005	1285	287	253	305	257	5	BTR70	5000
cegr01939_0012	326	258	258	268	262	12	ZSU23	5000
cegr02005_0012	1194	322	247	368	265	12	ZSU23	1500
cegr01937_0012	1707	206	249	214	255	12	ZSU23	4500
cegr01931_0006	990	288	254	308	262	6	BRDM2	3000
cegr02005_0005	497	434	246	462	262	5	BTR70	1500
cegr01929_0013	1086	393	250	425	262	13	2S3	2500
cegr02019_0012	325	165	267	179	271	12	ZSU23	5000
cegr01933_0006	83	324	253	340	259	6	BRDM2	3500
cegr01929_0005	220	315	263	333	273	5	BTR70	2500
cegr01925_0012	985	459	237	483	255	12	ZSU23	1500
cegr01929_0001	1231	339	259	363	267	1	PICKUP	2500
cegr02017_0002	1323	364	258	368	262	2	SUV	4500
cegr01925_0002	651	193	245	207	257	2	SUV	1500
cegr02019_0011	1072	357	265	365	269	11	T72	5000
cegr02017_0009	127	350	259	368	265	9	BMP2	4500
cegr02007_0012	1797	247	258	283	270	12	ZSU23	2000
cegr01939_0009	346	333	253	349	259	9	BMP2	5000
cegr01929_0005	445	248	265	282	275	5	BTR70	2500
cegr01939_0001	970	318	253	330	257	1	PICKUP	5000
cegr02003_0011	1160	364	248	442	272	11	T72	1000
cegr01923_0006	1260	480	233	522	255	6	BRDM2	1000
cegr01923_0013	1217	426	234	478	264	13	2S3	1000
cegr01923_0012	25	223	215	291	241	12	ZSU23	1000
cegr02003_0009	1003	143	238	211	266	9	BMP2	1000
cegr02011_0005	557	375	254	395	262	5	BTR70	3000
cegr01935_0012	517	324	275	342	281	12	ZSU23	4000
cegr02017_0001	1444	276	251	282	255	1	PICKUP	4500
cegr01935_0005	1320	309	269	329	275	5	BTR70	4000
cegr01927_0012	600	254	244	288	256	12	ZSU23	2000
cegr02017_0009	1530	345	259	361	265	9	BMP2	4500
cegr02005_0001	1196	262	245	302	257	1	PICKUP	1500
cegr02017_0011	1679	263	257	275	263	11	T72	4500
cegr01927_0011	367	267	256	305	268	11	T72	2000
cegr02007_0001	980	345	254	373	262	1	PICKUP	2000
cegr01931_0001	856	308	251	326	257	1	PICKUP	3000
cegr02015_0011	692	247	253	263	261	11	T72	4000
cegr02015_0011	1000	251	251	274	260	11	T72	4000
cegr01933_0006	1505	225	251	241	257	6	BRDM2	3500
cegr02017_0006	1785	326	257	340	261	6	BRDM2	4500
cegr01939_0012	1164	281	258	295	262	12	ZSU23	5000
cegr02009_0001	900	374	255	388	263	1	PICKUP	2500
cegr01923_0005	967	333	231	417	255	5	BTR70	1000
cegr02007_0006	1786	268	251	298	263	6	BRDM2	2000
cegr02005_0013	1462	290	250	340	270	13	2S3	1500
cegr02017_0009	212	367	259	381	265	9	BMP2	4500
cegr01935_0002	63	321	248	333	252	2	SUV	4000
cegr01929_0001	1288	317	260	341	268	1	PICKUP	2500
cegr01939_0006	1362	355	253	367	257	6	BRDM2	5000
cegr02007_0006	1652	332	252	364	264	6	BRDM2	2000
cegr02019_0006	1774	323	253	335	257	6	BRDM2	5000
[truncated: 1,901 more rows]
