# Supplementary material for: Long-Range Thermal Target Detection in Data-Limited Settings Using Restricted Receptive Fields
Source: Sensors (Basel). 2023 Sep 11;23(18):7806. doi: 10.3390/s23187806 (PMC10536622; doi:10.3390/s23187806)
Supplement: Supplementary file 1 [file sensors-23-07806-s001.zip › File S1/val1.csv]

tag	frame	x1	y1	x2	y2	tgtid	tgt	range
cegr02015_0013	1382	249	257	259	265	13	2S3	4000
cegr02005_0002	1009	384	246	416	258	2	SUV	1500
cegr01933_0006	244	274	253	292	259	6	BRDM2	3500
cegr02019_0011	940	346	265	360	269	11	T72	5000
cegr02007_0006	960	242	250	258	260	6	BRDM2	2000
cegr02013_0011	1722	357	252	377	258	11	T72	3500
cegr02005_0006	718	241	243	283	257	6	BRDM2	1500
cegr02007_0011	649	216	255	246	267	11	T72	2000
cegr01937_0005	843	295	256	313	260	5	BTR70	4500
cegr02013_0013	1455	266	253	286	261	13	2S3	3500
cegr01925_0006	1683	250	249	294	263	6	BRDM2	1500
cegr01929_0011	1533	417	255	445	265	11	T72	2500
cegr01939_0001	780	331	253	339	257	1	PICKUP	5000
cegr01925_0002	483	213	249	245	261	2	SUV	1500
cegr02011_0002	918	292	256	306	262	2	SUV	3000
cegr02011_0011	425	311	255	335	263	11	T72	3000
cegr01929_0011	1108	280	257	306	267	11	T72	2500
cegr01931_0002	1591	235	253	245	259	2	SUV	3000
cegr01929_0012	1523	287	256	315	266	12	ZSU23	2500
cegr02013_0011	89	363	254	383	260	11	T72	3500
cegr02015_0012	544	307	254	323	260	12	ZSU23	4000
cegr02017_0005	838	300	257	316	261	5	BTR70	4500
cegr01937_0012	1158	270	249	282	255	12	ZSU23	4500
cegr02011_0009	1694	368	251	382	259	9	BMP2	3000
cegr01925_0009	1300	373	248	427	266	9	BMP2	1500
cegr01929_0002	1119	357	253	375	261	2	SUV	2500
cegr02003_0005	1771	383	245	451	269	5	BTR70	1000
cegr02007_0009	428	396	247	418	261	9	BMP2	2000
cegr02007_0009	570	348	247	388	261	9	BMP2	2000
cegr02011_0001	1157	285	257	297	263	1	PICKUP	3000
cegr02009_0001	635	276	253	300	261	1	PICKUP	2500
cegr01923_0001	1308	152	257	194	275	1	PICKUP	1000
cegr02011_0005	191	306	253	334	261	5	BTR70	3000
cegr01935_0002	559	284	248	296	252	2	SUV	4000
cegr02015_0009	955	247	253	261	259	9	BMP2	4000
cegr02007_0001	1255	327	255	359	265	1	PICKUP	2000
cegr01929_0012	1545	292	256	320	266	12	ZSU23	2500
cegr02005_0012	960	420	243	444	261	12	ZSU23	1500
cegr02005_0001	500	416	248	442	260	1	PICKUP	1500
cegr02017_0009	103	346	259	362	265	9	BMP2	4500
cegr02003_0002	231	306	253	358	273	2	SUV	1000
cegr01929_0002	1556	331	255	351	263	2	SUV	2500
cegr01931_0002	789	318	250	334	256	2	SUV	3000
cegr02019_0013	604	278	256	292	262	13	2S3	5000
cegr02007_0005	747	270	251	314	263	5	BTR70	2000
cegr02007_0013	417	285	247	323	261	13	2S3	2000
cegr02015_0011	1329	308	251	326	261	11	T72	4000
cegr01923_0012	798	435	229	495	255	12	ZSU23	1000
cegr02005_0006	1303	283	250	325	264	6	BRDM2	1500
cegr02013_0001	748	413	241	419	245	1	PICKUP	3500
cegr01935_0011	269	367	253	383	259	11	T72	4000
cegr02017_0011	673	333	258	343	264	11	T72	4500
cegr02011_0002	1702	354	257	370	263	2	SUV	3000
cegr02011_0009	1558	358	250	380	258	9	BMP2	3000
cegr02013_0012	433	299	254	319	260	12	ZSU23	3500
cegr01927_0001	1583	317	244	347	252	1	PICKUP	2000
cegr01939_0012	96	264	258	276	262	12	ZSU23	5000
cegr02009_0002	1725	281	261	301	269	2	SUV	2500
cegr01937_0005	312	252	254	270	258	5	BTR70	4500
cegr01927_0009	1419	208	253	230	267	9	BMP2	2000
cegr02013_0009	385	380	258	394	266	9	BMP2	3500
cegr01931_0006	643	231	251	253	259	6	BRDM2	3000
cegr02017_0012	1342	395	253	405	259	12	ZSU23	4500
cegr02017_0012	745	339	255	353	261	12	ZSU23	4500
cegr01925_0013	589	421	245	451	265	13	2S3	1500
cegr01939_0001	694	318	253	330	257	1	PICKUP	5000
cegr02005_0013	266	223	249	273	269	13	2S3	1500
cegr02019_0001	190	247	259	253	263	1	PICKUP	5000
cegr02019_0001	1315	281	260	293	264	1	PICKUP	5000
cegr02003_0013	957	343	260	423	290	13	2S3	1000
cegr01931_0006	1758	304	254	316	262	6	BRDM2	3000
cegr01927_0013	728	287	242	327	256	13	2S3	2000
cegr01925_0013	313	311	246	361	266	13	2S3	1500
cegr02015_0011	1078	264	253	282	260	11	T72	4000
cegr02013_0002	1330	322	260	336	266	2	SUV	3500
cegr02007_0002	944	325	252	349	262	2	SUV	2000
cegr01937_0005	1205	299	256	317	260	5	BTR70	4500
cegr01925_0011	670	175	249	205	265	11	T72	1500
cegr02015_0006	208	311	259	327	265	6	BRDM2	4000
cegr01939_0012	1595	262	258	276	262	12	ZSU23	5000
cegr02011_0011	1236	328	254	354	262	11	T72	3000
cegr01939_0006	841	340	252	354	256	6	BRDM2	5000
cegr01925_0013	1652	284	246	334	266	13	2S3	1500
cegr02017_0002	850	296	256	304	260	2	SUV	4500
cegr02007_0006	1703	304	252	336	264	6	BRDM2	2000
cegr02017_0013	323	303	246	319	252	13	2S3	4500
cegr02005_0002	418	225	251	259	263	2	SUV	1500
cegr01923_0009	86	464	249	526	277	9	BMP2	1000
cegr01935_0002	1419	266	249	268	251	2	SUV	4000
cegr02009_0002	1260	374	259	386	267	2	SUV	2500
cegr01931_0005	656	233	245	251	253	5	BTR70	3000
cegr02009_0013	712	351	248	381	260	13	2S3	2500
cegr01935_0005	1060	320	269	338	275	5	BTR70	4000
cegr02009_0013	547	298	247	328	259	13	2S3	2500
cegr01937_0011	470	239	250	251	256	11	T72	4500
cegr02019_0001	1090	247	257	253	261	1	PICKUP	5000
cegr02005_0005	181	262	242	320	258	5	BTR70	1500
cegr01929_0006	1236	354	254	376	262	6	BRDM2	2500
cegr01923_0012	1187	336	221	404	247	12	ZSU23	1000
cegr02015_0001	937	278	228	292	232	1	PICKUP	4000
cegr02013_0011	235	344	254	366	260	11	T72	3500
cegr01937_0001	299	307	254	321	258	1	PICKUP	4500
cegr02007_0005	134	306	250	348	262	5	BTR70	2000
cegr01929_0001	1248	333	259	357	267	1	PICKUP	2500
cegr02005_0013	275	227	249	277	269	13	2S3	1500
cegr02005_0011	1304	430	248	470	264	11	T72	1500
cegr01939_0005	871	327	252	339	256	5	BTR70	5000
cegr01925_0002	503	206	249	236	261	2	SUV	1500
cegr01927_0009	1193	268	255	308	269	9	BMP2	2000
cegr01923_0005	808	191	231	273	255	5	BTR70	1000
cegr02015_0009	611	316	256	334	262	9	BMP2	4000
cegr02007_0005	1234	351	250	393	262	5	BTR70	2000
cegr02007_0002	25	381	254	405	264	2	SUV	2000
cegr02003_0006	1126	497	234	527	256	6	BRDM2	1000
cegr02007_0005	919	244	251	258	263	5	BTR70	2000
cegr01937_0001	334	315	254	329	258	1	PICKUP	4500
cegr02011_0006	772	368	261	388	269	6	BRDM2	3000
cegr02019_0001	1551	315	259	321	263	1	PICKUP	5000
cegr02017_0011	404	309	257	327	263	11	T72	4500
cegr02005_0002	818	282	244	316	256	2	SUV	1500
cegr01925_0005	657	208	238	254	254	5	BTR70	1500
cegr02011_0009	1781	354	251	378	259	9	BMP2	3000
cegr02007_0001	196	390	256	402	264	1	PICKUP	2000
cegr02009_0009	1583	329	254	359	264	9	BMP2	2500
cegr02017_0006	551	283	256	289	260	6	BRDM2	4500
cegr02009_0011	781	245	247	267	257	11	T72	2500
cegr02015_0009	559	326	256	344	262	9	BMP2	4000
cegr02013_0011	142	356	252	376	258	11	T72	3500
cegr02019_0013	202	337	258	351	264	13	2S3	5000
cegr02015_0001	429	282	227	296	231	1	PICKUP	4000
cegr02009_0009	574	277	254	309	264	9	BMP2	2500
cegr01927_0006	1161	263	246	293	258	6	BRDM2	2000
cegr02009_0009	862	241	250	259	260	9	BMP2	2500
cegr02019_0002	497	280	254	290	258	2	SUV	5000
cegr01925_0001	614	226	257	258	269	1	PICKUP	1500
cegr01927_0005	437	248	243	290	255	5	BTR70	2000
cegr02009_0005	1132	382	254	396	264	5	BTR70	2500
cegr01925_0012	1695	182	237	216	255	12	ZSU23	1500
cegr01931_0005	732	243	245	269	253	5	BTR70	3000
cegr01935_0012	1511	352	274	364	280	12	ZSU23	4000
cegr02007_0002	883	302	250	328	260	2	SUV	2000
cegr02015_0005	991	332	252	352	258	5	BTR70	4000
cegr02011_0002	1424	392	257	400	263	2	SUV	3000
cegr02019_0012	506	194	267	202	271	12	ZSU23	5000
cegr01937_0005	89	293	256	311	260	5	BTR70	4500
cegr01931_0012	1044	322	304	346	312	12	ZSU23	3000
cegr01923_0013	878	233	235	305	265	13	2S3	1000
cegr01929_0013	585	470	252	498	264	13	2S3	2500
cegr02007_0005	287	387	251	427	263	5	BTR70	2000
cegr01933_0002	1024	347	249	355	255	2	SUV	3500
cegr01925_0013	1593	256	245	308	265	13	2S3	1500
cegr02007_0013	100	250	249	282	263	13	2S3	2000
cegr02017_0013	33	275	246	285	252	13	2S3	4500
cegr01939_0012	881	320	258	330	262	12	ZSU23	5000
cegr01933_0011	300	333	254	355	260	11	T72	3500
cegr01925_0009	81	409	247	453	265	9	BMP2	1500
cegr02003_0012	1495	178	263	248	289	12	ZSU23	1000
cegr01931_0002	1031	332	252	342	258	2	SUV	3000
cegr01929_0011	1597	433	257	455	267	11	T72	2500
cegr02009_0002	1576	327	261	347	269	2	SUV	2500
cegr01923_0005	749	146	232	220	256	5	BTR70	1000
cegr02005_0011	1672	357	253	411	269	11	T72	1500
cegr01929_0012	730	314	260	342	270	12	ZSU23	2500
cegr01935_0012	1290	315	275	331	281	12	ZSU23	4000
cegr01927_0002	255	295	255	321	265	2	SUV	2000
cegr01935_0012	1593	356	274	366	280	12	ZSU23	4000
cegr02013_0006	1395	316	253	334	259	6	BRDM2	3500
cegr01933_0012	1517	373	285	391	293	12	ZSU23	3500
cegr01931_0006	783	288	252	306	260	6	BRDM2	3000
cegr01925_0012	1639	196	237	236	253	12	ZSU23	1500
cegr01933_0006	92	323	253	339	259	6	BRDM2	3500
cegr01927_0001	583	386	244	414	252	1	PICKUP	2000
cegr02003_0001	108	205	249	251	267	1	PICKUP	1000
cegr02011_0011	706	262	254	280	262	11	T72	3000
cegr01937_0005	222	267	254	285	258	5	BTR70	4500
cegr01927_0009	201	235	253	275	267	9	BMP2	2000
cegr02015_0009	238	303	253	323	259	9	BMP2	4000
cegr02017_0005	923	316	257	334	261	5	BTR70	4500
cegr01925_0006	769	247	250	291	264	6	BRDM2	1500
cegr01935_0011	132	355	253	373	259	11	T72	4000
cegr01925_0001	482	286	259	328	271	1	PICKUP	1500
cegr02011_0005	1674	361	254	387	262	5	BTR70	3000
cegr02015_0011	62	324	255	341	262	11	T72	4000
cegr01935_0006	796	311	248	327	254	6	BRDM2	4000
cegr01923_0001	445	191	250	243	268	1	PICKUP	1000
cegr02015_0011	1474	326	251	340	262	11	T72	4000
cegr02015_0002	123	344	259	352	263	2	SUV	4000
cegr02003_0006	546	105	239	141	261	6	BRDM2	1000
cegr02009_0011	389	322	247	354	257	11	T72	2500
cegr01939_0006	347	340	252	352	256	6	BRDM2	5000
cegr02007_0006	572	389	253	415	265	6	BRDM2	2000
cegr01923_0005	636	121	235	155	259	5	BTR70	1000
cegr02017_0011	1295	280	257	298	263	11	T72	4500
cegr02007_0002	336	277	251	303	261	2	SUV	2000
cegr02007_0005	1794	266	250	306	262	5	BTR70	2000
cegr01927_0006	66	340	249	372	261	6	BRDM2	2000
cegr02017_0006	505	283	257	291	261	6	BRDM2	4500
cegr02009_0001	713	310	256	334	264	1	PICKUP	2500
cegr01937_0012	1629	209	249	219	255	12	ZSU23	4500
cegr02011_0009	353	326	249	352	257	9	BMP2	3000
cegr01935_0001	385	244	253	258	257	1	PICKUP	4000
cegr01925_0009	338	236	247	290	265	9	BMP2	1500
cegr01937_0011	74	308	251	326	257	11	T72	4500
cegr01935_0001	293	239	253	245	257	1	PICKUP	4000
cegr02009_0002	295	316	261	336	269	2	SUV	2500
cegr02013_0011	1779	351	253	373	259	11	T72	3500
cegr01935_0011	522	373	253	389	259	11	T72	4000
cegr01939_0011	1420	231	253	243	257	11	T72	5000
cegr02017_0002	1144	343	258	353	262	2	SUV	4500
cegr02019_0001	1725	284	258	296	262	1	PICKUP	5000
cegr02015_0012	1162	276	255	292	261	12	ZSU23	4000
cegr02013_0009	512	347	258	369	266	9	BMP2	3500
cegr01937_0005	476	246	253	254	257	5	BTR70	4500
cegr01935_0001	757	318	251	324	255	1	PICKUP	4000
cegr02017_0006	1660	335	258	349	262	6	BRDM2	4500
cegr01927_0011	970	301	253	337	265	11	T72	2000
cegr02009_0012	483	324	251	352	261	12	ZSU23	2500
cegr01927_0009	1105	314	255	354	269	9	BMP2	2000
cegr01933_0012	1264	422	284	436	292	12	ZSU23	3500
cegr01927_0009	732	345	253	381	267	9	BMP2	2000
cegr02005_0005	631	400	247	446	263	5	BTR70	1500
cegr02015_0012	1126	282	254	298	260	12	ZSU23	4000
cegr02017_0009	1371	371	260	383	266	9	BMP2	4500
cegr02019_0002	571	269	255	279	259	2	SUV	5000
cegr01933_0001	1479	231	255	245	259	1	PICKUP	3500
cegr02009_0001	1437	252	254	260	262	1	PICKUP	2500
cegr02005_0009	1310	226	236	278	254	9	BMP2	1500
cegr01927_0005	316	290	245	334	257	5	BTR70	2000
cegr02011_0011	275	342	256	368	264	11	T72	3000
cegr02013_0006	1215	357	252	365	258	6	BRDM2	3500
cegr01923_0011	83	484	250	532	274	11	T72	1000
cegr02005_0009	1499	341	241	393	259	9	BMP2	1500
cegr02011_0013	597	358	250	380	260	13	2S3	3000
cegr01925_0012	1459	284	237	328	253	12	ZSU23	1500
cegr02007_0009	1043	228	244	256	258	9	BMP2	2000
cegr02015_0005	682	377	252	389	258	5	BTR70	4000
cegr02013_0002	1133	343	259	351	265	2	SUV	3500
cegr02003_0013	1153	218	264	298	294	13	2S3	1000
cegr02015_0012	823	340	255	352	261	12	ZSU23	4000
cegr01933_0012	1458	386	285	406	293	12	ZSU23	3500
cegr02017_0013	554	339	245	349	251	13	2S3	4500
cegr01927_0012	1037	417	242	433	254	12	ZSU23	2000
cegr02007_0009	1188	270	243	310	257	9	BMP2	2000
cegr02007_0011	1493	352	255	392	267	11	T72	2000
cegr02013_0002	1118	343	259	351	265	2	SUV	3500
cegr02003_0006	970	402	232	462	254	6	BRDM2	1000
cegr02005_0012	9	386	243	430	261	12	ZSU23	1500
cegr01939_0006	682	372	252	384	256	6	BRDM2	5000
cegr02019_0009	369	344	262	358	268	9	BMP2	5000
cegr02007_0013	685	395	248	421	262	13	2S3	2000
cegr02003_0009	769	282	242	356	270	9	BMP2	1000
cegr01937_0005	770	281	255	299	259	5	BTR70	4500
cegr01925_0005	665	210	238	258	254	5	BTR70	1500
cegr02015_0006	1300	306	260	322	266	6	BRDM2	4000
cegr01925_0006	1446	418	249	446	263	6	BRDM2	1500
cegr01923_0001	780	490	248	536	266	1	PICKUP	1000
cegr01935_0002	1281	273	249	275	251	2	SUV	4000
cegr01923_0006	2	131	231	191	253	6	BRDM2	1000
cegr01931_0005	993	323	246	343	254	5	BTR70	3000
cegr01939_0001	1672	327	253	337	257	1	PICKUP	5000
cegr02011_0005	381	370	254	394	262	5	BTR70	3000
cegr02011_0012	3	269	256	283	264	12	ZSU23	3000
cegr02011_0005	904	268	253	292	261	5	BTR70	3000
cegr02013_0005	1203	332	255	356	261	5	BTR70	3500
cegr02009_0006	773	354	258	378	266	6	BRDM2	2500
cegr02019_0001	1546	315	259	321	263	1	PICKUP	5000
cegr01923_0012	1353	213	221	281	247	12	ZSU23	1000
cegr02015_0011	945	243	251	263	260	11	T72	4000
cegr02017_0011	445	315	257	331	263	11	T72	4500
cegr02017_0011	1544	264	257	274	263	11	T72	4500
cegr01931_0006	892	306	254	316	262	6	BRDM2	3000
cegr01937_0002	311	274	253	284	257	2	SUV	4500
cegr02017_0001	280	221	251	233	255	1	PICKUP	4500
cegr02007_0012	1181	277	255	309	267	12	ZSU23	2000
cegr01931_0005	721	241	245	265	253	5	BTR70	3000
cegr01933_0012	81	409	285	429	293	12	ZSU23	3500
cegr02019_0005	830	311	252	319	256	5	BTR70	5000
cegr01929_0013	1677	456	252	488	264	13	2S3	2500
cegr01939_0005	569	278	252	296	256	5	BTR70	5000
cegr02013_0011	762	255	251	269	257	11	T72	3500
cegr01933_0011	1298	418	251	430	257	11	T72	3500
cegr02007_0001	1136	376	256	392	264	1	PICKUP	2000
cegr02017_0012	1505	389	254	403	260	12	ZSU23	4500
cegr01927_0012	1576	235	244	263	256	12	ZSU23	2000
cegr02015_0001	1412	280	227	294	231	1	PICKUP	4000
cegr01937_0011	639	238	251	254	257	11	T72	4500
cegr02015_0001	1170	244	227	248	231	1	PICKUP	4000
cegr01923_0006	997	201	227	265	249	6	BRDM2	1000
cegr01935_0012	167	346	273	360	279	12	ZSU23	4000
cegr02011_0005	81	272	253	296	261	5	BTR70	3000
cegr02003_0001	358	230	244	288	262	1	PICKUP	1000
cegr02015_0002	23	352	259	356	263	2	SUV	4000
cegr01937_0002	1724	309	252	321	256	2	SUV	4500
cegr02013_0009	131	329	256	351	264	9	BMP2	3500
cegr01937_0006	626	277	253	289	257	6	BRDM2	4500
cegr01939_0001	767	330	253	338	257	1	PICKUP	5000
cegr02003_0005	1436	271	239	353	263	5	BTR70	1000
cegr02007_0009	1162	260	243	298	257	9	BMP2	2000
cegr02007_0002	1600	320	252	346	262	2	SUV	2000
cegr02007_0009	1100	238	243	274	257	9	BMP2	2000
cegr01929_0011	1351	355	255	385	265	11	T72	2500
cegr01929_0005	432	252	265	286	275	5	BTR70	2500
cegr02017_0012	453	389	253	403	259	12	ZSU23	4500
cegr02019_0006	422	259	252	265	256	6	BRDM2	5000
cegr01929_0006	469	365	254	381	262	6	BRDM2	2500
cegr01939_0012	1670	273	259	287	263	12	ZSU23	5000
cegr02017_0013	174	279	246	293	252	13	2S3	4500
cegr02003_0012	643	169	259	235	285	12	ZSU23	1000
cegr02009_0006	1401	261	258	275	266	6	BRDM2	2500
cegr01927_0001	212	260	246	274	254	1	PICKUP	2000
cegr01935_0005	1176	331	268	339	274	5	BTR70	4000
cegr01925_0011	274	324	251	374	267	11	T72	1500
cegr02005_0009	607	404	243	446	261	9	BMP2	1500
cegr02015_0009	637	309	256	329	262	9	BMP2	4000
cegr01933_0011	397	311	252	333	258	11	T72	3500
cegr02015_0002	1672	277	257	289	261	2	SUV	4000
cegr01931_0012	1703	399	304	421	312	12	ZSU23	3000
cegr01927_0012	1783	240	244	270	256	12	ZSU23	2000
cegr01925_0009	294	267	248	319	266	9	BMP2	1500
cegr01933_0009	328	250	280	272	288	9	BMP2	3500
cegr01925_0001	1518	343	258	385	270	1	PICKUP	1500
cegr02017_0005	12	308	258	326	262	5	BTR70	4500
cegr01925_0011	1379	420	243	462	259	11	T72	1500
cegr01931_0012	1150	353	303	375	311	12	ZSU23	3000
cegr02015_0002	1097	348	257	358	261	2	SUV	4000
cegr02019_0011	169	287	263	299	267	11	T72	5000
cegr02005_0005	1551	435	246	459	262	5	BTR70	1500
cegr01925_0002	1761	227	249	261	261	2	SUV	1500
cegr02015_0012	338	271	254	285	260	12	ZSU23	4000
cegr02003_0011	1358	453	253	495	277	11	T72	1000
cegr01923_0001	860	524	251	544	269	1	PICKUP	1000
cegr01923_0012	285	127	225	177	251	12	ZSU23	1000
cegr02011_0001	87	285	257	293	263	1	PICKUP	3000
cegr02011_0002	478	324	256	340	262	2	SUV	3000
cegr02005_0002	1231	426	249	444	261	2	SUV	1500
cegr02019_0009	1562	356	262	364	268	9	BMP2	5000
cegr01937_0011	510	237	250	247	256	11	T72	4500
cegr01923_0009	947	449	243	523	269	9	BMP2	1000
cegr01927_0006	1766	388	249	412	259	6	BRDM2	2000
cegr02007_0002	752	260	250	282	260	2	SUV	2000
cegr02011_0009	624	361	250	379	258	9	BMP2	3000
cegr02017_0012	940	333	253	345	259	12	ZSU23	4500
cegr01923_0011	687	101	263	171	287	11	T72	1000
cegr02015_0002	59	350	258	356	262	2	SUV	4000
cegr02003_0009	1624	363	236	439	262	9	BMP2	1000
cegr02013_0001	1486	327	239	345	243	1	PICKUP	3500
cegr02017_0011	522	323	258	337	264	11	T72	4500
cegr02019_0013	1689	314	257	330	263	13	2S3	5000
cegr02003_0012	234	288	262	358	288	12	ZSU23	1000
cegr01929_0002	1479	350	255	370	263	2	SUV	2500
cegr01923_0009	882	383	241	461	267	9	BMP2	1000
cegr02009_0011	1144	278	246	308	256	11	T72	2500
cegr01933_0002	1420	267	250	281	256	2	SUV	3500
cegr02017_0009	1397	368	260	382	266	9	BMP2	4500
cegr02007_0011	1717	273	257	313	269	11	T72	2000
cegr01937_0009	705	324	245	332	251	9	BMP2	4500
cegr01929_0005	1103	292	263	324	273	5	BTR70	2500
cegr01937_0011	148	296	250	314	256	11	T72	4500
cegr02013_0012	850	384	253	396	261	12	ZSU23	3500
cegr02017_0001	486	261	251	273	255	1	PICKUP	4500
cegr02009_0011	1385	345	247	375	257	11	T72	2500
cegr01939_0006	139	307	251	317	255	6	BRDM2	5000
cegr02007_0011	664	217	255	249	267	11	T72	2000
cegr02007_0009	207	358	245	396	259	9	BMP2	2000
cegr01937_0006	43	263	252	277	256	6	BRDM2	4500
cegr01939_0005	119	278	252	296	256	5	BTR70	5000
cegr01927_0013	555	243	244	275	258	13	2S3	2000
cegr02003_0005	1519	324	239	408	263	5	BTR70	1000
cegr02009_0006	1159	327	260	353	268	6	BRDM2	2500
cegr01939_0011	1036	296	253	312	257	11	T72	5000
cegr01929_0012	224	407	256	421	266	12	ZSU23	2500
cegr02017_0001	140	206	249	210	253	1	PICKUP	4500
cegr02007_0009	1580	406	247	422	261	9	BMP2	2000
cegr02011_0006	554	389	261	405	269	6	BRDM2	3000
cegr02003_0011	566	138	259	200	283	11	T72	1000
cegr02013_0009	1497	359	258	381	266	9	BMP2	3500
cegr01931_0011	652	280	271	296	279	11	T72	3000
cegr02005_0011	350	245	255	299	271	11	T72	1500
cegr01927_0006	526	283	245	315	255	6	BRDM2	2000
cegr02011_0009	1575	362	250	382	258	9	BMP2	3000
cegr01923_0013	654	118	237	182	267	13	2S3	1000
cegr01937_0011	931	287	251	305	257	11	T72	4500
cegr02013_0002	903	300	259	314	265	2	SUV	3500
cegr02011_0006	639	398	261	408	269	6	BRDM2	3000
cegr01929_0012	1389	257	257	281	267	12	ZSU23	2500
cegr02005_0009	352	372	241	420	259	9	BMP2	1500
cegr02015_0012	270	267	254	279	260	12	ZSU23	4000
cegr02019_0009	531	350	262	362	268	9	BMP2	5000
cegr02009_0001	750	327	256	351	264	1	PICKUP	2500
cegr02007_0006	966	243	250	257	260	6	BRDM2	2000
cegr02019_0011	453	291	263	307	267	11	T72	5000
cegr02019_0005	1735	314	252	328	256	5	BTR70	5000
cegr01923_0009	710	201	242	279	268	9	BMP2	1000
cegr01939_0001	239	269	254	279	258	1	PICKUP	5000
cegr02009_0012	373	360	249	388	259	12	ZSU23	2500
cegr01933_0009	873	295	280	317	288	9	BMP2	3500
cegr01933_0002	169	290	250	304	256	2	SUV	3500
cegr02013_0001	846	398	240	412	244	1	PICKUP	3500
cegr02007_0005	336	406	252	438	264	5	BTR70	2000
cegr01935_0011	685	359	253	379	259	11	T72	4000
cegr01937_0005	1023	317	256	325	260	5	BTR70	4500
cegr01939_0005	122	278	252	296	256	5	BTR70	5000
cegr02013_0009	639	304	258	326	266	9	BMP2	3500
cegr02015_0002	412	285	257	297	261	2	SUV	4000
cegr02015_0005	615	367	250	385	256	5	BTR70	4000
cegr02003_0002	544	133	248	155	266	2	SUV	1000
cegr02013_0013	1236	226	256	238	264	13	2S3	3500
cegr02011_0006	1292	315	260	337	268	6	BRDM2	3000
cegr01925_0012	177	206	237	246	253	12	ZSU23	1500
cegr02009_0009	1054	271	249	303	259	9	BMP2	2500
cegr01923_0011	1700	438	267	516	291	11	T72	1000
cegr01925_0001	1437	393	257	427	269	1	PICKUP	1500
cegr01935_0001	1353	246	253	260	257	1	PICKUP	4000
cegr02009_0005	1009	354	254	384	264	5	BTR70	2500
cegr02011_0006	885	328	261	350	269	6	BRDM2	3000
cegr02019_0005	1157	373	254	389	258	5	BTR70	5000
cegr01923_0006	327	451	231	501	253	6	BRDM2	1000
cegr01931_0002	570	251	252	267	258	2	SUV	3000
cegr02013_0009	1283	377	258	393	266	9	BMP2	3500
cegr02011_0013	1451	292	252	318	262	13	2S3	3000
cegr02015_0006	1384	280	260	296	266	6	BRDM2	4000
cegr02007_0002	1747	276	251	302	261	2	SUV	2000
cegr02013_0005	848	260	253	272	259	5	BTR70	3500
cegr01925_0009	1426	277	248	329	266	9	BMP2	1500
cegr02013_0009	434	371	258	391	266	9	BMP2	3500
cegr02017_0011	1453	267	257	281	263	11	T72	4500
cegr02013_0001	781	409	241	419	245	1	PICKUP	3500
cegr02015_0011	1188	284	253	303	261	11	T72	4000
cegr02007_0013	1724	391	249	421	263	13	2S3	2000
cegr02003_0013	1476	148	259	214	289	13	2S3	1000
cegr02003_0012	1613	113	263	165	289	12	ZSU23	1000
cegr01923_0012	443	164	233	234	259	12	ZSU23	1000
cegr02013_0011	1391	344	250	366	256	11	T72	3500
cegr01937_0011	1115	318	250	330	256	11	T72	4500
cegr01923_0009	76	470	249	528	277	9	BMP2	1000
cegr02013_0002	334	247	259	261	265	2	SUV	3500
cegr02015_0009	872	256	256	274	262	9	BMP2	4000
cegr01937_0005	303	253	254	271	258	5	BTR70	4500
cegr01933_0012	876	369	286	387	292	12	ZSU23	3500
cegr01925_0005	230	334	246	392	262	5	BTR70	1500
cegr01939_0002	600	279	250	285	254	2	SUV	5000
cegr02007_0009	685	304	247	340	261	9	BMP2	2000
cegr02003_0013	774	452	254	498	284	13	2S3	1000
cegr02019_0002	545	272	255	282	259	2	SUV	5000
cegr01927_0013	184	299	243	339	259	13	2S3	2000
cegr02011_0012	111	281	253	301	261	12	ZSU23	3000
cegr02009_0009	1751	271	254	303	264	9	BMP2	2500
cegr01927_0001	1252	271	245	293	255	1	PICKUP	2000
cegr01931_0012	176	397	304	419	312	12	ZSU23	3000
cegr02017_0009	1124	351	260	369	266	9	BMP2	4500
cegr01937_0012	803	245	249	259	255	12	ZSU23	4500
cegr02017_0011	1464	266	257	280	263	11	T72	4500
cegr01933_0001	800	343	253	351	257	1	PICKUP	3500
cegr01939_0001	1095	289	254	301	258	1	PICKUP	5000
cegr01935_0006	229	313	249	329	255	6	BRDM2	4000
cegr01939_0006	1584	377	253	387	257	6	BRDM2	5000
cegr01925_0012	166	208	237	250	253	12	ZSU23	1500
cegr01931_0011	362	316	271	342	279	11	T72	3000
cegr02011_0013	817	361	253	385	263	13	2S3	3000
cegr01929_0002	1485	349	255	369	263	2	SUV	2500
cegr01939_0005	1370	273	252	291	256	5	BTR70	5000
cegr01933_0001	673	315	254	331	258	1	PICKUP	3500
cegr01923_0011	1665	458	265	532	289	11	T72	1000
cegr02009_0009	794	239	250	257	260	9	BMP2	2500
cegr02007_0006	926	244	250	266	260	6	BRDM2	2000
cegr02015_0009	1567	333	256	341	262	9	BMP2	4000
cegr01923_0013	115	396	237	476	267	13	2S3	1000
cegr02005_0005	1241	261	241	317	257	5	BTR70	1500
cegr01931_0002	846	334	252	348	258	2	SUV	3000
cegr02015_0001	1755	310	228	324	232	1	PICKUP	4000
cegr02009_0009	339	351	254	373	264	9	BMP2	2500
cegr02005_0006	834	322	244	366	258	6	BRDM2	1500
cegr01939_0001	1627	320	253	332	257	1	PICKUP	5000
cegr01925_0005	176	370	244	422	260	5	BTR70	1500
cegr01933_0011	1521	382	253	404	259	11	T72	3500
cegr02015_0005	911	351	252	373	258	5	BTR70	4000
cegr02017_0006	762	313	257	327	261	6	BRDM2	4500
cegr01931_0001	316	236	251	252	257	1	PICKUP	3000
cegr02015_0001	1095	241	227	253	231	1	PICKUP	4000
cegr02011_0012	1591	368	254	388	262	12	ZSU23	3000
cegr02013_0001	35	314	240	332	244	1	PICKUP	3500
cegr01935_0012	548	318	274	336	280	12	ZSU23	4000
cegr02011_0005	1152	280	253	306	261	5	BTR70	3000
cegr02003_0006	717	158	232	222	254	6	BRDM2	1000
cegr02007_0006	1460	401	253	413	263	6	BRDM2	2000
cegr02005_0012	500	201	245	233	263	12	ZSU23	1500
cegr02011_0011	433	309	255	333	263	11	T72	3000
cegr02011_0009	1430	321	249	347	257	9	BMP2	3000
cegr01923_0005	20	476	235	518	259	5	BTR70	1000
cegr02011_0006	255	295	259	315	267	6	BRDM2	3000
cegr02019_0005	1050	344	253	360	257	5	BTR70	5000
cegr02019_0009	1036	283	260	293	266	9	BMP2	5000
cegr01929_0002	52	384	253	392	261	2	SUV	2500
cegr01935_0001	983	269	253	283	257	1	PICKUP	4000
cegr02011_0006	1770	343	260	365	268	6	BRDM2	3000
cegr01929_0006	1724	258	254	268	262	6	BRDM2	2500
cegr02013_0002	1757	229	259	239	265	2	SUV	3500
cegr02017_0005	1479	302	258	320	262	5	BTR70	4500
cegr01935_0012	1145	288	274	306	280	12	ZSU23	4000
cegr02015_0009	986	246	253	256	259	9	BMP2	4000
cegr01925_0006	112	189	241	227	255	6	BRDM2	1500
cegr01931_0009	1031	345	255	365	263	9	BMP2	3000
cegr01925_0012	1535	239	237	285	253	12	ZSU23	1500
cegr01929_0001	411	277	259	287	267	1	PICKUP	2500
cegr01925_0001	651	217	258	243	270	1	PICKUP	1500
cegr01929_0006	553	371	255	387	263	6	BRDM2	2500
cegr02015_0005	1474	310	249	332	255	5	BTR70	4000
cegr01927_0013	92	338	245	374	261	13	2S3	2000
cegr01935_0012	845	272	276	286	282	12	ZSU23	4000
cegr02003_0009	1119	127	234	169	260	9	BMP2	1000
cegr01933_0012	590	321	286	331	294	12	ZSU23	3500
cegr02015_0011	813	240	252	253	261	11	T72	4000
cegr01927_0011	1783	280	256	320	268	11	T72	2000
cegr02007_0012	1257	312	255	346	267	12	ZSU23	2000
cegr02003_0011	1400	445	254	501	278	11	T72	1000
cegr01935_0002	945	336	247	346	251	2	SUV	4000
cegr02005_0012	131	318	248	364	266	12	ZSU23	1500
cegr01923_0009	254	303	255	379	283	9	BMP2	1000
cegr02013_0011	750	257	251	271	257	11	T72	3500
cegr02019_0006	1693	330	253	336	257	6	BRDM2	5000
cegr02015_0009	1201	265	253	283	259	9	BMP2	4000
cegr02007_0005	456	420	253	444	265	5	BTR70	2000
cegr01925_0002	390	254	249	288	261	2	SUV	1500
cegr02013_0013	801	337	254	353	262	13	2S3	3500
cegr01929_0012	135	402	256	420	266	12	ZSU23	2500
cegr01929_0013	1002	423	250	453	262	13	2S3	2500
cegr02007_0011	1077	338	252	376	264	11	T72	2000
cegr01933_0012	64	413	285	431	293	12	ZSU23	3500
cegr02007_0001	1778	277	255	307	263	1	PICKUP	2000
cegr02007_0011	545	218	255	242	267	11	T72	2000
cegr01927_0012	1795	242	244	272	256	12	ZSU23	2000
cegr02019_0005	1513	354	254	372	258	5	BTR70	5000
cegr02011_0011	257	345	256	371	264	11	T72	3000
cegr02017_0009	516	352	259	370	265	9	BMP2	4500
cegr02005_0012	1689	250	243	294	259	12	ZSU23	1500
cegr02019_0006	143	307	253	321	257	6	BRDM2	5000
cegr01931_0001	1684	342	250	350	256	1	PICKUP	3000
cegr01923_0002	747	194	242	240	260	2	SUV	1000
cegr02017_0009	31	331	259	349	265	9	BMP2	4500
cegr01929_0002	63	385	253	391	261	2	SUV	2500
cegr02011_0005	1147	279	253	305	261	5	BTR70	3000
cegr02007_0013	1578	329	247	369	261	13	2S3	2000
cegr01923_0011	1770	383	270	465	294	11	T72	1000
cegr01935_0006	1476	276	247	292	253	6	BRDM2	4000
cegr02009_0001	155	345	258	369	266	1	PICKUP	2500
cegr02007_0002	282	290	252	316	262	2	SUV	2000
cegr01929_0005	1547	244	264	276	274	5	BTR70	2500
cegr01937_0011	1283	312	251	328	257	11	T72	4500
cegr02007_0001	1070	376	255	392	263	1	PICKUP	2000
cegr01939_0009	169	362	253	370	259	9	BMP2	5000
cegr01927_0009	1211	259	255	299	269	9	BMP2	2000
cegr01927_0011	945	290	253	326	265	11	T72	2000
cegr02015_0006	245	323	259	337	265	6	BRDM2	4000
cegr02009_0001	1302	266	257	286	265	1	PICKUP	2500
cegr01925_0011	1455	444	243	478	259	11	T72	1500
cegr02019_0002	1125	312	255	322	259	2	SUV	5000
cegr02007_0009	1676	383	248	417	262	9	BMP2	2000
cegr01939_0009	1739	285	253	301	259	9	BMP2	5000
cegr02003_0009	1032	134	238	198	266	9	BMP2	1000
cegr02011_0009	764	327	250	353	258	9	BMP2	3000
cegr01929_0012	398	384	258	406	268	12	ZSU23	2500
cegr02019_0009	275	329	261	345	267	9	BMP2	5000
cegr02015_0013	1185	284	259	304	267	13	2S3	4000
cegr02015_0013	1261	266	259	286	267	13	2S3	4000
cegr01939_0005	1679	266	251	280	255	5	BTR70	5000
cegr01925_0001	1325	434	256	450	268	1	PICKUP	1500
cegr02011_0012	511	381	254	391	262	12	ZSU23	3000
cegr02005_0005	1263	276	241	334	257	5	BTR70	1500
cegr02015_0001	1129	242	227	250	231	1	PICKUP	4000
cegr02007_0005	1329	396	252	432	264	5	BTR70	2000
cegr02003_0005	1065	184	242	244	266	5	BTR70	1000
cegr01931_0001	501	291	250	311	256	1	PICKUP	3000
cegr02019_0013	1733	309	257	323	263	13	2S3	5000
cegr01925_0011	1441	440	245	476	261	11	T72	1500
cegr01923_0013	516	123	242	175	272	13	2S3	1000
cegr02011_0011	973	278	254	302	262	11	T72	3000
cegr02013_0001	881	389	240	405	244	1	PICKUP	3500
cegr02007_0011	177	309	256	345	268	11	T72	2000
cegr02019_0006	967	304	254	318	258	6	BRDM2	5000
cegr01929_0006	98	260	253	272	261	6	BRDM2	2500
cegr02013_0011	532	284	253	306	259	11	T72	3500
cegr02013_0011	706	259	251	277	257	11	T72	3500
cegr02003_0012	651	170	259	236	285	12	ZSU23	1000
cegr01927_0009	1437	207	252	227	266	9	BMP2	2000
cegr01937_0012	153	226	250	242	256	12	ZSU23	4500
cegr01925_0013	7	182	248	226	268	13	2S3	1500
cegr01933_0011	389	313	252	335	258	11	T72	3500
cegr02009_0006	1286	280	259	304	267	6	BRDM2	2500
cegr02019_0005	632	321	252	339	256	5	BTR70	5000
cegr01937_0002	6	318	252	326	256	2	SUV	4500
cegr02011_0006	1541	397	261	407	269	6	BRDM2	3000
cegr01927_0001	1158	288	246	316	256	1	PICKUP	2000
cegr01935_0011	183	361	253	379	259	11	T72	4000
cegr02019_0009	685	324	262	340	268	9	BMP2	5000
cegr02011_0012	1770	313	255	335	263	12	ZSU23	3000
cegr02011_0012	134	285	253	307	261	12	ZSU23	3000
cegr02011_0005	1722	347	254	375	262	5	BTR70	3000
cegr01923_0001	1322	152	257	188	275	1	PICKUP	1000
cegr01935_0009	689	249	259	261	265	9	BMP2	4000
cegr01933_0011	1118	393	251	415	257	11	T72	3500
cegr01927_0002	553	241	255	255	265	2	SUV	2000
cegr02005_0013	688	443	252	471	272	13	2S3	1500
cegr02019_0002	1170	322	255	332	259	2	SUV	5000
cegr02009_0011	1372	342	247	372	257	11	T72	2500
cegr02015_0013	332	256	259	274	267	13	2S3	4000
cegr01925_0011	1303	389	245	441	261	11	T72	1500
cegr02015_0009	1024	248	253	258	259	9	BMP2	4000
cegr02013_0005	980	268	254	290	260	5	BTR70	3500
cegr02013_0001	487	349	240	365	244	1	PICKUP	3500
cegr01939_0001	1737	333	253	339	257	1	PICKUP	5000
cegr01929_0005	619	201	262	227	272	5	BTR70	2500
cegr02009_0001	1692	320	253	344	261	1	PICKUP	2500
cegr02005_0006	1780	279	243	321	257	6	BRDM2	1500
cegr01929_0011	1451	389	254	421	264	11	T72	2500
cegr02011_0013	1230	265	252	277	262	13	2S3	3000
cegr02005_0006	1764	266	243	310	257	6	BRDM2	1500
cegr01935_0001	1459	272	252	286	256	1	PICKUP	4000
cegr01929_0013	1113	386	250	418	262	13	2S3	2500
cegr01923_0012	1199	329	221	397	247	12	ZSU23	1000
cegr01937_0005	670	263	254	281	258	5	BTR70	4500
cegr02005_0013	723	436	251	470	271	13	2S3	1500
cegr01933_0001	812	344	253	350	257	1	PICKUP	3500
cegr01939_0006	784	352	253	364	257	6	BRDM2	5000
cegr01929_0005	1271	324	263	336	273	5	BTR70	2500
cegr02011_0012	1442	368	254	386	262	12	ZSU23	3000
cegr02011_0001	1593	395	257	403	263	1	PICKUP	3000
cegr01925_0006	937	183	245	203	259	6	BRDM2	1500
cegr02009_0011	1685	356	247	386	257	11	T72	2500
cegr01925_0006	1746	205	249	245	263	6	BRDM2	1500
cegr02017_0011	96	272	257	290	263	11	T72	4500
cegr02003_0002	1450	422	252	470	272	2	SUV	1000
cegr02017_0013	491	332	245	346	251	13	2S3	4500
cegr02009_0001	1125	331	257	355	265	1	PICKUP	2500
cegr02013_0011	18	370	254	386	260	11	T72	3500
cegr02007_0006	655	353	252	385	264	6	BRDM2	2000
cegr01923_0001	220	163	258	215	276	1	PICKUP	1000
cegr01927_0009	838	380	254	406	268	9	BMP2	2000
cegr02003_0006	599	101	235	135	257	6	BRDM2	1000
cegr02005_0011	888	259	247	311	263	11	T72	1500
cegr02007_0011	875	269	253	307	265	11	T72	2000
cegr01933_0009	376	234	280	256	288	9	BMP2	3500
cegr01937_0009	1498	293	245	309	251	9	BMP2	4500
cegr01929_0011	1504	407	255	437	265	11	T72	2500
cegr01935_0012	616	305	273	321	279	12	ZSU23	4000
cegr02003_0011	1066	326	249	402	273	11	T72	1000
cegr01933_0009	799	272	279	292	287	9	BMP2	3500
cegr02009_0011	1483	366	246	388	256	11	T72	2500
cegr02019_0011	885	340	264	356	268	11	T72	5000
cegr02013_0005	1270	350	256	374	262	5	BTR70	3500
cegr01925_0006	1736	211	249	253	263	6	BRDM2	1500
cegr02017_0013	808	327	246	345	252	13	2S3	4500
cegr01923_0006	153	284	228	346	250	6	BRDM2	1000
cegr01923_0009	756	246	240	322	266	9	BMP2	1000
cegr01931_0005	713	239	245	263	253	5	BTR70	3000
cegr02009_0013	1545	263	248	283	260	13	2S3	2500
cegr02015_0011	733	242	254	258	262	11	T72	4000
cegr01937_0005	1795	263	254	281	258	5	BTR70	4500
cegr01925_0012	1486	266	236	312	252	12	ZSU23	1500
cegr02013_0013	1711	344	255	354	263	13	2S3	3500
cegr01929_0001	1733	296	256	320	264	1	PICKUP	2500
cegr02013_0001	311	299	239	313	243	1	PICKUP	3500
cegr02003_0006	1465	190	243	256	265	6	BRDM2	1000
cegr02005_0012	539	207	244	245	262	12	ZSU23	1500
cegr02009_0013	686	344	247	376	259	13	2S3	2500
cegr02007_0011	1392	379	254	411	266	11	T72	2000
cegr02003_0002	803	226	242	276	260	2	SUV	1000
cegr02011_0006	524	382	260	400	268	6	BRDM2	3000
cegr01925_0012	1136	438	236	474	254	12	ZSU23	1500
cegr01935_0005	288	301	269	323	275	5	BTR70	4000
cegr01923_0002	1280	513	241	533	259	2	SUV	1000
cegr02017_0006	907	343	258	355	262	6	BRDM2	4500
cegr01927_0012	1018	415	243	435	255	12	ZSU23	2000
cegr02005_0001	365	314	247	354	259	1	PICKUP	1500
cegr01931_0001	1467	283	250	303	256	1	PICKUP	3000
cegr02011_0012	1109	280	254	300	262	12	ZSU23	3000
cegr02015_0013	161	302	259	320	267	13	2S3	4000
cegr02019_0001	7	258	259	270	263	1	PICKUP	5000
cegr02003_0012	1285	375	264	447	290	12	ZSU23	1000
cegr01939_0002	1196	350	249	356	253	2	SUV	5000
cegr02011_0009	822	310	250	334	258	9	BMP2	3000
cegr01929_0006	535	372	255	384	263	6	BRDM2	2500
cegr02017_0013	1721	341	246	353	252	13	2S3	4500
cegr01937_0011	1566	259	250	277	256	11	T72	4500
cegr02015_0006	172	299	259	315	265	6	BRDM2	4000
cegr01937_0011	1061	311	250	325	256	11	T72	4500
cegr02011_0002	574	299	257	315	263	2	SUV	3000
cegr02017_0001	952	214	250	224	254	1	PICKUP	4500
cegr02005_0005	40	202	243	242	259	5	BTR70	1500
cegr02013_0012	1511	287	253	305	261	12	ZSU23	3500
cegr01927_0011	1727	307	256	345	268	11	T72	2000
cegr02017_0002	711	293	256	299	260	2	SUV	4500
cegr02017_0013	595	341	246	349	252	13	2S3	4500
cegr01925_0012	193	201	237	239	253	12	ZSU23	1500
cegr01935_0011	755	350	254	370	260	11	T72	4000
cegr01927_0013	1232	423	243	451	257	13	2S3	2000
cegr01929_0013	560	463	252	493	264	13	2S3	2500
cegr02013_0006	1044	315	251	333	257	6	BRDM2	3500
cegr01925_0012	915	438	239	480	257	12	ZSU23	1500
cegr02009_0011	100	369	248	385	258	11	T72	2500
cegr02005_0009	1778	406	244	444	262	9	BMP2	1500
cegr01939_0005	1039	324	253	336	257	5	BTR70	5000
cegr01935_0009	612	254	260	272	266	9	BMP2	4000
cegr01931_0009	1140	314	254	340	262	9	BMP2	3000
cegr01923_0011	17	488	249	528	273	11	T72	1000
cegr02003_0002	1567	324	254	376	274	2	SUV	1000
cegr02005_0001	1217	274	245	314	257	1	PICKUP	1500
cegr01929_0005	1510	257	264	291	274	5	BTR70	2500
cegr01937_0002	1026	318	253	326	255	2	SUV	4500
cegr01933_0009	746	255	279	277	287	9	BMP2	3500
cegr02011_0001	31	288	257	302	263	1	PICKUP	3000
cegr01933_0005	1018	261	249	275	255	5	BTR70	3500
cegr02011_0005	1239	307	253	335	261	5	BTR70	3000
cegr02019_0009	125	303	261	319	267	9	BMP2	5000
cegr01923_0012	100	177	218	239	244	12	ZSU23	1000
cegr02015_0002	1149	354	257	360	261	2	SUV	4000
cegr01925_0013	555	416	246	452	266	13	2S3	1500
cegr01935_0012	1659	349	274	363	280	12	ZSU23	4000
cegr02005_0002	1661	220	251	252	263	2	SUV	1500
cegr02009_0009	1394	359	253	375	263	9	BMP2	2500
cegr02011_0002	1544	383	257	395	263	2	SUV	3000
cegr01925_0002	1144	384	243	412	255	2	SUV	1500
cegr02015_0012	1763	344	254	354	260	12	ZSU23	4000
cegr02009_0011	54	363	248	383	258	11	T72	2500
cegr02015_0013	891	336	257	346	265	13	2S3	4000
cegr01925_0005	1702	194	240	220	256	5	BTR70	1500
cegr02007_0002	1199	396	251	416	261	2	SUV	2000
cegr02011_0005	649	349	255	377	263	5	BTR70	3000
cegr01931_0009	802	327	254	353	262	9	BMP2	3000
cegr01935_0001	799	311	252	321	256	1	PICKUP	4000
cegr01935_0002	522	277	248	287	252	2	SUV	4000
cegr01939_0002	1112	345	249	353	253	2	SUV	5000
cegr02017_0005	900	311	257	329	261	5	BTR70	4500
cegr01939_0009	1065	320	252	336	258	9	BMP2	5000
cegr02007_0012	1547	358	258	388	270	12	ZSU23	2000
cegr01929_0012	42	385	255	409	265	12	ZSU23	2500
cegr02017_0002	110	363	257	369	261	2	SUV	4500
cegr02005_0005	79	214	242	260	258	5	BTR70	1500
cegr01929_0011	1747	432	257	456	267	11	T72	2500
cegr01925_0012	1774	176	239	200	257	12	ZSU23	1500
cegr02011_0012	674	354	254	376	262	12	ZSU23	3000
cegr01925_0006	804	223	249	265	263	6	BRDM2	1500
cegr02011_0005	1684	359	254	385	262	5	BTR70	3000
cegr02019_0012	1185	133	268	147	272	12	ZSU23	5000
cegr02007_0013	338	254	249	292	263	13	2S3	2000
cegr02019_0002	404	294	255	304	259	2	SUV	5000
cegr02003_0013	229	130	249	206	279	13	2S3	1000
cegr01923_0009	1516	126	251	200	279	9	BMP2	1000
cegr02007_0011	166	312	256	350	268	11	T72	2000
cegr01929_0011	993	281	258	297	268	11	T72	2500
cegr01923_0002	37	482	246	518	264	2	SUV	1000
cegr01925_0005	105	408	245	442	261	5	BTR70	1500
cegr02013_0001	207	292	239	298	243	1	PICKUP	3500
cegr02013_0001	168	291	240	301	244	1	PICKUP	3500
cegr02013_0013	699	335	254	351	262	13	2S3	3500
cegr02019_0009	33	291	260	305	266	9	BMP2	5000
cegr02003_0011	1747	266	264	346	288	11	T72	1000
cegr02019_0005	278	384	254	392	258	5	BTR70	5000
cegr01927_0001	512	357	244	387	252	1	PICKUP	2000
cegr02017_0011	905	324	258	340	264	11	T72	4500
cegr02007_0011	695	220	255	254	267	11	T72	2000
cegr02003_0012	1244	411	263	479	289	12	ZSU23	1000
cegr01931_0005	1065	331	246	341	254	5	BTR70	3000
cegr01931_0012	1346	408	303	428	311	12	ZSU23	3000
cegr02015_0006	1506	259	259	267	265	6	BRDM2	4000
cegr02017_0012	955	334	254	346	260	12	ZSU23	4500
cegr02017_0001	1658	247	250	261	254	1	PICKUP	4500
cegr01927_0009	521	226	251	264	265	9	BMP2	2000
cegr02017_0012	1282	384	256	398	262	12	ZSU23	4500
cegr01931_0001	10	262	251	282	257	1	PICKUP	3000
cegr01939_0005	803	317	252	333	256	5	BTR70	5000
cegr01933_0006	1463	218	251	232	257	6	BRDM2	3500
cegr02013_0002	936	308	259	322	265	2	SUV	3500
cegr01929_0002	411	308	255	328	263	2	SUV	2500
cegr01927_0005	359	274	244	318	256	5	BTR70	2000
cegr01937_0005	859	298	256	316	260	5	BTR70	4500
cegr02009_0005	131	384	255	398	265	5	BTR70	2500
cegr01923_0011	1136	231	258	303	282	11	T72	1000
cegr01937_0009	447	277	245	293	251	9	BMP2	4500
cegr01937_0002	244	284	253	296	257	2	SUV	4500
cegr02017_0011	261	293	258	309	264	11	T72	4500
cegr02009_0001	204	327	257	351	265	1	PICKUP	2500
cegr02011_0012	730	336	254	360	262	12	ZSU23	3000
cegr02017_0011	257	293	258	309	264	11	T72	4500
cegr01937_0011	1165	322	250	330	256	11	T72	4500
cegr01925_0013	474	390	246	436	266	13	2S3	1500
cegr02009_0006	876	382	260	396	268	6	BRDM2	2500
cegr02007_0012	508	355	260	389	272	12	ZSU23	2000
cegr02017_0013	1474	319	246	337	252	13	2S3	4500
cegr02011_0001	922	315	257	335	263	1	PICKUP	3000
cegr02013_0002	1388	308	260	322	266	2	SUV	3500
cegr02005_0009	1592	388	242	432	260	9	BMP2	1500
cegr01923_0013	1631	231	246	311	276	13	2S3	1000
cegr02015_0002	225	327	258	339	262	2	SUV	4000
cegr01925_0006	461	418	247	436	261	6	BRDM2	1500
cegr01925_0006	1473	408	249	442	263	6	BRDM2	1500
cegr01937_0011	1150	320	250	330	256	11	T72	4500
cegr01935_0002	865	346	247	352	251	2	SUV	4000
cegr02017_0012	492	382	254	396	260	12	ZSU23	4500
cegr02011_0002	1282	373	257	389	263	2	SUV	3000
cegr01931_0001	1118	230	252	244	258	1	PICKUP	3000
cegr02009_0006	520	268	257	290	265	6	BRDM2	2500
cegr02007_0001	1550	218	255	232	263	1	PICKUP	2000
cegr02005_0001	901	197	250	231	262	1	PICKUP	1500
cegr02007_0011	776	237	254	277	266	11	T72	2000
cegr02013_0001	946	369	240	387	244	1	PICKUP	3500
cegr01939_0002	637	279	250	287	254	2	SUV	5000
cegr01931_0012	266	377	303	401	311	12	ZSU23	3000
cegr02003_0012	667	170	258	238	284	12	ZSU23	1000
cegr02009_0012	884	274	248	298	258	12	ZSU23	2500
cegr01927_0006	1248	242	246	264	256	6	BRDM2	2000
cegr01927_0011	1104	349	252	387	264	11	T72	2000
cegr02015_0001	1598	323	228	331	232	1	PICKUP	4000
cegr01927_0011	1592	363	256	403	268	11	T72	2000
cegr01937_0012	1227	260	249	274	255	12	ZSU23	4500
cegr02015_0013	1254	267	259	287	267	13	2S3	4000
cegr01935_0005	1208	328	268	340	274	5	BTR70	4000
cegr01935_0011	300	370	253	384	259	11	T72	4000
cegr02019_0012	1381	170	266	184	270	12	ZSU23	5000
cegr02013_0013	825	332	254	352	262	13	2S3	3500
cegr02017_0005	1550	291	258	307	262	5	BTR70	4500
cegr01931_0006	317	206	252	226	260	6	BRDM2	3000
cegr01931_0012	827	286	304	302	312	12	ZSU23	3000
cegr01933_0001	1696	295	254	313	258	1	PICKUP	3500
cegr01933_0012	684	326	285	344	293	12	ZSU23	3500
cegr01929_0013	1108	387	250	419	262	13	2S3	2500
cegr02009_0005	1663	256	254	270	264	5	BTR70	2500
cegr01925_0009	757	284	240	336	258	9	BMP2	1500
cegr01935_0012	325	349	273	361	279	12	ZSU23	4000
cegr02013_0001	657	401	240	415	244	1	PICKUP	3500
cegr01935_0005	1796	255	267	273	273	5	BTR70	4000
cegr02003_0009	1744	433	235	483	261	9	BMP2	1000
cegr02003_0009	1317	159	232	235	258	9	BMP2	1000
cegr02013_0009	882	273	255	289	263	9	BMP2	3500
cegr02013_0005	56	305	253	329	259	5	BTR70	3500
cegr02005_0006	32	417	249	441	263	6	BRDM2	1500
cegr01935_0005	1560	260	269	280	275	5	BTR70	4000
cegr01933_0012	1226	425	284	437	292	12	ZSU23	3500
cegr02013_0006	1289	347	252	363	258	6	BRDM2	3500
cegr02015_0009	200	296	253	314	259	9	BMP2	4000
cegr01937_0009	738	322	245	332	251	9	BMP2	4500
cegr01935_0005	512	255	269	275	275	5	BTR70	4000
cegr02015_0011	1736	305	255	324	262	11	T72	4000
cegr02015_0002	520	270	256	278	260	2	SUV	4000
cegr02003_0009	1411	181	230	257	256	9	BMP2	1000
cegr01939_0011	1785	268	254	282	258	11	T72	5000
cegr02007_0005	594	353	253	397	265	5	BTR70	2000
cegr01931_0009	1506	225	253	239	261	9	BMP2	3000
cegr02005_0005	942	198	246	246	262	5	BTR70	1500
cegr02017_0005	526	313	258	331	262	5	BTR70	4500
cegr01937_0001	750	323	253	337	257	1	PICKUP	4500
cegr01933_0002	1057	350	249	356	255	2	SUV	3500
cegr01931_0006	1069	260	253	282	261	6	BRDM2	3000
cegr02005_0013	504	373	249	423	269	13	2S3	1500
cegr01931_0011	560	278	271	296	279	11	T72	3000
cegr02011_0002	370	355	256	371	262	2	SUV	3000
cegr01937_0001	205	290	253	300	257	1	PICKUP	4500
cegr01939_0012	998	308	257	322	261	12	ZSU23	5000
cegr02009_0012	867	271	249	295	259	12	ZSU23	2500
cegr02005_0002	561	204	251	218	263	2	SUV	1500
cegr01925_0005	567	196	240	220	256	5	BTR70	1500
cegr01933_0009	1523	235	281	257	289	9	BMP2	3500
cegr02011_0001	1381	342	256	362	262	1	PICKUP	3000
cegr01933_0012	54	415	285	433	293	12	ZSU23	3500
cegr02009_0002	202	340	261	360	269	2	SUV	2500
cegr02015_0011	550	265	254	286	261	11	T72	4000
cegr02009_0006	1023	371	260	395	268	6	BRDM2	2500
cegr01935_0009	484	281	260	301	266	9	BMP2	4000
cegr02003_0005	791	278	246	366	270	5	BTR70	1000
cegr02015_0001	137	240	227	250	231	1	PICKUP	4000
cegr01925_0011	1185	327	244	379	260	11	T72	1500
cegr01939_0006	1467	371	253	379	257	6	BRDM2	5000
cegr01927_0006	725	388	247	414	257	6	BRDM2	2000
cegr01937_0002	948	329	253	337	257	2	SUV	4500
cegr01925_0006	1771	193	248	229	262	6	BRDM2	1500
cegr02017_0002	193	360	258	366	262	2	SUV	4500
cegr01923_0012	425	160	232	230	258	12	ZSU23	1000
cegr02011_0011	322	334	255	360	263	11	T72	3000
cegr01933_0006	555	220	252	236	258	6	BRDM2	3500
cegr02005_0005	1645	406	246	450	262	5	BTR70	1500
cegr01939_0005	1102	317	253	333	257	5	BTR70	5000
cegr01923_0009	524	111	246	145	272	9	BMP2	1000
cegr02015_0013	1037	325	257	345	265	13	2S3	4000
cegr02017_0013	887	307	245	323	251	13	2S3	4500
cegr02007_0006	1571	374	253	404	265	6	BRDM2	2000
cegr02019_0001	129	247	257	253	261	1	PICKUP	5000
cegr01935_0002	1761	325	247	337	251	2	SUV	4000
cegr02005_0002	16	431	251	445	263	2	SUV	1500
cegr01937_0011	1600	251	249	269	255	11	T72	4500
cegr01931_0011	1294	409	271	421	279	11	T72	3000
cegr02005_0009	1691	421	243	449	261	9	BMP2	1500
cegr02007_0002	1719	283	252	309	262	2	SUV	2000
cegr01935_0006	1457	271	247	287	253	6	BRDM2	4000
cegr02011_0005	1414	365	253	391	261	5	BTR70	3000
cegr01927_0011	1260	400	254	434	266	11	T72	2000
cegr02009_0009	1530	344	255	372	265	9	BMP2	2500
cegr01931_0001	1369	251	251	271	257	1	PICKUP	3000
cegr02003_0011	118	386	250	464	274	11	T72	1000
cegr01933_0005	1498	365	251	375	257	5	BTR70	3500
cegr01933_0012	680	325	285	343	293	12	ZSU23	3500
cegr02007_0011	678	218	255	252	267	11	T72	2000
cegr02009_0001	1008	373	256	389	264	1	PICKUP	2500
cegr01927_0006	987	355	248	387	260	6	BRDM2	2000
cegr02019_0011	1171	353	264	365	268	11	T72	5000
cegr02017_0006	1579	339	258	345	262	6	BRDM2	4500
cegr02013_0012	217	277	254	287	262	12	ZSU23	3500
cegr02009_0011	1552	372	246	388	256	11	T72	2500
cegr01931_0012	298	370	303	394	311	12	ZSU23	3000
cegr01939_0005	386	263	252	271	256	5	BTR70	5000
cegr01935_0009	1755	252	259	270	265	9	BMP2	4000
cegr01931_0012	1219	374	304	396	312	12	ZSU23	3000
cegr02017_0005	1667	291	258	299	262	5	BTR70	4500
cegr01925_0005	477	194	243	238	259	5	BTR70	1500
cegr01937_0006	322	224	250	232	254	6	BRDM2	4500
cegr01937_0001	1232	319	254	331	258	1	PICKUP	4500
cegr02011_0006	1101	281	260	289	268	6	BRDM2	3000
cegr01931_0009	975	355	254	369	262	9	BMP2	3000
cegr02017_0005	777	294	257	306	261	5	BTR70	4500
cegr02009_0001	1188	303	256	327	264	1	PICKUP	2500
cegr01927_0001	393	306	244	336	252	1	PICKUP	2000
cegr02019_0001	723	302	258	314	262	1	PICKUP	5000
cegr01933_0011	680	290	252	308	258	11	T72	3500
cegr02009_0002	184	343	261	363	269	2	SUV	2500
cegr02013_0011	833	253	251	267	257	11	T72	3500
cegr02013_0012	1633	319	253	337	259	12	ZSU23	3500
cegr01937_0001	1412	353	253	359	257	1	PICKUP	4500
cegr01939_0011	796	311	253	323	257	11	T72	5000
cegr01931_0011	1007	348	269	374	277	11	T72	3000
cegr02009_0012	946	289	248	317	258	12	ZSU23	2500
cegr01935_0001	1593	307	251	319	255	1	PICKUP	4000
cegr01931_0002	1455	233	252	245	258	2	SUV	3000
cegr02017_0001	1383	265	251	275	255	1	PICKUP	4500
cegr02007_0012	1750	270	260	304	272	12	ZSU23	2000
cegr02017_0009	1010	325	259	343	265	9	BMP2	4500
cegr01937_0002	1504	272	255	274	257	2	SUV	4500
cegr01939_0011	97	244	253	260	257	11	T72	5000
cegr01935_0011	287	369	253	383	259	11	T72	4000
cegr01931_0009	1061	337	255	361	263	9	BMP2	3000
cegr02015_0013	39	326	257	342	265	13	2S3	4000
cegr01929_0011	1651	443	255	459	265	11	T72	2500
cegr02013_0005	1649	318	255	342	261	5	BTR70	3500
cegr01931_0005	415	254	246	282	254	5	BTR70	3000
cegr02017_0006	1236	334	259	348	263	6	BRDM2	4500
cegr02019_0005	748	311	252	323	256	5	BTR70	5000
cegr02013_0001	1240	296	240	306	244	1	PICKUP	3500
cegr01927_0006	1409	256	245	286	255	6	BRDM2	2000
cegr01933_0011	1702	326	254	348	260	11	T72	3500
cegr01927_0012	421	237	244	253	256	12	ZSU23	2000
cegr02013_0006	1789	245	251	263	257	6	BRDM2	3500
cegr01931_0006	636	229	251	251	259	6	BRDM2	3000
cegr01925_0011	56	419	248	461	264	11	T72	1500
cegr02009_0013	318	263	248	279	260	13	2S3	2500
cegr02009_0006	582	284	257	310	265	6	BRDM2	2500
cegr02011_0002	12	377	257	393	263	2	SUV	3000
cegr02019_0011	1386	336	265	352	269	11	T72	5000
cegr01925_0002	124	399	244	419	258	2	SUV	1500
cegr01927_0012	1715	233	244	257	256	12	ZSU23	2000
cegr02011_0001	1180	287	257	301	263	1	PICKUP	3000
cegr02015_0013	1770	319	256	337	264	13	2S3	4000
cegr02005_0011	458	210	254	254	270	11	T72	1500
cegr01925_0005	691	220	239	272	255	5	BTR70	1500
cegr02013_0002	411	234	259	246	265	2	SUV	3500
cegr01925_0002	1437	375	247	403	259	2	SUV	1500
cegr01937_0012	719	228	250	244	256	12	ZSU23	4500
cegr01931_0006	1491	225	251	247	259	6	BRDM2	3000
cegr02013_0009	156	338	257	360	265	9	BMP2	3500
cegr02011_0011	82	372	256	392	264	11	T72	3000
cegr01931_0006	430	193	251	201	259	6	BRDM2	3000
cegr01937_0012	1418	227	249	241	255	12	ZSU23	4500
cegr01925_0006	376	380	246	416	260	6	BRDM2	1500
cegr02017_0001	1254	238	251	250	255	1	PICKUP	4500
cegr02005_0001	895	199	252	233	264	1	PICKUP	1500
cegr02013_0002	659	238	258	250	264	2	SUV	3500
cegr02005_0002	1108	419	246	443	258	2	SUV	1500
cegr02003_0005	1540	340	241	420	265	5	BTR70	1000
cegr01923_0002	161	395	250	447	270	2	SUV	1000
cegr02015_0006	160	294	259	310	265	6	BRDM2	4000
cegr02003_0013	868	413	256	485	286	13	2S3	1000
cegr01927_0006	607	330	245	362	255	6	BRDM2	2000
cegr01935_0012	1046	276	275	290	281	12	ZSU23	4000
cegr02013_0002	720	250	258	264	264	2	SUV	3500
cegr02011_0012	490	378	254	392	262	12	ZSU23	3000
cegr02013_0006	779	240	250	252	256	6	BRDM2	3500
cegr01939_0006	1788	342	252	356	256	6	BRDM2	5000
cegr02011_0002	562	302	257	318	263	2	SUV	3000
cegr01939_0002	395	281	250	289	254	2	SUV	5000
cegr01939_0012	439	269	258	283	262	12	ZSU23	5000
cegr01929_0005	347	286	264	318	274	5	BTR70	2500
cegr01925_0012	709	339	241	383	259	12	ZSU23	1500
cegr01939_0002	471	279	250	285	254	2	SUV	5000
cegr02019_0006	1520	307	253	319	257	6	BRDM2	5000
cegr01937_0009	125	262	245	276	251	9	BMP2	4500
cegr01939_0002	1170	349	249	355	253	2	SUV	5000
cegr02007_0012	1564	352	258	384	270	12	ZSU23	2000
cegr02017_0002	1491	340	258	350	262	2	SUV	4500
cegr01929_0002	1303	381	254	389	262	2	SUV	2500
cegr01935_0005	1418	290	270	310	276	5	BTR70	4000
cegr01925_0013	1203	192	251	232	271	13	2S3	1500
cegr02013_0012	1748	352	253	372	259	12	ZSU23	3500
cegr01931_0002	279	242	253	258	259	2	SUV	3000
cegr02009_0011	369	327	247	359	257	11	T72	2500
cegr02019_0002	370	300	255	310	259	2	SUV	5000
cegr02005_0011	1686	351	254	405	270	11	T72	1500
cegr01931_0002	1192	294	252	312	258	2	SUV	3000
cegr02003_0012	677	181	256	249	282	12	ZSU23	1000
cegr02019_0009	870	292	261	306	267	9	BMP2	5000
cegr01933_0005	901	260	250	278	256	5	BTR70	3500
cegr02003_0009	48	216	224	294	250	9	BMP2	1000
cegr02015_0005	474	333	248	353	254	5	BTR70	4000
cegr01925_0001	920	256	252	294	264	1	PICKUP	1500
cegr01927_0013	949	381	240	419	254	13	2S3	2000
cegr01937_0001	955	291	254	299	258	1	PICKUP	4500
cegr02003_0012	863	345	253	409	279	12	ZSU23	1000
cegr01925_0011	1022	240	244	292	260	11	T72	1500
cegr02005_0009	316	353	240	405	258	9	BMP2	1500
cegr01929_0002	833	276	254	292	262	2	SUV	2500
cegr01935_0001	348	239	253	251	257	1	PICKUP	4000
cegr02013_0006	1257	353	252	365	258	6	BRDM2	3500
cegr02007_0009	973	229	244	249	258	9	BMP2	2000
cegr02013_0011	1615	370	253	384	259	11	T72	3500
cegr02003_0001	1740	437	248	461	266	1	PICKUP	1000
cegr01933_0001	909	331	253	345	257	1	PICKUP	3500
cegr01933_0005	679	306	251	330	257	5	BTR70	3500
cegr02011_0001	820	353	256	373	262	1	PICKUP	3000
cegr02019_0009	1772	326	262	342	268	9	BMP2	5000
cegr01927_0001	1008	340	246	370	256	1	PICKUP	2000
cegr02009_0006	437	261	258	275	266	6	BRDM2	2500
cegr01939_0011	1719	250	253	266	257	11	T72	5000
cegr02017_0009	983	322	259	338	265	9	BMP2	4500
cegr01935_0001	545	284	252	300	256	1	PICKUP	4000
cegr02009_0013	920	392	249	408	261	13	2S3	2500
cegr02005_0006	1279	302	250	344	264	6	BRDM2	1500
cegr01931_0011	89	396	271	420	279	11	T72	3000
cegr02007_0001	1650	221	254	243	262	1	PICKUP	2000
cegr02017_0009	1148	356	260	374	266	9	BMP2	4500
cegr02013_0006	290	354	252	366	258	6	BRDM2	3500
cegr02017_0001	24	213	250	225	254	1	PICKUP	4500
cegr02011_0006	861	339	261	359	269	6	BRDM2	3000
cegr02003_0006	989	420	233	478	255	6	BRDM2	1000
cegr02003_0002	769	202	243	252	261	2	SUV	1000
cegr02013_0009	618	311	258	333	266	9	BMP2	3500
cegr02013_0005	1347	368	255	384	261	5	BTR70	3500
cegr02007_0005	1671	324	253	366	265	5	BTR70	2000
cegr02019_0009	326	338	262	354	268	9	BMP2	5000
cegr01937_0009	357	260	244	276	250	9	BMP2	4500
cegr02019_0001	989	252	259	262	263	1	PICKUP	5000
cegr02013_0006	201	354	252	364	258	6	BRDM2	3500
cegr01927_0012	1074	415	242	435	254	12	ZSU23	2000
cegr02005_0005	874	230	248	288	264	5	BTR70	1500
cegr02019_0011	1437	330	265	346	269	11	T72	5000
cegr02013_0006	410	325	252	343	258	6	BRDM2	3500
cegr02009_0013	585	312	248	340	260	13	2S3	2500
cegr02017_0006	1466	335	258	349	262	6	BRDM2	4500
cegr02007_0005	347	411	252	441	264	5	BTR70	2000
cegr01927_0011	317	284	256	324	268	11	T72	2000
cegr01933_0005	126	338	250	362	256	5	BTR70	3500
cegr02011_0011	1331	348	255	374	263	11	T72	3000
cegr02011_0009	1523	349	250	373	258	9	BMP2	3000
cegr02019_0006	1658	329	253	335	257	6	BRDM2	5000
cegr02005_0006	1289	294	250	336	264	6	BRDM2	1500
cegr02009_0006	39	341	260	367	268	6	BRDM2	2500
cegr01931_0005	401	259	246	287	254	5	BTR70	3000
cegr02019_0006	974	302	254	316	258	6	BRDM2	5000
cegr01931_0002	580	253	251	269	257	2	SUV	3000
cegr01937_0002	1359	271	254	273	256	2	SUV	4500
cegr02019_0002	661	265	254	271	258	2	SUV	5000
cegr02005_0001	1368	389	248	423	260	1	PICKUP	1500
cegr01939_0011	753	305	253	319	257	11	T72	5000
cegr01925_0012	927	444	238	482	256	12	ZSU23	1500
cegr02013_0005	146	334	255	358	261	5	BTR70	3500
cegr01931_0005	1452	232	247	258	255	5	BTR70	3000
cegr02011_0009	213	287	248	313	256	9	BMP2	3000
cegr01923_0013	1121	371	235	445	265	13	2S3	1000
cegr01923_0002	1205	502	239	534	257	2	SUV	1000
cegr01933_0001	79	263	255	281	259	1	PICKUP	3500
cegr02015_0009	1069	249	253	263	259	9	BMP2	4000
cegr02013_0011	662	263	251	283	257	11	T72	3500
cegr02015_0012	1546	315	254	333	260	12	ZSU23	4000
cegr02009_0013	471	276	246	308	258	13	2S3	2500
cegr02013_0009	262	370	256	390	264	9	BMP2	3500
cegr01925_0011	1408	428	243	468	259	11	T72	1500
cegr01925_0002	1601	296	248	330	260	2	SUV	1500
cegr01935_0006	849	327	248	341	254	6	BRDM2	4000
cegr01935_0001	1479	278	251	292	255	1	PICKUP	4000
cegr01939_0001	1148	278	254	290	258	1	PICKUP	5000
cegr01925_0013	1731	324	247	376	267	13	2S3	1500
cegr01923_0005	1702	133	242	213	266	5	BTR70	1000
cegr02017_0005	1790	300	258	318	262	5	BTR70	4500
cegr01925_0005	355	250	246	308	262	5	BTR70	1500
cegr01927_0001	403	310	244	340	252	1	PICKUP	2000
cegr01933_0012	696	326	285	346	293	12	ZSU23	3500
cegr02011_0011	1158	310	254	336	262	11	T72	3000
cegr02009_0002	1005	322	257	342	265	2	SUV	2500
cegr01939_0009	785	273	252	283	258	9	BMP2	5000
cegr02017_0005	1278	348	259	364	263	5	BTR70	4500
cegr02019_0006	578	277	253	289	257	6	BRDM2	5000
cegr02015_0005	1099	304	251	326	257	5	BTR70	4000
cegr02019_0009	1368	332	260	348	266	9	BMP2	5000
cegr01937_0006	1526	283	253	293	257	6	BRDM2	4500
cegr02011_0012	1401	360	254	380	262	12	ZSU23	3000
cegr01931_0005	40	333	247	345	255	5	BTR70	3000
cegr02019_0006	1505	302	253	316	257	6	BRDM2	5000
cegr02007_0002	790	271	251	295	261	2	SUV	2000
cegr02009_0013	805	377	250	401	262	13	2S3	2500
cegr01935_0002	324	268	248	278	252	2	SUV	4000
cegr02011_0013	1119	273	255	295	265	13	2S3	3000
cegr01929_0005	1183	313	264	337	274	5	BTR70	2500
cegr02015_0002	1540	303	258	315	262	2	SUV	4000
cegr02003_0006	374	190	245	256	267	6	BRDM2	1000
cegr01935_0012	959	271	275	283	281	12	ZSU23	4000
cegr01929_0013	625	479	252	503	264	13	2S3	2500
cegr01937_0011	1464	283	251	299	257	11	T72	4500
cegr01927_0011	565	230	255	260	267	11	T72	2000
cegr02015_0011	1116	270	253	292	262	11	T72	4000
cegr01939_0012	31	273	259	287	263	12	ZSU23	5000
cegr02007_0006	1306	351	250	383	260	6	BRDM2	2000
cegr01927_0012	1147	400	241	428	253	12	ZSU23	2000
cegr02007_0011	1561	332	255	372	267	11	T72	2000
cegr01925_0006	239	278	243	318	257	6	BRDM2	1500
cegr01925_0012	510	224	241	270	259	12	ZSU23	1500
cegr02015_0012	1420	287	254	305	260	12	ZSU23	4000
cegr02003_0001	185	214	245	234	263	1	PICKUP	1000
cegr01939_0005	590	282	252	300	256	5	BTR70	5000
cegr01925_0012	1437	298	237	340	253	12	ZSU23	1500
cegr01931_0001	1381	254	251	274	257	1	PICKUP	3000
cegr01927_0013	104	331	245	369	261	13	2S3	2000
cegr01927_0006	1327	244	245	260	255	6	BRDM2	2000
cegr01937_0012	1075	276	248	284	254	12	ZSU23	4500
cegr01933_0009	1283	304	281	326	289	9	BMP2	3500
cegr01923_0006	1646	155	236	215	258	6	BRDM2	1000
cegr02005_0013	142	205	254	231	274	13	2S3	1500
cegr01929_0001	409	277	259	287	267	1	PICKUP	2500
cegr02007_0009	555	354	247	394	261	9	BMP2	2000
cegr01923_0002	349	225	250	277	270	2	SUV	1000
cegr02013_0013	1548	298	254	320	262	13	2S3	3500
cegr01933_0005	581	333	252	357	258	5	BTR70	3500
cegr02005_0009	1016	192	241	232	259	9	BMP2	1500
cegr02019_0011	1480	325	264	341	268	11	T72	5000
cegr02019_0001	1540	315	258	321	262	1	PICKUP	5000
cegr01933_0005	1519	365	251	375	257	5	BTR70	3500
cegr01925_0005	315	277	246	333	262	5	BTR70	1500
cegr02019_0006	807	326	254	330	258	6	BRDM2	5000
cegr01923_0005	382	282	246	366	270	5	BTR70	1000
cegr02017_0006	1775	327	257	341	261	6	BRDM2	4500
cegr01925_0012	29	269	236	315	252	12	ZSU23	1500
cegr01929_0012	355	391	258	411	268	12	ZSU23	2500
cegr01931_0009	1460	224	253	238	261	9	BMP2	3000
cegr01929_0006	1575	286	256	312	264	6	BRDM2	2500
cegr02017_0009	1119	350	260	368	266	9	BMP2	4500
cegr02011_0013	617	365	250	385	260	13	2S3	3000
cegr01923_0009	1452	182	255	262	283	9	BMP2	1000
cegr02019_0002	590	268	254	276	258	2	SUV	5000
cegr02003_0001	459	274	243	334	261	1	PICKUP	1000
cegr01939_0011	1206	266	253	282	257	11	T72	5000
cegr01925_0009	1103	456	244	480	262	9	BMP2	1500
cegr02007_0002	1353	403	252	419	262	2	SUV	2000
cegr01933_0009	144	303	281	325	289	9	BMP2	3500
cegr01933_0006	393	228	252	244	258	6	BRDM2	3500
cegr01937_0009	1012	275	245	291	251	9	BMP2	4500
cegr02013_0005	342	373	255	381	261	5	BTR70	3500
cegr02009_0002	98	363	261	379	269	2	SUV	2500
cegr01929_0006	587	365	256	385	264	6	BRDM2	2500
cegr02003_0013	1550	179	255	255	285	13	2S3	1000
cegr02009_0009	140	341	253	367	263	9	BMP2	2500
cegr01931_0006	849	303	253	315	261	6	BRDM2	3000
cegr01935_0002	1194	288	249	290	251	2	SUV	4000
cegr01939_0011	164	235	252	249	256	11	T72	5000
cegr01931_0001	1049	240	252	260	258	1	PICKUP	3000
cegr01939_0005	1649	263	251	275	255	5	BTR70	5000
cegr02005_0006	861	339	244	383	258	6	BRDM2	1500
cegr01925_0006	1185	287	245	327	259	6	BRDM2	1500
cegr01935_0009	272	325	260	343	266	9	BMP2	4000
cegr02007_0001	586	222	255	246	265	1	PICKUP	2000
cegr02005_0001	1466	424	246	438	258	1	PICKUP	1500
cegr02009_0011	26	362	248	384	258	11	T72	2500
cegr01925_0011	1236	356	244	408	260	11	T72	1500
cegr02007_0005	837	247	251	277	263	5	BTR70	2000
cegr01925_0001	1403	409	257	439	269	1	PICKUP	1500
cegr01925_0011	1795	367	251	421	267	11	T72	1500
cegr01931_0009	936	356	254	368	262	9	BMP2	3000
cegr01939_0011	1258	255	253	271	257	11	T72	5000
cegr02017_0011	1121	303	258	319	264	11	T72	4500
cegr02017_0002	61	358	259	366	263	2	SUV	4500
cegr02011_0006	247	293	259	313	267	6	BRDM2	3000
cegr01935_0012	1705	344	274	360	280	12	ZSU23	4000
cegr02005_0001	941	189	251	213	263	1	PICKUP	1500
cegr01933_0001	733	331	253	345	257	1	PICKUP	3500
cegr01925_0013	272	296	245	344	265	13	2S3	1500
cegr02017_0006	1551	335	258	349	262	6	BRDM2	4500
cegr01927_0002	945	328	253	352	263	2	SUV	2000
cegr02013_0009	1249	371	258	391	266	9	BMP2	3500
cegr01939_0002	1531	309	250	319	254	2	SUV	5000
cegr01935_0006	99	337	248	347	254	6	BRDM2	4000
cegr02013_0012	1112	328	254	348	262	12	ZSU23	3500
cegr01939_0009	1218	350	252	364	258	9	BMP2	5000
cegr02005_0011	1757	316	253	364	269	11	T72	1500
cegr01931_0006	1746	306	254	316	262	6	BRDM2	3000
cegr01939_0009	986	303	252	317	258	9	BMP2	5000
cegr02017_0013	777	331	246	349	252	13	2S3	4500
cegr01933_0001	830	343	253	349	257	1	PICKUP	3500
cegr02011_0012	244	315	253	337	261	12	ZSU23	3000
cegr01935_0005	52	331	269	341	275	5	BTR70	4000
cegr01935_0011	604	367	255	385	261	11	T72	4000
cegr01923_0011	571	170	265	250	289	11	T72	1000
cegr02011_0006	1398	355	261	377	269	6	BRDM2	3000
cegr01929_0013	999	424	250	454	262	13	2S3	2500
cegr01931_0002	355	232	253	242	259	2	SUV	3000
cegr02015_0006	526	301	259	317	265	6	BRDM2	4000
cegr02015_0009	1535	328	256	340	262	9	BMP2	4000
cegr02003_0006	778	213	234	277	256	6	BRDM2	1000
cegr01937_0009	219	255	244	263	250	9	BMP2	4500
cegr02019_0011	657	316	263	330	267	11	T72	5000
cegr02005_0006	621	195	244	231	258	6	BRDM2	1500
cegr01935_0006	1041	322	248	338	254	6	BRDM2	4000
cegr01927_0013	894	358	240	398	254	13	2S3	2000
cegr01937_0009	224	255	244	263	250	9	BMP2	4500
cegr02015_0005	1531	322	249	342	255	5	BTR70	4000
cegr02017_0006	1342	335	258	349	262	6	BRDM2	4500
cegr01931_0012	394	342	304	364	312	12	ZSU23	3000
cegr02009_0009	884	242	250	262	260	9	BMP2	2500
cegr02009_0009	814	241	250	255	260	9	BMP2	2500
cegr02017_0011	648	332	258	342	264	11	T72	4500
cegr01937_0006	788	285	253	297	257	6	BRDM2	4500
cegr02005_0001	1262	313	247	353	259	1	PICKUP	1500
cegr02007_0012	90	295	256	327	268	12	ZSU23	2000
cegr01925_0011	858	174	246	220	262	11	T72	1500
cegr02011_0001	1438	362	255	382	261	1	PICKUP	3000
cegr02003_0009	223	316	228	394	254	9	BMP2	1000
cegr01933_0001	1667	286	254	302	258	1	PICKUP	3500
cegr02005_0006	877	350	244	392	258	6	BRDM2	1500
cegr02009_0001	456	256	255	268	263	1	PICKUP	2500
cegr02017_0012	901	331	255	341	261	12	ZSU23	4500
cegr01937_0002	275	280	253	290	257	2	SUV	4500
cegr02011_0011	598	274	255	298	263	11	T72	3000
cegr02007_0006	1712	299	252	331	264	6	BRDM2	2000
cegr02009_0005	718	255	253	279	263	5	BTR70	2500
cegr01925_0009	915	395	242	447	260	9	BMP2	1500
cegr02009_0001	1191	302	256	326	264	1	PICKUP	2500
cegr01923_0011	198	448	257	520	281	11	T72	1000
cegr02005_0002	109	403	251	431	263	2	SUV	1500
cegr01935_0009	1488	314	261	334	267	9	BMP2	4000
cegr02013_0006	139	343	252	357	258	6	BRDM2	3500
cegr01925_0005	825	304	240	358	256	5	BTR70	1500
cegr02015_0012	1175	274	255	288	261	12	ZSU23	4000
cegr01929_0002	666	271	254	283	262	2	SUV	2500
cegr02005_0005	1624	416	246	454	262	5	BTR70	1500
cegr02019_0005	243	382	254	392	258	5	BTR70	5000
cegr02007_0013	109	248	249	278	263	13	2S3	2000
cegr01931_0009	685	288	252	312	260	9	BMP2	3000
cegr01933_0001	1117	273	255	291	259	1	PICKUP	3500
cegr02019_0012	1445	180	266	194	270	12	ZSU23	5000
cegr02007_0001	1539	220	255	236	263	1	PICKUP	2000
cegr02005_0005	1570	434	246	456	262	5	BTR70	1500
cegr02005_0013	1332	214	249	262	269	13	2S3	1500
cegr01937_0009	276	255	244	267	250	9	BMP2	4500
cegr01925_0001	1466	376	257	414	269	1	PICKUP	1500
cegr01933_0002	1748	233	250	243	256	2	SUV	3500
cegr02003_0013	489	344	242	422	272	13	2S3	1000
cegr02005_0005	822	266	249	324	265	5	BTR70	1500
cegr02005_0002	1598	243	252	277	264	2	SUV	1500
cegr02015_0012	1462	296	254	314	260	12	ZSU23	4000
cegr02019_0013	1786	300	257	316	263	13	2S3	5000
cegr02015_0011	487	276	254	297	261	11	T72	4000
cegr02007_0012	1324	339	255	371	267	12	ZSU23	2000
cegr02013_0013	934	305	256	327	264	13	2S3	3500
cegr01931_0001	744	333	251	343	257	1	PICKUP	3000
cegr01931_0001	1033	246	252	266	258	1	PICKUP	3000
cegr01937_0005	620	254	254	272	258	5	BTR70	4500
cegr02005_0009	1078	186	240	216	258	9	BMP2	1500
cegr01933_0002	1794	238	250	250	256	2	SUV	3500
cegr02011_0001	532	382	256	398	262	1	PICKUP	3000
cegr02015_0012	1512	309	254	325	260	12	ZSU23	4000
cegr01927_0012	531	240	244	268	256	12	ZSU23	2000
cegr01929_0013	759	488	251	506	263	13	2S3	2500
cegr01923_0001	652	378	244	438	262	1	PICKUP	1000
cegr02007_0005	1149	303	249	345	261	5	BTR70	2000
cegr02003_0005	588	424	240	458	264	5	BTR70	1000
cegr02007_0012	915	206	261	222	273	12	ZSU23	2000
cegr02019_0013	637	275	255	289	261	13	2S3	5000
cegr01927_0002	1107	375	252	397	262	2	SUV	2000
cegr01933_0001	1192	249	256	267	260	1	PICKUP	3500
cegr02011_0009	226	291	248	317	256	9	BMP2	3000
cegr02017_0006	1738	331	258	345	262	6	BRDM2	4500
cegr01939_0012	1010	306	257	320	261	12	ZSU23	5000
cegr02005_0012	288	218	249	262	267	12	ZSU23	1500
cegr01927_0001	1366	266	246	276	254	1	PICKUP	2000
cegr02017_0011	1077	306	258	324	264	11	T72	4500
cegr01923_0006	1128	351	229	415	251	6	BRDM2	1000
cegr01931_0005	1580	229	245	241	253	5	BTR70	3000
cegr02007_0013	1366	240	249	274	263	13	2S3	2000
cegr02019_0006	1251	258	252	264	256	6	BRDM2	5000
cegr02017_0002	297	348	257	358	261	2	SUV	4500
cegr02015_0013	1223	275	258	295	266	13	2S3	4000
cegr01923_0001	1236	186	258	246	276	1	PICKUP	1000
cegr02003_0011	591	135	259	191	283	11	T72	1000
cegr02017_0011	894	325	258	341	264	11	T72	4500
cegr01925_0013	463	386	246	434	266	13	2S3	1500
cegr01925_0012	392	191	240	225	258	12	ZSU23	1500
cegr01937_0002	431	269	254	275	258	2	SUV	4500
cegr02011_0002	1252	368	257	384	263	2	SUV	3000
cegr01939_0012	740	316	257	326	261	12	ZSU23	5000
cegr02007_0002	41	377	253	401	263	2	SUV	2000
cegr02017_0002	331	340	257	350	261	2	SUV	4500
cegr01939_0001	1389	268	254	280	258	1	PICKUP	5000
cegr02019_0011	1719	295	264	311	268	11	T72	5000
cegr02005_0005	1632	412	246	452	262	5	BTR70	1500
cegr01925_0011	933	199	244	251	260	11	T72	1500
cegr01933_0009	917	307	280	329	288	9	BMP2	3500
cegr02003_0002	1774	167	254	217	274	2	SUV	1000
cegr01939_0001	170	280	254	292	258	1	PICKUP	5000
cegr01923_0001	129	227	259	289	277	1	PICKUP	1000
cegr02013_0012	563	333	254	353	260	12	ZSU23	3500
cegr01937_0001	799	315	254	327	258	1	PICKUP	4500
cegr01927_0012	1196	388	241	418	253	12	ZSU23	2000
cegr01931_0006	334	202	252	220	260	6	BRDM2	3000
cegr02017_0011	597	329	258	341	264	11	T72	4500
cegr01927_0011	125	364	257	404	269	11	T72	2000
cegr02015_0002	887	306	257	318	261	2	SUV	4000
cegr02005_0011	1226	406	248	454	264	11	T72	1500
cegr01927_0002	502	243	254	261	264	2	SUV	2000
cegr01927_0013	211	289	243	329	259	13	2S3	2000
cegr02011_0006	1340	334	260	354	268	6	BRDM2	3000
cegr01925_0002	1409	385	246	411	258	2	SUV	1500
cegr02009_0005	852	293	254	327	264	5	BTR70	2500
cegr02007_0013	129	245	250	273	264	13	2S3	2000
cegr01933_0011	455	299	253	319	259	11	T72	3500
cegr01925_0011	1622	439	249	483	265	11	T72	1500
cegr01923_0012	544	226	235	296	261	12	ZSU23	1000
cegr01935_0002	1265	275	249	277	251	2	SUV	4000
cegr01927_0002	95	356	256	380	266	2	SUV	2000
cegr01933_0012	1127	421	285	435	293	12	ZSU23	3500
cegr02009_0012	388	356	249	384	259	12	ZSU23	2500
cegr01925_0012	1335	352	238	398	254	12	ZSU23	1500
cegr02017_0011	635	331	258	341	264	11	T72	4500
cegr02019_0012	961	136	268	150	272	12	ZSU23	5000
cegr02019_0009	1175	296	260	312	266	9	BMP2	5000
cegr02003_0011	1570	356	262	436	286	11	T72	1000
cegr02017_0001	129	207	249	211	253	1	PICKUP	4500
cegr02015_0006	753	258	258	266	264	6	BRDM2	4000
cegr01923_0001	380	154	253	194	271	1	PICKUP	1000
cegr01929_0011	1645	444	254	460	264	11	T72	2500
cegr01931_0005	177	328	248	346	256	5	BTR70	3000
cegr01923_0011	1478	474	256	530	280	11	T72	1000
cegr02011_0013	1791	374	251	386	261	13	2S3	3000
cegr02011_0013	692	375	252	387	262	13	2S3	3000
cegr02005_0012	924	412	242	442	260	12	ZSU23	1500
cegr02007_0013	1436	262	247	302	261	13	2S3	2000
cegr02013_0001	3	323	241	341	245	1	PICKUP	3500
cegr02017_0001	748	250	251	264	255	1	PICKUP	4500
cegr02017_0002	826	296	256	302	260	2	SUV	4500
cegr02005_0012	509	202	245	236	263	12	ZSU23	1500
cegr01937_0009	16	276	246	294	252	9	BMP2	4500
cegr01939_0012	957	312	257	326	261	12	ZSU23	5000
cegr02017_0006	1419	335	258	349	262	6	BRDM2	4500
cegr02003_0012	1253	404	263	474	289	12	ZSU23	1000
cegr02017_0013	1719	341	246	353	252	13	2S3	4500
cegr01931_0012	1641	411	303	431	311	12	ZSU23	3000
cegr01937_0001	123	289	254	293	258	1	PICKUP	4500
cegr02019_0005	681	314	253	330	257	5	BTR70	5000
cegr02017_0012	980	336	255	350	261	12	ZSU23	4500
cegr02019_0006	870	324	254	334	258	6	BRDM2	5000
cegr02015_0005	1464	310	249	330	255	5	BTR70	4000
cegr01923_0002	310	257	251	309	271	2	SUV	1000
cegr01927_0002	952	330	253	354	263	2	SUV	2000
cegr02007_0013	1798	408	250	428	264	13	2S3	2000
cegr01935_0006	29	335	248	345	254	6	BRDM2	4000
cegr02013_0013	1020	274	255	296	263	13	2S3	3500
cegr02019_0011	371	288	263	302	267	11	T72	5000
cegr01931_0011	1712	309	272	335	280	11	T72	3000
cegr01925_0002	358	273	249	307	261	2	SUV	1500
cegr01927_0001	241	262	246	280	254	1	PICKUP	2000
cegr01935_0011	1072	293	254	313	260	11	T72	4000
cegr01939_0006	39	310	251	318	255	6	BRDM2	5000
cegr02013_0012	1604	310	254	330	260	12	ZSU23	3500
cegr01929_0002	1086	347	253	367	261	2	SUV	2500
cegr01927_0012	707	296	245	330	257	12	ZSU23	2000
cegr02017_0012	996	338	255	352	261	12	ZSU23	4500
cegr02017_0005	763	292	257	304	261	5	BTR70	4500
cegr02007_0009	1627	397	247	423	261	9	BMP2	2000
cegr02019_0011	265	286	263	294	267	11	T72	5000
cegr01931_0002	1575	234	253	242	259	2	SUV	3000
cegr01939_0006	1534	378	253	384	257	6	BRDM2	5000
cegr01925_0001	1340	430	256	450	268	1	PICKUP	1500
cegr02005_0013	254	218	250	266	270	13	2S3	1500
cegr02009_0001	220	320	257	344	265	1	PICKUP	2500
cegr01923_0006	1470	367	242	433	264	6	BRDM2	1000
cegr02009_0005	1679	256	254	272	264	5	BTR70	2500
cegr02005_0002	1362	379	251	411	263	2	SUV	1500
cegr02017_0002	1005	317	257	329	261	2	SUV	4500
cegr02005_0006	1489	196	248	222	262	6	BRDM2	1500
cegr01939_0009	247	351	253	365	259	9	BMP2	5000
cegr01927_0013	902	361	240	401	254	13	2S3	2000
cegr01929_0005	1112	294	263	326	273	5	BTR70	2500
cegr01925_0002	228	354	248	386	260	2	SUV	1500
cegr02005_0011	819	234	250	286	266	11	T72	1500
cegr02013_0011	1540	369	254	381	260	11	T72	3500
cegr02017_0002	1424	352	258	360	262	2	SUV	4500
cegr02003_0006	274	302	245	364	267	6	BRDM2	1000
cegr02007_0009	789	265	244	303	258	9	BMP2	2000
cegr01937_0009	1298	251	244	265	250	9	BMP2	4500
cegr02003_0011	1782	237	265	317	289	11	T72	1000
cegr02003_0002	1087	432	241	480	259	2	SUV	1000
cegr01927_0009	1239	246	254	286	268	9	BMP2	2000
cegr02013_0005	453	351	255	373	261	5	BTR70	3500
cegr01931_0009	959	357	254	369	262	9	BMP2	3000
cegr01937_0001	1725	320	255	332	259	1	PICKUP	4500
cegr01937_0011	876	277	251	293	257	11	T72	4500
cegr02009_0002	1618	315	261	335	269	2	SUV	2500
cegr01927_0011	62	381	255	419	267	11	T72	2000
cegr02005_0013	1206	212	255	236	275	13	2S3	1500
cegr01939_0002	1656	291	250	301	254	2	SUV	5000
cegr02009_0002	1225	370	259	384	267	2	SUV	2500
cegr02017_0005	686	292	257	302	261	5	BTR70	4500
cegr02013_0011	272	337	254	359	260	11	T72	3500
cegr02011_0013	1470	296	252	322	262	13	2S3	3000
cegr02019_0009	1581	355	262	363	268	9	BMP2	5000
cegr02003_0005	1619	403	242	463	266	5	BTR70	1000
cegr02003_0012	796	283	254	349	280	12	ZSU23	1000
cegr01927_0011	1307	410	254	440	266	11	T72	2000
cegr02011_0013	851	352	251	378	261	13	2S3	3000
cegr02011_0006	1415	361	261	383	269	6	BRDM2	3000
cegr02017_0011	393	308	257	326	263	11	T72	4500
cegr01937_0012	40	245	250	261	256	12	ZSU23	4500
cegr01929_0001	935	386	257	398	265	1	PICKUP	2500
cegr02005_0013	407	314	248	364	268	13	2S3	1500
cegr02005_0013	430	326	247	378	267	13	2S3	1500
cegr02015_0012	492	294	254	310	260	12	ZSU23	4000
cegr01937_0012	345	213	249	221	255	12	ZSU23	4500
cegr01939_0006	474	365	252	377	256	6	BRDM2	5000
cegr01937_0001	310	309	254	323	258	1	PICKUP	4500
cegr02009_0005	1445	280	255	314	265	5	BTR70	2500
cegr02011_0011	197	357	256	383	264	11	T72	3000
cegr01927_0006	273	249	247	271	257	6	BRDM2	2000
cegr02007_0009	1752	357	248	397	262	9	BMP2	2000
cegr02011_0012	1124	283	254	303	262	12	ZSU23	3000
cegr01939_0006	1229	323	251	337	255	6	BRDM2	5000
cegr01939_0011	944	310	253	324	257	11	T72	5000
cegr02005_0006	589	187	244	219	258	6	BRDM2	1500
cegr01927_0012	862	366	244	402	256	12	ZSU23	2000
cegr02015_0013	800	317	258	335	266	13	2S3	4000
cegr01939_0009	547	288	253	304	259	9	BMP2	5000
cegr01937_0011	1395	295	251	313	257	11	T72	4500
cegr02007_0001	1739	257	256	287	264	1	PICKUP	2000
cegr01933_0001	1167	256	256	274	260	1	PICKUP	3500
cegr02003_0006	193	389	245	455	267	6	BRDM2	1000
cegr01933_0002	1772	236	250	246	256	2	SUV	3500
cegr01935_0011	111	352	253	372	259	11	T72	4000
cegr01935_0009	511	274	260	294	266	9	BMP2	4000
cegr02005_0009	764	315	246	367	264	9	BMP2	1500
cegr01927_0009	1784	320	252	360	266	9	BMP2	2000
cegr02003_0011	1643	319	265	397	289	11	T72	1000
cegr02007_0011	744	229	254	267	266	11	T72	2000
cegr01927_0012	1302	346	243	380	255	12	ZSU23	2000
cegr01931_0011	1616	341	270	365	278	11	T72	3000
cegr02007_0009	257	372	245	408	259	9	BMP2	2000
cegr01939_0009	1167	341	253	357	259	9	BMP2	5000
cegr02013_0005	482	343	256	367	262	5	BTR70	3500
cegr02015_0012	480	291	254	309	260	12	ZSU23	4000
cegr01937_0001	1261	325	254	339	258	1	PICKUP	4500
cegr02011_0012	922	282	255	302	263	12	ZSU23	3000
cegr01939_0002	273	291	250	301	254	2	SUV	5000
cegr02009_0009	1514	348	255	374	265	9	BMP2	2500
cegr01939_0009	389	323	253	339	259	9	BMP2	5000
cegr02011_0006	1510	390	261	404	269	6	BRDM2	3000
cegr01925_0006	1718	223	248	267	262	6	BRDM2	1500
cegr02005_0006	620	195	244	231	258	6	BRDM2	1500
cegr02011_0013	704	374	252	388	262	13	2S3	3000
cegr01927_0012	179	292	243	324	255	12	ZSU23	2000
cegr02007_0005	63	268	249	310	261	5	BTR70	2000
cegr02007_0002	577	245	251	257	261	2	SUV	2000
cegr02005_0005	151	245	241	301	257	5	BTR70	1500
cegr01929_0005	1153	306	263	334	273	5	BTR70	2500
cegr01929_0013	815	482	251	506	263	13	2S3	2500
cegr01927_0013	1466	342	243	382	259	13	2S3	2000
cegr01925_0002	1777	222	249	256	261	2	SUV	1500
cegr01935_0001	322	238	253	248	257	1	PICKUP	4000
cegr02009_0012	1669	285	252	313	262	12	ZSU23	2500
cegr01937_0006	1141	225	251	231	255	6	BRDM2	4500
cegr01927_0006	6	375	249	407	261	6	BRDM2	2000
cegr02009_0011	1017	248	248	278	258	11	T72	2500
cegr02013_0011	49	368	254	386	260	11	T72	3500
cegr01927_0005	1387	369	246	409	258	5	BTR70	2000
cegr02019_0012	605	194	268	202	272	12	ZSU23	5000
cegr01923_0012	322	135	226	193	252	12	ZSU23	1000
cegr02003_0013	511	348	243	426	273	13	2S3	1000
cegr02019_0001	661	309	258	317	262	1	PICKUP	5000
cegr02009_0001	629	274	254	298	262	1	PICKUP	2500
cegr02007_0001	1627	217	254	235	262	1	PICKUP	2000
cegr01933_0005	578	334	252	358	258	5	BTR70	3500
cegr01929_0012	1475	275	256	303	266	12	ZSU23	2500
cegr02005_0009	1266	208	237	256	255	9	BMP2	1500
cegr01931_0002	89	306	251	322	257	2	SUV	3000
cegr01935_0002	879	345	247	351	251	2	SUV	4000
cegr02017_0006	233	334	258	348	262	6	BRDM2	4500
cegr02003_0006	638	111	234	161	256	6	BRDM2	1000
cegr02003_0001	312	215	244	269	262	1	PICKUP	1000
cegr02015_0001	380	268	227	284	231	1	PICKUP	4000
cegr02015_0013	1568	265	258	285	266	13	2S3	4000
cegr01935_0011	538	372	254	388	260	11	T72	4000
cegr01923_0002	1335	501	243	533	261	2	SUV	1000
cegr01933_0005	948	261	250	273	256	5	BTR70	3500
cegr01925_0011	1572	448	245	484	261	11	T72	1500
cegr01931_0012	1386	417	304	435	312	12	ZSU23	3000
cegr01937_0005	1471	254	254	270	258	5	BTR70	4500
cegr01935_0005	445	264	269	286	275	5	BTR70	4000
cegr01931_0011	1041	357	269	383	277	11	T72	3000
cegr01935_0012	481	330	275	348	281	12	ZSU23	4000
cegr02003_0002	1191	486	243	524	261	2	SUV	1000
cegr02013_0006	1304	345	252	361	258	6	BRDM2	3500
cegr01929_0001	718	335	255	359	263	1	PICKUP	2500
cegr02019_0006	647	294	253	308	257	6	BRDM2	5000
cegr01931_0005	1707	242	245	268	253	5	BTR70	3000
cegr01937_0006	1162	225	251	233	255	6	BRDM2	4500
cegr02019_0013	322	323	258	339	264	13	2S3	5000
cegr01933_0006	199	291	255	309	261	6	BRDM2	3500
cegr02009_0013	1591	265	248	289	260	13	2S3	2500
cegr02011_0006	1271	307	260	329	268	6	BRDM2	3000
cegr02019_0011	1639	304	264	320	268	11	T72	5000
cegr01931_0009	64	313	254	339	262	9	BMP2	3000
cegr02011_0001	400	342	256	362	262	1	PICKUP	3000
cegr01937_0012	591	213	249	227	255	12	ZSU23	4500
cegr01937_0002	1253	282	254	284	256	2	SUV	4500
cegr01931_0011	540	280	271	298	279	11	T72	3000
cegr01923_0011	1316	376	256	454	280	11	T72	1000
cegr01933_0005	638	317	251	341	257	5	BTR70	3500
cegr02011_0013	1253	264	252	278	262	13	2S3	3000
cegr01927_0013	596	250	242	284	256	13	2S3	2000
cegr01931_0011	448	294	271	320	279	11	T72	3000
cegr02019_0006	607	285	253	297	257	6	BRDM2	5000
cegr02003_0001	1073	204	256	266	274	1	PICKUP	1000
cegr01923_0002	1005	384	236	434	254	2	SUV	1000
cegr01935_0012	1428	341	273	357	279	12	ZSU23	4000
cegr01931_0012	995	311	304	333	312	12	ZSU23	3000
cegr01925_0013	812	371	249	423	269	13	2S3	1500
cegr02017_0012	1216	376	255	392	261	12	ZSU23	4500
cegr02003_0006	217	366	248	432	270	6	BRDM2	1000
cegr01925_0013	659	422	247	454	267	13	2S3	1500
cegr02015_0011	709	245	253	261	261	11	T72	4000
cegr02013_0011	727	258	251	274	257	11	T72	3500
cegr01929_0011	1739	432	257	456	267	11	T72	2500
cegr01933_0006	531	217	251	231	257	6	BRDM2	3500
cegr02009_0009	766	239	251	261	261	9	BMP2	2500
cegr02009_0011	202	363	248	387	258	11	T72	2500
cegr02013_0013	1134	238	255	258	263	13	2S3	3500
cegr01935_0002	1643	301	249	303	251	2	SUV	4000
cegr02005_0011	13	405	251	455	267	11	T72	1500
cegr01929_0011	273	429	256	447	266	11	T72	2500
cegr02005_0013	1449	279	251	331	271	13	2S3	1500
cegr02017_0012	1764	345	254	361	260	12	ZSU23	4500
cegr02007_0005	1246	358	250	400	262	5	BTR70	2000
cegr02003_0009	1268	131	233	201	259	9	BMP2	1000
cegr02011_0001	757	374	256	392	262	1	PICKUP	3000
cegr02019_0005	524	343	254	361	258	5	BTR70	5000
cegr01937_0005	71	296	256	314	260	5	BTR70	4500
cegr01927_0012	233	270	243	304	255	12	ZSU23	2000
cegr02013_0009	1339	386	257	396	265	9	BMP2	3500
cegr01935_0011	1464	277	253	295	259	11	T72	4000
cegr02005_0002	952	356	244	390	256	2	SUV	1500
cegr02009_0012	1039	323	247	349	257	12	ZSU23	2500
cegr02013_0005	1337	366	255	384	261	5	BTR70	3500
cegr01931_0001	230	228	251	238	257	1	PICKUP	3000
cegr01939_0002	774	293	250	303	254	2	SUV	5000
cegr01931_0011	1396	399	271	421	279	11	T72	3000
cegr01933_0009	1339	289	281	311	289	9	BMP2	3500
cegr01929_0011	671	353	258	383	268	11	T72	2500
cegr02019_0006	815	326	254	332	258	6	BRDM2	5000
cegr02009_0009	390	339	254	367	264	9	BMP2	2500
cegr01933_0002	662	245	251	259	257	2	SUV	3500
cegr02005_0001	567	424	249	440	261	1	PICKUP	1500
cegr02011_0006	1235	295	260	315	268	6	BRDM2	3000
cegr01929_0002	389	313	255	333	263	2	SUV	2500
cegr01937_0012	119	231	250	245	256	12	ZSU23	4500
cegr02011_0001	244	296	257	314	263	1	PICKUP	3000
cegr01925_0005	373	239	246	297	262	5	BTR70	1500
cegr01923_0005	368	296	245	382	269	5	BTR70	1000
cegr01937_0002	978	325	253	333	257	2	SUV	4500
cegr02003_0013	2	116	257	172	287	13	2S3	1000
cegr02013_0006	1242	355	252	365	258	6	BRDM2	3500
cegr01927_0013	1496	330	243	368	259	13	2S3	2000
cegr01939_0006	812	346	253	358	257	6	BRDM2	5000
cegr02013_0002	1449	293	260	307	266	2	SUV	3500
cegr01931_0005	503	231	246	255	254	5	BTR70	3000
cegr02007_0011	1754	260	256	300	268	11	T72	2000
cegr01933_0005	1704	323	253	347	259	5	BTR70	3500
cegr01927_0009	1694	275	252	313	266	9	BMP2	2000
cegr02015_0002	1006	334	257	346	261	2	SUV	4000
cegr02005_0001	195	197	246	227	258	1	PICKUP	1500
cegr02003_0002	1718	205	254	257	274	2	SUV	1000
cegr02007_0012	471	368	260	398	272	12	ZSU23	2000
cegr01923_0011	322	370	262	452	286	11	T72	1000
cegr01935_0002	1359	266	249	268	251	2	SUV	4000
cegr01931_0009	544	241	252	265	260	9	BMP2	3000
cegr01929_0005	1231	321	263	339	273	5	BTR70	2500
cegr02005_0013	172	204	253	238	273	13	2S3	1500
cegr01925_0012	1508	253	236	299	252	12	ZSU23	1500
cegr02003_0012	1393	278	267	344	293	12	ZSU23	1000
cegr02015_0011	891	241	251	255	260	11	T72	4000
cegr01927_0002	495	244	254	262	264	2	SUV	2000
cegr01939_0012	1074	295	258	309	262	12	ZSU23	5000
cegr01923_0002	188	371	250	423	270	2	SUV	1000
cegr01927_0001	40	274	246	300	256	1	PICKUP	2000
cegr02015_0005	1729	370	252	388	258	5	BTR70	4000
cegr01933_0005	361	377	251	385	257	5	BTR70	3500
cegr01925_0002	924	281	241	315	253	2	SUV	1500
cegr01923_0005	1663	155	243	241	267	5	BTR70	1000
cegr01923_0006	196	324	227	388	249	6	BRDM2	1000
cegr02017_0005	1396	320	258	338	262	5	BTR70	4500
cegr01939_0009	1680	296	253	312	259	9	BMP2	5000
cegr02007_0011	232	290	257	328	269	11	T72	2000
cegr01939_0005	1056	322	253	336	257	5	BTR70	5000
cegr01933_0012	1207	426	284	436	292	12	ZSU23	3500
cegr01927_0009	1085	324	255	364	269	9	BMP2	2000
cegr01933_0006	677	255	252	273	258	6	BRDM2	3500
cegr02003_0009	290	367	229	441	255	9	BMP2	1000
cegr02015_0002	1421	326	258	338	262	2	SUV	4000
cegr02003_0013	1771	323	250	401	280	13	2S3	1000
cegr02003_0006	1777	149	233	211	255	6	BRDM2	1000
cegr01931_0001	624	327	250	341	256	1	PICKUP	3000
cegr01931_0006	1141	230	252	252	260	6	BRDM2	3000
cegr02011_0005	1203	294	253	322	261	5	BTR70	3000
cegr01929_0002	1051	338	252	358	260	2	SUV	2500
cegr01929_0006	711	318	256	344	264	6	BRDM2	2500
cegr02009_0012	473	328	251	356	261	12	ZSU23	2500
cegr01935_0005	238	312	269	332	275	5	BTR70	4000
cegr02003_0001	999	217	257	279	275	1	PICKUP	1000
cegr01925_0005	367	243	246	301	262	5	BTR70	1500
cegr01933_0011	1086	386	251	408	257	11	T72	3500
cegr02013_0013	741	342	254	352	262	13	2S3	3500
cegr02007_0013	1759	401	250	427	264	13	2S3	2000
cegr02007_0001	519	242	256	272	266	1	PICKUP	2000
cegr01927_0005	1456	344	246	388	258	5	BTR70	2000
cegr02009_0005	1560	257	254	283	264	5	BTR70	2500
cegr02009_0009	779	239	251	259	261	9	BMP2	2500
cegr02009_0009	980	254	249	282	259	9	BMP2	2500
cegr02011_0005	174	300	252	328	260	5	BTR70	3000
cegr01931_0006	228	241	252	261	260	6	BRDM2	3000
cegr01937_0012	786	242	249	256	255	12	ZSU23	4500
cegr01933_0012	1280	420	284	436	292	12	ZSU23	3500
cegr02003_0002	1723	200	254	252	274	2	SUV	1000
cegr01923_0012	602	281	236	347	262	12	ZSU23	1000
cegr02007_0005	147	313	250	355	262	5	BTR70	2000
cegr02003_0005	1202	201	239	263	263	5	BTR70	1000
cegr01923_0013	1101	356	233	432	263	13	2S3	1000
cegr01931_0001	1691	342	250	350	256	1	PICKUP	3000
cegr01937_0001	693	334	253	346	257	1	PICKUP	4500
cegr01929_0012	581	347	259	375	269	12	ZSU23	2500
cegr02017_0006	371	303	258	317	262	6	BRDM2	4500
cegr02013_0009	1045	312	256	334	264	9	BMP2	3500
cegr01927_0013	19	367	245	407	261	13	2S3	2000
cegr01925_0001	469	295	258	335	270	1	PICKUP	1500
cegr02013_0009	1609	329	258	351	266	9	BMP2	3500
cegr02013_0011	214	346	254	368	260	11	T72	3500
cegr02013_0005	1430	373	255	383	261	5	BTR70	3500
cegr02005_0013	592	424	251	464	271	13	2S3	1500
cegr02003_0002	96	416	250	464	270	2	SUV	1000
cegr01929_0005	825	203	262	229	272	5	BTR70	2500
cegr02005_0006	1744	253	243	297	257	6	BRDM2	1500
cegr02009_0006	809	367	259	387	267	6	BRDM2	2500
cegr02017_0012	1110	357	255	371	261	12	ZSU23	4500
cegr02017_0001	1140	213	251	223	255	1	PICKUP	4500
cegr01931_0011	1022	352	269	378	277	11	T72	3000
cegr01925_0006	599	375	250	415	264	6	BRDM2	1500
cegr01935_0009	1266	339	260	351	266	9	BMP2	4000
cegr01939_0011	1744	256	253	272	257	11	T72	5000
cegr02011_0006	511	378	260	398	268	6	BRDM2	3000
cegr02019_0005	1725	315	253	329	257	5	BTR70	5000
cegr01923_0005	1225	490	236	528	260	5	BTR70	1000
cegr01935_0006	634	266	247	282	253	6	BRDM2	4000
cegr02017_0013	952	292	245	310	251	13	2S3	4500
cegr01927_0001	135	260	246	278	254	1	PICKUP	2000
cegr01939_0002	496	279	250	285	254	2	SUV	5000
cegr02013_0001	1504	332	239	350	243	1	PICKUP	3500
cegr01931_0001	961	273	252	293	258	1	PICKUP	3000
cegr02009_0005	97	381	255	397	265	5	BTR70	2500
cegr02013_0013	1366	238	254	260	262	13	2S3	3500
cegr02003_0013	206	118	254	190	284	13	2S3	1000
cegr02019_0001	716	303	257	315	261	1	PICKUP	5000
cegr02007_0013	844	390	249	426	263	13	2S3	2000
cegr02019_0002	676	265	254	271	258	2	SUV	5000
cegr01933_0009	93	316	281	338	289	9	BMP2	3500
cegr01939_0012	355	259	258	271	262	12	ZSU23	5000
cegr02007_0011	1488	354	255	394	267	11	T72	2000
cegr02013_0012	1254	289	254	307	262	12	ZSU23	3500
cegr01923_0012	34	217	216	285	242	12	ZSU23	1000
cegr01935_0002	535	278	248	290	252	2	SUV	4000
cegr02019_0011	92	291	263	305	267	11	T72	5000
cegr02003_0009	1145	123	232	157	258	9	BMP2	1000
cegr02011_0011	1615	380	255	396	263	11	T72	3000
cegr02009_0011	1427	356	247	382	257	11	T72	2500
cegr01933_0002	837	299	250	313	256	2	SUV	3500
cegr02015_0002	287	313	258	325	262	2	SUV	4000
cegr01923_0001	1211	208	259	270	277	1	PICKUP	1000
cegr02017_0009	1047	332	259	348	265	9	BMP2	4500
cegr02003_0012	693	189	254	257	280	12	ZSU23	1000
cegr02019_0009	1142	293	260	307	266	9	BMP2	5000
cegr02009_0013	385	265	248	291	260	13	2S3	2500
cegr02013_0013	1342	232	254	254	262	13	2S3	3500
cegr02019_0002	416	292	255	302	259	2	SUV	5000
cegr01927_0011	521	239	255	273	267	11	T72	2000
cegr01927_0009	696	324	253	364	267	9	BMP2	2000
cegr01923_0011	120	475	254	531	278	11	T72	1000
cegr01929_0005	1642	211	264	245	274	5	BTR70	2500
cegr02009_0002	1283	376	259	386	267	2	SUV	2500
cegr02017_0002	652	295	256	303	260	2	SUV	4500
cegr02003_0006	350	212	245	278	267	6	BRDM2	1000
cegr01929_0005	1198	317	264	339	274	5	BTR70	2500
cegr01933_0009	1386	276	281	296	289	9	BMP2	3500
cegr01927_0005	1468	339	246	383	258	5	BTR70	2000
cegr01939_0012	1532	256	258	270	262	12	ZSU23	5000
cegr02003_0009	1517	269	231	343	257	9	BMP2	1000
cegr02007_0006	1526	390	254	416	264	6	BRDM2	2000
cegr02011_0002	1263	370	257	386	263	2	SUV	3000
cegr02009_0006	957	385	260	399	268	6	BRDM2	2500
cegr01925_0012	351	187	239	215	257	12	ZSU23	1500
cegr01927_0013	341	258	244	290	258	13	2S3	2000
cegr02011_0009	202	284	248	310	256	9	BMP2	3000
cegr01939_0009	18	344	253	358	259	9	BMP2	5000
cegr01923_0001	1536	214	248	270	266	1	PICKUP	1000
cegr01937_0009	1748	317	246	327	252	9	BMP2	4500
cegr01931_0006	1331	193	251	205	259	6	BRDM2	3000
cegr01929_0012	9	378	255	404	265	12	ZSU23	2500
cegr01939_0005	1319	281	253	299	257	5	BTR70	5000
cegr02009_0006	349	265	258	281	266	6	BRDM2	2500
cegr01925_0001	346	363	258	403	270	1	PICKUP	1500
cegr02019_0002	1481	322	255	332	259	2	SUV	5000
cegr01937_0005	702	269	255	287	259	5	BTR70	4500
cegr02005_0012	1382	204	245	240	263	12	ZSU23	1500
cegr01927_0001	1110	303	246	333	256	1	PICKUP	2000
cegr02007_0005	1315	390	252	428	264	5	BTR70	2000
cegr02009_0013	1515	269	248	283	260	13	2S3	2500
cegr02005_0002	50	422	250	442	262	2	SUV	1500
cegr02015_0011	565	262	254	283	261	11	T72	4000
cegr01927_0005	142	358	246	400	258	5	BTR70	2000
cegr01933_0011	1444	398	252	420	258	11	T72	3500
cegr01935_0009	1157	324	260	342	266	9	BMP2	4000
cegr02019_0005	1120	360	253	378	257	5	BTR70	5000
cegr02007_0005	693	298	253	340	265	5	BTR70	2000
cegr02011_0012	170	294	253	316	261	12	ZSU23	3000
cegr02003_0011	284	297	260	369	284	11	T72	1000
cegr02013_0005	553	322	256	346	262	5	BTR70	3500
cegr02013_0013	1043	267	255	289	263	13	2S3	3500
cegr01923_0009	563	110	245	160	271	9	BMP2	1000
cegr02015_0001	512	304	228	318	232	1	PICKUP	4000
cegr01935_0005	1071	322	269	340	275	5	BTR70	4000
cegr01937_0002	598	279	253	289	257	2	SUV	4500
cegr01937_0006	569	263	251	277	255	6	BRDM2	4500
cegr02007_0013	554	350	247	388	261	13	2S3	2000
cegr02009_0009	251	359	253	375	263	9	BMP2	2500
cegr01931_0006	146	272	253	294	261	6	BRDM2	3000
cegr01933_0005	596	329	251	353	257	5	BTR70	3500
cegr01929_0006	1489	327	256	353	264	6	BRDM2	2500
cegr02007_0002	872	298	250	324	260	2	SUV	2000
cegr02005_0011	1161	380	247	432	263	11	T72	1500
cegr02011_0006	1081	282	260	292	268	6	BRDM2	3000
cegr01933_0006	1245	246	253	264	259	6	BRDM2	3500
cegr01929_0005	282	304	264	330	274	5	BTR70	2500
cegr02007_0001	1567	218	255	230	263	1	PICKUP	2000
cegr02007_0012	1705	296	259	328	271	12	ZSU23	2000
cegr02015_0005	529	348	250	370	256	5	BTR70	4000
cegr02007_0013	258	239	250	267	264	13	2S3	2000
cegr01929_0006	360	321	253	347	261	6	BRDM2	2500
cegr02011_0002	676	282	257	294	263	2	SUV	3000
cegr01927_0002	1038	357	252	383	262	2	SUV	2000
cegr02011_0012	1793	304	256	328	264	12	ZSU23	3000
cegr02015_0013	454	247	258	259	266	13	2S3	4000
cegr02015_0011	983	249	251	269	260	11	T72	4000
cegr01925_0013	1749	331	246	383	266	13	2S3	1500
cegr01933_0001	398	233	254	247	258	1	PICKUP	3500
cegr02009_0005	244	355	256	387	266	5	BTR70	2500
cegr02005_0013	1260	205	253	239	273	13	2S3	1500
cegr02007_0002	1790	266	252	290	262	2	SUV	2000
cegr01933_0005	1197	293	250	317	256	5	BTR70	3500
cegr01931_0001	1317	240	251	258	257	1	PICKUP	3000
cegr01927_0006	423	242	245	270	255	6	BRDM2	2000
cegr02011_0001	901	323	257	343	263	1	PICKUP	3000
cegr01933_0009	1433	261	280	283	288	9	BMP2	3500
cegr01925_0011	70	416	248	460	264	11	T72	1500
cegr01925_0001	1544	327	259	369	271	1	PICKUP	1500
cegr01931_0002	1057	327	252	339	258	2	SUV	3000
cegr02005_0009	813	285	245	335	263	9	BMP2	1500
cegr01925_0002	1258	410	244	428	256	2	SUV	1500
cegr02007_0001	375	322	256	354	266	1	PICKUP	2000
cegr01931_0009	1091	329	255	355	263	9	BMP2	3000
cegr01937_0006	208	230	251	242	255	6	BRDM2	4500
cegr02005_0013	1056	246	255	296	275	13	2S3	1500
cegr01931_0009	643	272	252	298	260	9	BMP2	3000
cegr02015_0013	1780	321	256	339	264	13	2S3	4000
cegr01927_0005	912	304	242	346	254	5	BTR70	2000
cegr02003_0011	902	213	250	291	274	11	T72	1000
cegr01931_0005	788	258	245	286	253	5	BTR70	3000
cegr02015_0013	1295	257	259	275	267	13	2S3	4000
cegr01925_0001	634	220	258	250	270	1	PICKUP	1500
cegr01929_0012	269	403	257	419	267	12	ZSU23	2500
cegr01929_0001	1591	277	259	287	267	1	PICKUP	2500
cegr02015_0001	15	263	228	279	232	1	PICKUP	4000
cegr02003_0013	1556	183	254	261	284	13	2S3	1000
cegr02007_0001	464	269	256	301	266	1	PICKUP	2000
cegr01935_0009	1379	332	260	348	266	9	BMP2	4000
cegr01929_0002	142	377	254	389	262	2	SUV	2500
cegr01929_0013	1543	411	253	443	265	13	2S3	2500
cegr02005_0005	791	290	249	346	265	5	BTR70	1500
cegr01929_0005	326	292	264	322	274	5	BTR70	2500
cegr02005_0006	281	275	250	319	264	6	BRDM2	1500
cegr02011_0002	24	379	257	393	263	2	SUV	3000
cegr02007_0006	1270	335	250	367	260	6	BRDM2	2000
cegr01937_0012	1186	265	250	279	256	12	ZSU23	4500
cegr02009_0006	1491	259	257	273	265	6	BRDM2	2500
cegr02009_0013	940	390	249	410	261	13	2S3	2500
cegr02015_0005	727	381	252	389	258	5	BTR70	4000
cegr01937_0011	623	238	251	252	257	11	T72	4500
cegr02015_0005	1012	327	252	347	258	5	BTR70	4000
cegr02009_0006	1345	266	258	286	266	6	BRDM2	2500
cegr02017_0013	1003	285	245	301	251	13	2S3	4500
cegr02019_0013	1390	340	257	348	263	13	2S3	5000
cegr02005_0012	74	352	246	400	264	12	ZSU23	1500
cegr01937_0002	1512	272	254	276	258	2	SUV	4500
cegr02013_0009	453	366	258	386	266	9	BMP2	3500
cegr02005_0013	1535	335	248	387	268	13	2S3	1500
cegr01925_0012	513	225	241	271	259	12	ZSU23	1500
cegr01937_0012	528	211	249	221	255	12	ZSU23	4500
cegr02019_0002	654	265	254	271	258	2	SUV	5000
cegr01929_0012	1579	301	257	329	267	12	ZSU23	2500
cegr02015_0001	326	256	228	270	232	1	PICKUP	4000
cegr01927_0006	676	366	247	396	257	6	BRDM2	2000
cegr01927_0011	1328	415	255	441	267	11	T72	2000
cegr02007_0011	1799	246	255	286	267	11	T72	2000
cegr02005_0012	1114	374	246	420	264	12	ZSU23	1500
cegr01929_0013	405	413	254	445	266	13	2S3	2500
cegr01931_0009	1309	250	254	276	262	9	BMP2	3000
cegr02003_0011	36	427	246	497	270	11	T72	1000
cegr02011_0001	1646	392	257	402	263	1	PICKUP	3000
cegr02011_0009	672	351	250	373	258	9	BMP2	3000
cegr02013_0013	378	237	255	259	263	13	2S3	3500
cegr01935_0012	80	335	274	351	280	12	ZSU23	4000
cegr01933_0005	1180	289	250	313	256	5	BTR70	3500
cegr01937_0009	1539	299	245	317	251	9	BMP2	4500
cegr02013_0012	1272	285	255	303	263	12	ZSU23	3500
cegr02013_0005	892	260	253	272	259	5	BTR70	3500
cegr02015_0001	353	262	228	276	232	1	PICKUP	4000
cegr01923_0012	148	159	218	211	244	12	ZSU23	1000
cegr01927_0011	717	221	254	251	266	11	T72	2000
cegr01929_0011	189	413	254	439	264	11	T72	2500
cegr02017_0013	824	324	247	342	253	13	2S3	4500
cegr01935_0012	930	273	275	281	281	12	ZSU23	4000
cegr01939_0011	408	242	253	258	257	11	T72	5000
cegr01931_0012	729	285	305	295	313	12	ZSU23	3000
cegr02011_0001	148	285	258	295	264	1	PICKUP	3000
cegr02005_0002	1259	419	250	441	262	2	SUV	1500
cegr01935_0006	310	289	248	305	254	6	BRDM2	4000
cegr01935_0011	1627	304	253	322	259	11	T72	4000
cegr02009_0012	1495	344	250	372	260	12	ZSU23	2500
cegr02017_0002	1569	328	257	340	261	2	SUV	4500
cegr01935_0012	348	347	273	359	279	12	ZSU23	4000
cegr02011_0013	98	268	253	288	263	13	2S3	3000
cegr01939_0009	1001	306	252	320	258	9	BMP2	5000
cegr01935_0002	1422	266	249	268	251	2	SUV	4000
cegr02011_0013	1664	354	250	376	260	13	2S3	3000
cegr01933_0002	470	231	250	239	256	2	SUV	3500
cegr01937_0006	723	291	253	297	257	6	BRDM2	4500
cegr02011_0013	1551	321	252	347	262	13	2S3	3000
cegr02015_0009	645	307	256	327	262	9	BMP2	4000
cegr01935_0011	1276	272	255	282	261	11	T72	4000
cegr01923_0013	220	315	242	391	272	13	2S3	1000
cegr01939_0002	1440	325	250	335	254	2	SUV	5000
cegr01927_0011	1265	401	254	435	266	11	T72	2000
cegr01933_0006	798	297	253	315	259	6	BRDM2	3500
cegr02009_0001	1741	339	252	363	260	1	PICKUP	2500
cegr01935_0012	1362	329	273	347	279	12	ZSU23	4000
cegr01933_0005	736	290	251	314	257	5	BTR70	3500
cegr02009_0011	435	312	248	342	258	11	T72	2500
cegr01925_0009	452	194	245	228	263	9	BMP2	1500
cegr02015_0009	1100	251	253	267	259	9	BMP2	4000
cegr02017_0005	1321	340	259	358	263	5	BTR70	4500
cegr02017_0006	644	288	257	300	261	6	BRDM2	4500
cegr02003_0001	1069	206	257	268	275	1	PICKUP	1000
cegr02007_0005	821	248	251	282	263	5	BTR70	2000
cegr01927_0012	1523	248	243	280	255	12	ZSU23	2000
cegr01931_0002	221	257	252	275	258	2	SUV	3000
cegr01933_0006	1747	307	254	323	260	6	BRDM2	3500
cegr01937_0005	832	293	256	311	260	5	BTR70	4500
cegr02015_0011	323	311	254	326	262	11	T72	4000
cegr02005_0013	219	207	252	249	272	13	2S3	1500
cegr02019_0012	1011	130	268	142	272	12	ZSU23	5000
cegr02019_0013	755	272	255	280	261	13	2S3	5000
cegr01923_0009	785	279	240	353	266	9	BMP2	1000
cegr02013_0009	320	384	257	398	265	9	BMP2	3500
cegr02009_0002	1364	372	260	384	268	2	SUV	2500
cegr01939_0001	1084	291	254	303	258	1	PICKUP	5000
cegr02019_0002	93	336	255	340	259	2	SUV	5000
cegr01929_0013	1294	365	252	381	264	13	2S3	2500
cegr02011_0011	603	273	255	297	263	11	T72	3000
cegr01929_0013	1723	471	252	499	264	13	2S3	2500
cegr01925_0013	1060	243	253	297	273	13	2S3	1500
cegr02019_0005	1195	376	254	392	258	5	BTR70	5000
cegr02015_0006	1136	342	260	350	266	6	BRDM2	4000
cegr01923_0013	501	125	242	181	272	13	2S3	1000
cegr02009_0002	894	284	257	304	265	2	SUV	2500
cegr02015_0012	217	268	254	276	260	12	ZSU23	4000
cegr02003_0013	1341	144	263	188	293	13	2S3	1000
cegr01929_0013	25	362	251	378	263	13	2S3	2500
cegr01927_0013	571	246	243	278	257	13	2S3	2000
cegr01923_0006	1606	192	239	258	261	6	BRDM2	1000
cegr02013_0012	673	362	253	382	261	12	ZSU23	3500
cegr02005_0002	475	206	251	234	263	2	SUV	1500
cegr02003_0005	1221	208	240	276	264	5	BTR70	1000
cegr01933_0006	522	218	251	230	257	6	BRDM2	3500
cegr01923_0013	547	122	241	166	271	13	2S3	1000
cegr02019_0002	1075	304	255	314	259	2	SUV	5000
cegr01939_0011	84	246	253	262	257	11	T72	5000
cegr01929_0001	452	277	259	287	267	1	PICKUP	2500
cegr02017_0013	819	325	247	343	253	13	2S3	4500
cegr01933_0001	21	283	255	301	259	1	PICKUP	3500
cegr01935_0006	7	332	248	344	254	6	BRDM2	4000
cegr02017_0013	651	343	246	355	252	13	2S3	4500
cegr01931_0009	897	351	254	367	262	9	BMP2	3000
cegr02003_0002	420	153	252	201	272	2	SUV	1000
cegr01925_0009	1220	419	247	465	265	9	BMP2	1500
cegr02007_0002	1307	409	252	419	262	2	SUV	2000
cegr02003_0002	1153	467	241	511	259	2	SUV	1000
cegr01937_0012	976	272	248	284	254	12	ZSU23	4500
cegr02005_0001	214	205	246	237	258	1	PICKUP	1500
cegr01923_0011	506	220	265	300	289	11	T72	1000
cegr02011_0006	496	374	260	394	268	6	BRDM2	3000
cegr01935_0001	1545	296	252	310	256	1	PICKUP	4000
cegr02017_0006	652	289	257	301	261	6	BRDM2	4500
cegr02003_0013	137	110	253	160	283	13	2S3	1000
cegr01939_0001	269	267	254	275	258	1	PICKUP	5000
cegr02017_0012	62	356	256	370	262	12	ZSU23	4500
cegr01939_0002	1294	345	249	353	253	2	SUV	5000
cegr01923_0006	333	454	232	502	254	6	BRDM2	1000
cegr01927_0012	575	249	244	281	256	12	ZSU23	2000
cegr01937_0012	1259	255	249	271	255	12	ZSU23	4500
cegr02015_0006	1573	257	258	267	264	6	BRDM2	4000
cegr02011_0011	1568	380	255	394	263	11	T72	3000
cegr02019_0001	136	248	257	252	261	1	PICKUP	5000
cegr02013_0001	1422	308	239	324	243	1	PICKUP	3500
cegr01923_0006	266	396	230	458	252	6	BRDM2	1000
cegr02015_0012	988	313	254	331	260	12	ZSU23	4000
cegr01939_0011	364	238	253	252	257	11	T72	5000
cegr02003_0001	1017	222	259	284	277	1	PICKUP	1000
cegr01923_0011	295	387	262	467	286	11	T72	1000
cegr02007_0012	243	364	257	396	269	12	ZSU23	2000
cegr01931_0001	47	248	252	268	258	1	PICKUP	3000
cegr02007_0009	1243	293	243	331	257	9	BMP2	2000
cegr01933_0001	335	227	254	235	258	1	PICKUP	3500
cegr01931_0002	1294	263	253	281	259	2	SUV	3000
cegr01935_0011	717	356	253	376	259	11	T72	4000
cegr02013_0013	1338	231	254	253	262	13	2S3	3500
cegr02007_0012	993	209	259	235	271	12	ZSU23	2000
cegr02013_0005	284	367	255	383	261	5	BTR70	3500
cegr02017_0002	401	331	257	343	261	2	SUV	4500
cegr02019_0012	216	144	268	158	272	12	ZSU23	5000
cegr02007_0006	1190	298	250	330	260	6	BRDM2	2000
cegr02003_0001	330	222	243	278	261	1	PICKUP	1000
cegr01933_0011	1693	329	254	351	260	11	T72	3500
cegr01935_0006	264	303	249	319	255	6	BRDM2	4000
cegr02013_0012	298	278	254	294	262	12	ZSU23	3500
cegr01933_0002	998	343	249	353	255	2	SUV	3500
cegr01939_0009	922	288	252	304	258	9	BMP2	5000
cegr02013_0006	703	241	250	253	256	6	BRDM2	3500
cegr02003_0013	89	115	254	149	284	13	2S3	1000
cegr01937_0006	1568	278	253	290	257	6	BRDM2	4500
cegr02019_0013	1306	331	256	345	262	13	2S3	5000
cegr02009_0009	429	328	254	360	264	9	BMP2	2500
cegr01933_0009	59	323	281	343	289	9	BMP2	3500
cegr02005_0013	925	338	254	386	274	13	2S3	1500
cegr02005_0006	401	211	248	249	262	6	BRDM2	1500
cegr02007_0005	1387	414	253	440	265	5	BTR70	2000
cegr02009_0006	103	320	260	344	268	6	BRDM2	2500
cegr01933_0002	1253	314	250	328	256	2	SUV	3500
cegr01933_0005	163	348	250	370	256	5	BTR70	3500
cegr01933_0011	966	356	251	378	257	11	T72	3500
cegr01925_0009	94	403	247	449	265	9	BMP2	1500
cegr01923_0002	1751	215	250	267	270	2	SUV	1000
cegr01929_0001	1125	372	258	392	266	1	PICKUP	2500
cegr02005_0011	999	309	249	357	265	11	T72	1500
cegr01923_0005	439	216	243	304	267	5	BTR70	1000
cegr02007_0009	272	377	245	411	259	9	BMP2	2000
cegr02013_0013	690	334	254	350	262	13	2S3	3500
cegr01929_0012	1266	249	257	265	267	12	ZSU23	2500
cegr01931_0012	279	374	303	398	311	12	ZSU23	3000
cegr01925_0002	1135	380	243	410	255	2	SUV	1500
cegr02011_0005	411	378	254	398	262	5	BTR70	3000
cegr02005_0012	938	415	242	443	260	12	ZSU23	1500
cegr01923_0005	853	228	232	312	256	5	BTR70	1000
cegr02007_0001	1551	218	255	232	263	1	PICKUP	2000
cegr01935_0012	672	294	274	312	280	12	ZSU23	4000
cegr02015_0005	736	381	252	389	258	5	BTR70	4000
cegr01935_0012	1698	345	274	361	280	12	ZSU23	4000
cegr02019_0013	1529	335	257	347	263	13	2S3	5000
cegr02003_0009	813	251	242	329	270	9	BMP2	1000
cegr01929_0011	1247	314	255	346	265	11	T72	2500
cegr01925_0002	1343	402	245	420	257	2	SUV	1500
cegr01927_0005	609	230	242	246	254	5	BTR70	2000
cegr01931_0001	1277	234	252	248	258	1	PICKUP	3000
cegr01933_0009	1782	217	279	235	287	9	BMP2	3500
cegr01939_0001	1717	333	253	339	257	1	PICKUP	5000
cegr02017_0006	922	345	258	355	262	6	BRDM2	4500
cegr02003_0006	1018	444	234	498	256	6	BRDM2	1000
cegr01925_0009	289	271	248	323	266	9	BMP2	1500
[truncated: 1,901 more rows]
