# Supplementary material for: Long-Range Thermal Target Detection in Data-Limited Settings Using Restricted Receptive Fields
Source: Sensors (Basel). 2023 Sep 11;23(18):7806. doi: 10.3390/s23187806 (PMC10536622; doi:10.3390/s23187806)
Supplement: Supplementary file 1 [file sensors-23-07806-s001.zip › File S1/val2.csv]

tag	frame	x1	y1	x2	y2	tgtid	tgt	range
cegr01925_0005	1387	287	246	343	262	5	BTR70	1500
cegr02017_0012	152	376	256	392	262	12	ZSU23	4500
cegr02009_0002	1435	364	261	380	269	2	SUV	2500
cegr02017_0009	358	374	260	384	266	9	BMP2	4500
cegr01937_0005	201	271	254	289	258	5	BTR70	4500
cegr01925_0006	1273	355	246	399	260	6	BRDM2	1500
cegr02013_0012	400	292	255	312	261	12	ZSU23	3500
cegr02015_0002	331	303	258	315	262	2	SUV	4000
cegr02005_0002	491	201	251	227	263	2	SUV	1500
cegr02007_0009	663	313	248	351	262	9	BMP2	2000
cegr02013_0011	807	255	251	267	257	11	T72	3500
cegr02017_0012	279	392	256	402	262	12	ZSU23	4500
cegr02003_0005	26	153	231	215	255	5	BTR70	1000
cegr01927_0005	1365	377	245	413	257	5	BTR70	2000
cegr02013_0005	1156	318	254	342	260	5	BTR70	3500
cegr01931_0002	67	312	252	328	258	2	SUV	3000
cegr02007_0006	475	398	253	412	263	6	BRDM2	2000
cegr01925_0009	1275	388	248	440	266	9	BMP2	1500
cegr01939_0001	1548	302	254	314	258	1	PICKUP	5000
cegr01937_0006	589	268	252	282	256	6	BRDM2	4500
cegr02007_0012	928	205	260	223	272	12	ZSU23	2000
cegr02005_0006	1384	232	250	274	264	6	BRDM2	1500
cegr02013_0002	825	278	258	292	264	2	SUV	3500
cegr02003_0005	418	308	234	392	258	5	BTR70	1000
cegr01931_0002	322	235	253	249	259	2	SUV	3000
cegr01923_0005	715	132	233	196	257	5	BTR70	1000
cegr02019_0001	1005	251	259	259	263	1	PICKUP	5000
cegr02017_0011	280	296	257	312	263	11	T72	4500
cegr01939_0005	1453	266	252	280	256	5	BTR70	5000
cegr01927_0013	532	242	244	270	258	13	2S3	2000
cegr01923_0006	1198	425	231	483	253	6	BRDM2	1000
cegr02011_0002	1443	393	257	399	263	2	SUV	3000
cegr02003_0011	1171	370	248	448	272	11	T72	1000
cegr01935_0001	125	249	253	263	257	1	PICKUP	4000
cegr02015_0006	1596	258	259	270	265	6	BRDM2	4000
cegr02003_0005	643	406	241	458	265	5	BTR70	1000
cegr02007_0002	270	294	253	320	263	2	SUV	2000
cegr01937_0011	285	266	251	284	257	11	T72	4500
cegr02005_0002	772	253	244	287	256	2	SUV	1500
cegr02015_0002	233	326	258	338	262	2	SUV	4000
cegr01927_0011	1656	337	256	375	268	11	T72	2000
cegr02005_0001	477	398	248	428	260	1	PICKUP	1500
cegr01939_0012	1687	276	259	290	263	12	ZSU23	5000
cegr02015_0002	1604	289	257	301	261	2	SUV	4000
cegr01923_0011	1689	444	265	522	289	11	T72	1000
cegr01923_0001	1177	244	259	306	277	1	PICKUP	1000
cegr01939_0002	823	301	250	311	254	2	SUV	5000
cegr02013_0002	577	230	258	238	264	2	SUV	3500
cegr02007_0001	223	387	256	401	264	1	PICKUP	2000
cegr01923_0005	823	204	231	288	255	5	BTR70	1000
cegr01929_0006	1520	313	256	337	264	6	BRDM2	2500
cegr02019_0013	253	332	258	348	264	13	2S3	5000
cegr01927_0005	280	305	245	347	257	5	BTR70	2000
cegr01929_0006	751	300	256	326	264	6	BRDM2	2500
cegr01925_0002	403	246	249	280	261	2	SUV	1500
cegr02019_0006	1606	323	253	333	257	6	BRDM2	5000
cegr01923_0006	108	236	228	298	250	6	BRDM2	1000
cegr02019_0006	1584	320	253	330	257	6	BRDM2	5000
cegr02017_0012	1031	341	254	357	260	12	ZSU23	4500
cegr02003_0006	1296	377	247	443	269	6	BRDM2	1000
cegr01923_0011	918	106	259	174	283	11	T72	1000
cegr01933_0005	138	342	250	364	256	5	BTR70	3500
cegr02019_0013	710	270	255	280	261	13	2S3	5000
cegr01925_0006	776	242	249	286	263	6	BRDM2	1500
cegr02017_0009	547	347	260	363	266	9	BMP2	4500
cegr02005_0013	1544	341	248	393	268	13	2S3	1500
cegr02003_0006	359	203	243	269	265	6	BRDM2	1000
cegr02009_0006	204	288	259	314	267	6	BRDM2	2500
cegr01935_0002	1239	279	249	281	251	2	SUV	4000
cegr02013_0012	707	368	253	386	261	12	ZSU23	3500
cegr02017_0006	156	350	259	360	263	6	BRDM2	4500
cegr01923_0011	1534	500	259	540	283	11	T72	1000
cegr02003_0011	1217	398	250	470	274	11	T72	1000
cegr01931_0005	1264	294	247	322	255	5	BTR70	3000
cegr02007_0002	1323	407	252	419	262	2	SUV	2000
cegr02011_0009	779	323	250	349	258	9	BMP2	3000
cegr02005_0013	1711	428	250	464	270	13	2S3	1500
cegr01935_0012	686	291	274	309	280	12	ZSU23	4000
cegr01925_0005	262	313	246	371	262	5	BTR70	1500
cegr02011_0013	1449	292	252	318	262	13	2S3	3000
cegr01927_0011	690	221	256	247	268	11	T72	2000
cegr01929_0006	1789	256	253	274	261	6	BRDM2	2500
cegr02019_0012	679	186	269	200	273	12	ZSU23	5000
cegr01939_0006	577	381	252	385	256	6	BRDM2	5000
cegr02015_0011	726	243	253	259	261	11	T72	4000
cegr02013_0005	1323	363	255	383	261	5	BTR70	3500
cegr01939_0001	1481	287	254	299	258	1	PICKUP	5000
cegr02017_0012	1116	358	255	372	261	12	ZSU23	4500
cegr02017_0009	1153	357	260	375	266	9	BMP2	4500
cegr01937_0011	1032	307	250	323	256	11	T72	4500
cegr01925_0011	369	268	252	320	268	11	T72	1500
cegr02011_0005	1515	385	254	397	262	5	BTR70	3000
cegr01931_0011	1468	383	271	409	279	11	T72	3000
cegr01925_0013	606	425	246	451	266	13	2S3	1500
cegr02009_0011	425	315	248	345	258	11	T72	2500
cegr01937_0009	942	290	245	306	251	9	BMP2	4500
cegr02003_0001	1050	221	256	283	274	1	PICKUP	1000
cegr02007_0011	1230	377	254	405	266	11	T72	2000
cegr02005_0009	1649	410	242	446	260	9	BMP2	1500
cegr01931_0005	149	333	247	347	255	5	BTR70	3000
cegr01937_0002	1650	296	254	302	256	2	SUV	4500
cegr01927_0013	750	295	242	335	256	13	2S3	2000
cegr02013_0009	1235	368	258	388	266	9	BMP2	3500
cegr02017_0013	224	283	246	299	252	13	2S3	4500
cegr02009_0005	1529	262	255	290	265	5	BTR70	2500
cegr02013_0013	898	314	254	336	262	13	2S3	3500
cegr02009_0011	1475	366	246	388	256	11	T72	2500
cegr01939_0005	1468	265	252	279	256	5	BTR70	5000
cegr01935_0005	755	258	268	276	274	5	BTR70	4000
cegr02017_0006	1387	335	258	349	262	6	BRDM2	4500
cegr02011_0009	329	319	249	345	257	9	BMP2	3000
cegr01925_0006	37	174	242	200	256	6	BRDM2	1500
cegr01931_0012	284	373	303	397	311	12	ZSU23	3000
cegr02009_0006	1063	360	260	386	268	6	BRDM2	2500
cegr02019_0002	592	268	254	276	258	2	SUV	5000
cegr01937_0009	293	256	244	268	250	9	BMP2	4500
cegr02011_0005	787	299	254	327	262	5	BTR70	3000
cegr01923_0012	1217	320	222	386	248	12	ZSU23	1000
cegr01931_0006	1581	264	252	286	260	6	BRDM2	3000
cegr01925_0006	406	398	246	428	260	6	BRDM2	1500
cegr01933_0012	1510	374	285	392	293	12	ZSU23	3500
cegr02011_0012	1242	315	252	337	260	12	ZSU23	3000
cegr01937_0011	563	236	250	246	256	11	T72	4500
cegr01925_0001	1599	292	258	332	270	1	PICKUP	1500
cegr02009_0001	1734	337	253	361	261	1	PICKUP	2500
cegr01937_0012	84	239	250	253	256	12	ZSU23	4500
cegr02005_0009	1159	188	238	218	256	9	BMP2	1500
cegr01927_0005	88	378	246	416	258	5	BTR70	2000
cegr01939_0002	758	291	250	301	254	2	SUV	5000
cegr01939_0002	1077	340	249	350	253	2	SUV	5000
cegr01937_0006	107	249	251	263	255	6	BRDM2	4500
cegr01931_0002	960	341	251	347	257	2	SUV	3000
cegr02017_0006	1216	333	258	347	262	6	BRDM2	4500
cegr02015_0013	1231	273	258	293	266	13	2S3	4000
cegr01937_0009	607	313	244	329	250	9	BMP2	4500
cegr01923_0001	927	491	254	537	272	1	PICKUP	1000
cegr02007_0013	45	263	249	299	263	13	2S3	2000
cegr01939_0011	260	233	252	241	256	11	T72	5000
cegr02017_0013	43	276	246	284	252	13	2S3	4500
cegr01935_0012	1388	335	272	351	278	12	ZSU23	4000
cegr02007_0009	1447	379	247	413	261	9	BMP2	2000
cegr01935_0009	707	249	259	259	265	9	BMP2	4000
cegr02009_0012	714	267	250	283	260	12	ZSU23	2500
cegr02005_0001	1125	221	245	255	257	1	PICKUP	1500
cegr02013_0011	399	313	254	333	260	11	T72	3500
cegr02013_0012	171	279	254	287	262	12	ZSU23	3500
cegr02017_0009	170	359	259	375	265	9	BMP2	4500
cegr02017_0006	16	367	258	379	262	6	BRDM2	4500
cegr02005_0001	980	187	249	203	261	1	PICKUP	1500
cegr02011_0005	1754	337	254	365	262	5	BTR70	3000
cegr01923_0001	233	157	258	205	276	1	PICKUP	1000
cegr02013_0005	1383	372	255	384	261	5	BTR70	3500
cegr01925_0001	1634	267	258	309	270	1	PICKUP	1500
cegr01923_0011	1122	224	259	296	283	11	T72	1000
cegr02009_0001	1401	251	255	261	263	1	PICKUP	2500
cegr02013_0013	1445	262	252	282	260	13	2S3	3500
cegr01935_0006	1760	342	249	350	255	6	BRDM2	4000
cegr01929_0005	1058	276	262	310	272	5	BTR70	2500
cegr02013_0011	121	359	252	379	258	11	T72	3500
cegr01923_0012	261	155	221	199	247	12	ZSU23	1000
cegr01929_0006	979	257	253	273	261	6	BRDM2	2500
cegr02019_0006	479	259	252	269	256	6	BRDM2	5000
cegr01935_0009	233	331	260	345	266	9	BMP2	4000
cegr01925_0005	649	206	238	250	254	5	BTR70	1500
cegr01929_0005	1096	288	263	322	273	5	BTR70	2500
cegr01939_0006	1393	360	252	372	256	6	BRDM2	5000
cegr01937_0005	1585	248	254	258	258	5	BTR70	4500
cegr01929_0005	239	313	264	333	274	5	BTR70	2500
cegr01929_0006	318	300	254	324	262	6	BRDM2	2500
cegr01923_0002	656	153	244	187	262	2	SUV	1000
cegr02005_0011	936	280	248	330	264	11	T72	1500
cegr02009_0012	436	340	250	368	260	12	ZSU23	2500
cegr02015_0001	1552	315	228	327	232	1	PICKUP	4000
cegr02017_0009	1065	337	259	353	265	9	BMP2	4500
cegr02009_0001	391	261	255	279	263	1	PICKUP	2500
cegr02019_0001	1700	289	258	301	262	1	PICKUP	5000
cegr01925_0002	1101	367	242	399	254	2	SUV	1500
cegr02019_0002	60	335	255	341	259	2	SUV	5000
cegr02003_0006	1412	246	245	312	267	6	BRDM2	1000
cegr02015_0002	1437	323	258	335	262	2	SUV	4000
cegr02009_0011	538	285	250	317	260	11	T72	2500
cegr01937_0002	1633	289	253	301	257	2	SUV	4500
cegr01929_0012	475	370	259	396	269	12	ZSU23	2500
cegr01929_0012	839	291	259	317	269	12	ZSU23	2500
cegr01923_0001	349	149	254	179	272	1	PICKUP	1000
cegr02009_0012	619	277	252	303	262	12	ZSU23	2500
cegr01939_0005	838	323	252	337	256	5	BTR70	5000
cegr02009_0009	69	321	253	351	263	9	BMP2	2500
cegr01925_0005	988	393	242	439	258	5	BTR70	1500
cegr01925_0005	1607	193	243	233	259	5	BTR70	1500
cegr02013_0001	551	369	240	387	244	1	PICKUP	3500
cegr02011_0011	76	372	256	392	264	11	T72	3000
cegr01931_0002	877	339	251	349	257	2	SUV	3000
cegr01937_0009	1702	319	246	327	252	9	BMP2	4500
cegr02009_0005	732	258	253	284	263	5	BTR70	2500
cegr02003_0011	200	330	254	410	278	11	T72	1000
cegr02009_0005	1613	256	253	274	263	5	BTR70	2500
cegr01927_0002	1089	370	252	394	262	2	SUV	2000
cegr02015_0001	1516	308	228	322	232	1	PICKUP	4000
cegr02011_0005	1385	356	253	384	261	5	BTR70	3000
cegr02017_0005	149	342	259	360	263	5	BTR70	4500
cegr01927_0012	1161	397	241	425	253	12	ZSU23	2000
cegr02003_0005	1088	183	242	231	266	5	BTR70	1000
cegr01939_0005	1202	302	253	320	257	5	BTR70	5000
cegr02017_0012	1229	379	255	395	261	12	ZSU23	4500
cegr01939_0001	47	311	253	323	257	1	PICKUP	5000
cegr01933_0009	1294	301	281	323	289	9	BMP2	3500
cegr02005_0005	537	436	246	458	262	5	BTR70	1500
cegr02005_0002	226	337	253	371	265	2	SUV	1500
cegr02005_0013	1029	259	255	313	275	13	2S3	1500
cegr01927_0006	185	275	246	307	258	6	BRDM2	2000
cegr01931_0002	883	339	251	349	257	2	SUV	3000
cegr02005_0013	825	390	254	440	274	13	2S3	1500
cegr02007_0009	148	334	243	374	257	9	BMP2	2000
cegr02007_0013	1039	300	251	340	265	13	2S3	2000
cegr02007_0002	653	244	250	258	260	2	SUV	2000
cegr01929_0011	515	405	258	437	268	11	T72	2500
cegr02015_0012	1347	275	254	291	260	12	ZSU23	4000
cegr01925_0005	79	416	245	442	261	5	BTR70	1500
cegr02019_0009	24	290	260	304	266	9	BMP2	5000
cegr02007_0012	200	346	257	380	269	12	ZSU23	2000
cegr01933_0006	1524	231	251	249	257	6	BRDM2	3500
cegr02017_0012	1129	361	255	375	261	12	ZSU23	4500
cegr02005_0012	1311	242	249	290	267	12	ZSU23	1500
cegr01931_0002	245	250	253	266	259	2	SUV	3000
cegr01923_0011	1102	214	259	286	283	11	T72	1000
cegr02007_0011	1067	335	253	373	265	11	T72	2000
cegr01929_0013	1434	379	253	409	265	13	2S3	2500
cegr02007_0009	362	396	246	420	260	9	BMP2	2000
cegr02017_0012	1181	370	254	386	260	12	ZSU23	4500
cegr01929_0006	1416	356	256	380	264	6	BRDM2	2500
cegr02019_0005	1652	324	253	342	257	5	BTR70	5000
cegr02009_0001	278	297	256	321	264	1	PICKUP	2500
cegr01931_0005	948	311	246	337	254	5	BTR70	3000
cegr02013_0011	340	325	254	347	260	11	T72	3500
cegr02003_0009	532	431	234	485	262	9	BMP2	1000
cegr01939_0001	1725	333	253	339	257	1	PICKUP	5000
cegr02003_0013	710	444	252	494	282	13	2S3	1000
cegr01935_0009	836	254	259	270	265	9	BMP2	4000
cegr02017_0002	635	296	256	306	260	2	SUV	4500
cegr02017_0005	793	294	257	308	261	5	BTR70	4500
cegr02005_0011	1281	425	249	467	265	11	T72	1500
cegr02019_0005	499	349	254	367	258	5	BTR70	5000
cegr02013_0012	1065	342	254	360	262	12	ZSU23	3500
cegr01931_0002	1693	247	252	261	258	2	SUV	3000
cegr02009_0002	1662	303	261	323	269	2	SUV	2500
cegr01931_0005	1290	286	247	314	255	5	BTR70	3000
cegr01923_0013	1706	241	246	319	276	13	2S3	1000
cegr02003_0006	495	111	240	159	262	6	BRDM2	1000
cegr01925_0001	1763	213	258	247	270	1	PICKUP	1500
cegr01931_0001	675	335	250	343	256	1	PICKUP	3000
cegr01927_0005	934	314	242	354	254	5	BTR70	2000
cegr01933_0001	469	248	255	266	259	1	PICKUP	3500
cegr01925_0012	752	362	241	406	259	12	ZSU23	1500
cegr01929_0011	1027	275	258	293	268	11	T72	2500
cegr02015_0013	217	286	258	304	266	13	2S3	4000
cegr01935_0011	678	360	253	380	259	11	T72	4000
cegr01925_0009	1781	226	240	274	258	9	BMP2	1500
cegr02017_0013	1047	279	246	293	252	13	2S3	4500
cegr01927_0011	1578	369	256	409	268	11	T72	2000
cegr02005_0011	791	226	249	276	265	11	T72	1500
cegr02005_0012	754	315	244	361	260	12	ZSU23	1500
cegr02015_0012	705	340	254	352	260	12	ZSU23	4000
cegr02009_0011	1134	275	246	305	256	11	T72	2500
cegr01925_0013	793	381	249	431	269	13	2S3	1500
cegr02011_0002	406	345	256	363	262	2	SUV	3000
cegr01925_0009	1468	245	247	299	265	9	BMP2	1500
cegr02017_0013	147	275	245	289	251	13	2S3	4500
cegr01929_0005	1704	203	263	229	273	5	BTR70	2500
cegr02017_0005	534	311	258	329	262	5	BTR70	4500
cegr02005_0005	70	211	243	255	259	5	BTR70	1500
cegr01923_0012	1017	437	219	497	245	12	ZSU23	1000
cegr02005_0005	747	323	249	381	265	5	BTR70	1500
cegr02007_0002	708	251	250	271	260	2	SUV	2000
cegr02009_0011	1276	317	246	349	256	11	T72	2500
cegr02015_0009	1559	332	256	342	262	9	BMP2	4000
cegr01929_0001	585	290	257	312	265	1	PICKUP	2500
cegr01927_0001	625	400	244	424	252	1	PICKUP	2000
cegr01927_0012	470	235	244	257	256	12	ZSU23	2000
cegr01939_0006	1656	368	253	380	257	6	BRDM2	5000
cegr01933_0005	1149	279	250	303	256	5	BTR70	3500
cegr01929_0011	3	360	255	388	265	11	T72	2500
cegr01929_0012	373	388	258	410	268	12	ZSU23	2500
cegr01923_0009	35	487	246	529	274	9	BMP2	1000
cegr02015_0012	376	275	254	291	260	12	ZSU23	4000
cegr01927_0009	941	381	255	407	269	9	BMP2	2000
cegr02013_0011	734	257	251	273	257	11	T72	3500
cegr01929_0002	540	285	255	301	263	2	SUV	2500
cegr01937_0011	54	311	250	327	256	11	T72	4500
cegr02011_0013	1381	275	251	299	261	13	2S3	3000
cegr02013_0001	968	363	240	381	244	1	PICKUP	3500
cegr02017_0005	653	292	258	306	262	5	BTR70	4500
cegr01927_0013	1057	417	241	447	255	13	2S3	2000
cegr01923_0002	1704	251	250	303	270	2	SUV	1000
cegr01939_0005	1685	266	252	280	256	5	BTR70	5000
cegr01937_0009	1690	319	246	327	252	9	BMP2	4500
cegr02013_0009	237	363	257	385	265	9	BMP2	3500
cegr02015_0009	894	252	256	270	262	9	BMP2	4000
cegr01935_0005	1437	285	270	305	276	5	BTR70	4000
cegr01929_0006	400	341	253	365	261	6	BRDM2	2500
cegr02003_0013	1080	270	263	346	293	13	2S3	1000
cegr02019_0009	900	290	261	304	267	9	BMP2	5000
cegr02015_0013	145	305	260	325	268	13	2S3	4000
cegr02019_0012	648	190	269	202	273	12	ZSU23	5000
cegr02017_0001	1247	235	251	249	255	1	PICKUP	4500
cegr02003_0009	699	327	243	407	271	9	BMP2	1000
cegr02017_0009	872	313	259	325	265	9	BMP2	4500
cegr02017_0002	969	312	257	324	261	2	SUV	4500
cegr02003_0009	1508	261	231	335	257	9	BMP2	1000
cegr02003_0006	442	137	245	195	267	6	BRDM2	1000
cegr01929_0006	1625	268	255	292	263	6	BRDM2	2500
cegr02015_0006	58	264	258	280	264	6	BRDM2	4000
cegr02015_0002	345	300	258	312	262	2	SUV	4000
cegr01939_0001	1426	275	254	287	258	1	PICKUP	5000
cegr02013_0001	858	394	240	410	244	1	PICKUP	3500
cegr02019_0005	993	331	252	349	256	5	BTR70	5000
cegr01927_0006	225	260	246	288	258	6	BRDM2	2000
cegr01937_0012	1579	211	250	223	256	12	ZSU23	4500
cegr01939_0012	1781	293	258	307	262	12	ZSU23	5000
cegr01925_0009	530	199	242	227	260	9	BMP2	1500
cegr02017_0006	1127	344	258	356	262	6	BRDM2	4500
cegr01923_0002	671	157	244	195	262	2	SUV	1000
cegr02009_0012	219	384	249	398	259	12	ZSU23	2500
cegr02005_0013	1781	436	251	466	271	13	2S3	1500
cegr01931_0001	90	236	253	254	259	1	PICKUP	3000
cegr01935_0006	559	256	247	268	253	6	BRDM2	4000
cegr01925_0002	775	214	243	240	255	2	SUV	1500
cegr01931_0005	1326	272	247	300	255	5	BTR70	3000
cegr02011_0001	433	354	256	374	262	1	PICKUP	3000
cegr01939_0005	1112	316	253	332	257	5	BTR70	5000
cegr01927_0002	1147	384	253	404	263	2	SUV	2000
cegr02019_0006	894	320	254	332	258	6	BRDM2	5000
cegr02017_0001	77	208	249	216	253	1	PICKUP	4500
cegr01925_0005	1589	195	244	239	260	5	BTR70	1500
cegr01935_0011	405	377	253	387	259	11	T72	4000
cegr01939_0002	1010	331	249	341	253	2	SUV	5000
cegr01937_0001	918	294	255	304	259	1	PICKUP	4500
cegr02003_0005	684	383	242	451	266	5	BTR70	1000
cegr01931_0005	1178	317	247	337	255	5	BTR70	3000
cegr02015_0009	1043	247	253	259	259	9	BMP2	4000
cegr01925_0011	1419	432	243	470	259	11	T72	1500
cegr02011_0011	214	353	256	379	264	11	T72	3000
cegr01931_0002	497	237	253	249	259	2	SUV	3000
cegr01935_0001	900	288	252	304	256	1	PICKUP	4000
cegr01931_0011	549	279	271	297	279	11	T72	3000
cegr02009_0002	441	272	259	292	267	2	SUV	2500
cegr01937_0002	155	297	252	309	256	2	SUV	4500
cegr01933_0002	1734	233	250	241	256	2	SUV	3500
cegr02013_0012	1384	278	255	288	263	12	ZSU23	3500
cegr02017_0011	764	334	258	344	264	11	T72	4500
cegr01931_0012	1612	417	303	435	311	12	ZSU23	3000
cegr01935_0005	1193	330	268	340	274	5	BTR70	4000
cegr02009_0006	919	386	260	396	268	6	BRDM2	2500
cegr02007_0013	478	314	248	352	262	13	2S3	2000
cegr02019_0002	1132	314	255	324	259	2	SUV	5000
cegr01929_0011	1315	342	255	370	265	11	T72	2500
cegr01933_0012	1149	423	285	435	293	12	ZSU23	3500
cegr01925_0011	1130	304	243	350	259	11	T72	1500
cegr02019_0009	197	315	261	331	267	9	BMP2	5000
cegr02013_0005	1103	301	253	325	259	5	BTR70	3500
cegr02009_0009	1574	332	255	362	265	9	BMP2	2500
cegr02019_0005	1577	339	253	355	257	5	BTR70	5000
cegr01927_0011	1275	404	254	436	266	11	T72	2000
cegr02007_0009	1724	368	249	406	263	9	BMP2	2000
cegr02005_0002	1467	317	252	351	264	2	SUV	1500
cegr01927_0013	1168	430	242	448	256	13	2S3	2000
cegr02005_0009	1325	234	236	286	254	9	BMP2	1500
cegr02005_0002	911	338	246	372	258	2	SUV	1500
cegr02005_0013	1677	416	252	458	272	13	2S3	1500
cegr01937_0005	1073	315	256	325	260	5	BTR70	4500
cegr02007_0002	439	256	252	278	262	2	SUV	2000
cegr02007_0001	1482	230	254	252	264	1	PICKUP	2000
cegr02017_0009	1326	375	260	385	266	9	BMP2	4500
cegr02015_0001	643	325	228	331	232	1	PICKUP	4000
cegr02003_0006	162	419	246	483	268	6	BRDM2	1000
cegr02015_0009	1193	263	253	281	259	9	BMP2	4000
cegr02007_0001	182	388	256	402	264	1	PICKUP	2000
cegr02003_0011	220	320	255	400	279	11	T72	1000
cegr01939_0011	1774	265	254	279	258	11	T72	5000
cegr02019_0009	1558	357	262	363	268	9	BMP2	5000
cegr02013_0005	770	264	253	284	259	5	BTR70	3500
cegr02015_0006	234	319	259	335	265	6	BRDM2	4000
cegr02019_0002	246	315	255	325	259	2	SUV	5000
cegr01923_0009	939	441	243	517	269	9	BMP2	1000
cegr02019_0005	287	385	254	391	258	5	BTR70	5000
cegr02011_0005	725	322	254	350	262	5	BTR70	3000
cegr01933_0001	900	334	253	346	257	1	PICKUP	3500
cegr01931_0009	372	227	253	243	261	9	BMP2	3000
cegr01923_0013	1354	423	240	483	270	13	2S3	1000
cegr01933_0009	690	241	279	263	287	9	BMP2	3500
cegr01933_0006	63	327	253	343	259	6	BRDM2	3500
cegr02015_0013	7	330	258	342	266	13	2S3	4000
cegr01933_0002	1720	232	250	240	256	2	SUV	3500
cegr02007_0005	968	242	251	266	263	5	BTR70	2000
cegr02019_0002	396	296	255	306	259	2	SUV	5000
cegr01923_0005	1442	320	244	408	268	5	BTR70	1000
cegr01923_0012	1706	153	231	213	257	12	ZSU23	1000
cegr01923_0012	1446	140	224	206	250	12	ZSU23	1000
cegr02003_0012	1453	210	267	280	293	12	ZSU23	1000
cegr01929_0011	121	396	254	426	264	11	T72	2500
cegr02013_0006	576	268	251	286	257	6	BRDM2	3500
cegr02009_0009	266	360	253	374	263	9	BMP2	2500
cegr02015_0005	1087	306	251	328	257	5	BTR70	4000
cegr02009_0006	1529	261	257	279	265	6	BRDM2	2500
cegr01925_0012	1765	177	239	201	257	12	ZSU23	1500
cegr02003_0013	321	200	247	278	277	13	2S3	1000
cegr01935_0001	909	286	252	302	256	1	PICKUP	4000
cegr02017_0002	1515	336	258	346	262	2	SUV	4500
cegr01929_0002	1091	349	253	369	261	2	SUV	2500
cegr01925_0009	573	202	241	238	259	9	BMP2	1500
cegr01925_0005	952	377	242	429	258	5	BTR70	1500
cegr02009_0006	1382	263	258	279	266	6	BRDM2	2500
cegr02005_0009	1052	186	241	220	259	9	BMP2	1500
cegr02011_0006	728	381	261	399	269	6	BRDM2	3000
cegr02007_0001	821	260	255	290	263	1	PICKUP	2000
cegr01931_0012	46	415	302	429	310	12	ZSU23	3000
cegr01935_0005	1383	297	270	319	276	5	BTR70	4000
cegr01937_0011	1635	247	249	263	255	11	T72	4500
cegr02005_0009	1147	188	238	216	256	9	BMP2	1500
cegr02009_0006	762	351	258	375	266	6	BRDM2	2500
cegr01933_0001	1348	226	256	234	260	1	PICKUP	3500
cegr01931_0011	844	301	270	327	278	11	T72	3000
cegr01937_0009	730	323	245	331	251	9	BMP2	4500
cegr01931_0011	1322	407	271	423	279	11	T72	3000
cegr02019_0006	171	301	253	313	257	6	BRDM2	5000
cegr02017_0009	591	336	260	352	266	9	BMP2	4500
cegr01933_0002	1372	281	250	295	256	2	SUV	3500
cegr02015_0012	62	272	254	282	260	12	ZSU23	4000
cegr02005_0005	1683	383	246	435	262	5	BTR70	1500
cegr01937_0005	1364	272	255	290	259	5	BTR70	4500
cegr01931_0001	1059	239	253	257	259	1	PICKUP	3000
cegr02007_0009	21	282	244	322	258	9	BMP2	2000
cegr02007_0002	1009	345	252	371	262	2	SUV	2000
cegr02011_0006	224	289	260	309	268	6	BRDM2	3000
cegr02013_0012	1046	346	254	366	262	12	ZSU23	3500
cegr02007_0006	123	251	249	283	259	6	BRDM2	2000
cegr01939_0002	1631	295	250	305	254	2	SUV	5000
cegr01927_0002	831	285	252	311	262	2	SUV	2000
cegr01923_0005	374	289	246	375	270	5	BTR70	1000
cegr02015_0012	280	267	254	279	260	12	ZSU23	4000
cegr01931_0012	26	417	302	429	310	12	ZSU23	3000
cegr02013_0009	146	334	257	356	265	9	BMP2	3500
cegr02013_0011	1465	361	254	381	260	11	T72	3500
cegr01935_0006	254	306	249	322	255	6	BRDM2	4000
cegr02017_0011	80	270	257	288	263	11	T72	4500
cegr01935_0001	1499	283	251	299	255	1	PICKUP	4000
cegr02013_0009	1483	363	258	385	266	9	BMP2	3500
cegr02013_0012	904	376	253	392	261	12	ZSU23	3500
cegr01933_0006	1557	240	252	258	258	6	BRDM2	3500
cegr02011_0001	235	295	257	311	263	1	PICKUP	3000
cegr01927_0013	843	340	241	376	255	13	2S3	2000
cegr01935_0001	1134	241	253	253	257	1	PICKUP	4000
cegr02013_0012	1396	278	254	290	262	12	ZSU23	3500
cegr02015_0002	434	281	258	293	262	2	SUV	4000
cegr02003_0001	195	201	245	223	263	1	PICKUP	1000
cegr01925_0002	1351	401	245	419	257	2	SUV	1500
cegr02011_0012	955	278	254	294	262	12	ZSU23	3000
cegr02019_0011	1498	323	264	337	268	11	T72	5000
cegr01935_0002	1219	283	249	285	251	2	SUV	4000
cegr02017_0005	1409	317	258	335	262	5	BTR70	4500
cegr02019_0009	850	293	261	309	267	9	BMP2	5000
cegr01935_0012	886	272	275	282	281	12	ZSU23	4000
cegr01939_0012	339	258	258	270	262	12	ZSU23	5000
cegr02005_0013	649	443	251	469	271	13	2S3	1500
cegr01931_0006	1183	213	252	235	260	6	BRDM2	3000
cegr02007_0012	1525	363	259	391	271	12	ZSU23	2000
cegr01939_0001	1763	335	253	339	257	1	PICKUP	5000
cegr01937_0002	194	292	253	302	257	2	SUV	4500
cegr01933_0009	1112	338	281	350	289	9	BMP2	3500
cegr02011_0002	186	389	257	399	263	2	SUV	3000
cegr01933_0002	131	302	250	316	256	2	SUV	3500
cegr02007_0006	87	244	250	272	260	6	BRDM2	2000
cegr02017_0005	262	359	259	367	263	5	BTR70	4500
cegr01927_0002	1373	384	255	402	265	2	SUV	2000
cegr01923_0013	650	117	237	179	267	13	2S3	1000
cegr01929_0002	1345	378	254	388	262	2	SUV	2500
cegr02009_0011	128	370	248	386	258	11	T72	2500
cegr01929_0001	121	333	259	357	267	1	PICKUP	2500
cegr01925_0012	10	277	236	323	252	12	ZSU23	1500
cegr01925_0006	1617	308	250	352	264	6	BRDM2	1500
cegr01927_0013	173	302	243	342	259	13	2S3	2000
cegr02007_0001	709	219	255	237	263	1	PICKUP	2000
cegr01923_0001	1652	319	246	379	264	1	PICKUP	1000
cegr02019_0005	69	352	253	370	257	5	BTR70	5000
cegr02007_0006	1466	401	253	413	263	6	BRDM2	2000
cegr01933_0001	453	245	255	261	259	1	PICKUP	3500
cegr01925_0009	652	221	239	269	257	9	BMP2	1500
cegr01939_0011	608	279	251	295	255	11	T72	5000
cegr01923_0001	722	446	246	502	264	1	PICKUP	1000
cegr02019_0005	726	312	252	324	256	5	BTR70	5000
cegr01923_0009	1342	294	255	370	283	9	BMP2	1000
cegr01925_0009	1589	197	245	231	263	9	BMP2	1500
cegr01935_0006	1467	273	247	289	253	6	BRDM2	4000
cegr02003_0002	1216	495	244	529	262	2	SUV	1000
cegr02009_0013	1017	379	249	407	261	13	2S3	2500
cegr02003_0002	743	186	243	234	261	2	SUV	1000
cegr01937_0006	686	288	253	296	257	6	BRDM2	4500
cegr02013_0012	1567	301	255	321	261	12	ZSU23	3500
cegr02019_0013	786	270	255	280	261	13	2S3	5000
cegr02011_0001	1412	354	256	374	262	1	PICKUP	3000
cegr02009_0006	1764	329	257	355	265	6	BRDM2	2500
cegr01939_0005	1505	262	251	274	255	5	BTR70	5000
cegr01933_0006	1535	233	252	251	258	6	BRDM2	3500
cegr02017_0009	923	316	259	330	265	9	BMP2	4500
cegr01933_0002	1187	330	250	342	256	2	SUV	3500
cegr02011_0013	1238	264	252	278	262	13	2S3	3000
cegr01933_0011	1507	386	253	408	259	11	T72	3500
cegr02019_0011	793	330	264	346	268	11	T72	5000
cegr02015_0011	1461	322	251	339	262	11	T72	4000
cegr01923_0006	1539	277	241	341	263	6	BRDM2	1000
cegr01939_0001	1058	298	254	310	258	1	PICKUP	5000
cegr02013_0013	60	276	255	298	263	13	2S3	3500
cegr01925_0012	1102	449	236	479	254	12	ZSU23	1500
cegr02007_0012	1194	281	255	315	267	12	ZSU23	2000
cegr01929_0001	68	348	259	372	267	1	PICKUP	2500
cegr02015_0001	617	324	227	332	231	1	PICKUP	4000
cegr01929_0006	1262	362	254	380	262	6	BRDM2	2500
cegr01923_0009	536	111	246	149	272	9	BMP2	1000
cegr01929_0005	1711	202	263	228	273	5	BTR70	2500
cegr01937_0009	964	285	245	301	251	9	BMP2	4500
cegr02003_0013	130	110	253	158	283	13	2S3	1000
cegr01927_0002	1514	336	256	362	266	2	SUV	2000
cegr01927_0013	8	371	245	411	261	13	2S3	2000
cegr02007_0006	1335	363	251	393	261	6	BRDM2	2000
cegr01927_0011	1700	319	257	355	269	11	T72	2000
cegr01931_0005	1434	237	247	263	255	5	BTR70	3000
cegr01933_0009	643	232	279	252	287	9	BMP2	3500
cegr02005_0002	768	251	245	285	257	2	SUV	1500
cegr02017_0013	895	303	246	319	252	13	2S3	4500
cegr01929_0011	1400	370	256	402	266	11	T72	2500
cegr02007_0009	345	394	246	420	260	9	BMP2	2000
cegr02009_0009	1120	292	251	322	261	9	BMP2	2500
cegr01923_0005	1047	402	231	484	255	5	BTR70	1000
cegr01927_0012	1395	303	242	335	254	12	ZSU23	2000
cegr01925_0011	1650	428	246	476	262	11	T72	1500
cegr02011_0009	335	321	249	347	257	9	BMP2	3000
cegr01937_0011	1703	242	250	254	256	11	T72	4500
cegr02017_0009	401	370	259	384	265	9	BMP2	4500
cegr02011_0001	1282	309	256	329	262	1	PICKUP	3000
cegr02013_0013	262	230	256	242	264	13	2S3	3500
cegr02017_0005	1717	292	258	304	262	5	BTR70	4500
cegr02009_0005	266	347	256	381	266	5	BTR70	2500
cegr01927_0006	1031	331	248	361	260	6	BRDM2	2000
cegr02011_0011	875	265	254	287	262	11	T72	3000
cegr02007_0012	858	209	260	235	272	12	ZSU23	2000
cegr01933_0012	1088	416	285	432	293	12	ZSU23	3500
cegr01935_0001	1674	319	251	325	255	1	PICKUP	4000
cegr02011_0011	1725	370	256	392	264	11	T72	3000
cegr02007_0001	901	306	256	336	264	1	PICKUP	2000
cegr02007_0013	262	239	250	267	264	13	2S3	2000
cegr01933_0001	1077	286	255	304	259	1	PICKUP	3500
cegr01931_0009	680	286	252	310	260	9	BMP2	3000
cegr02007_0005	541	381	253	421	265	5	BTR70	2000
cegr02019_0012	806	163	268	177	272	12	ZSU23	5000
cegr01923_0006	842	107	229	141	251	6	BRDM2	1000
cegr02005_0005	1678	386	246	436	262	5	BTR70	1500
cegr02015_0011	144	327	255	343	262	11	T72	4000
cegr02009_0011	1703	353	246	383	256	11	T72	2500
cegr02003_0011	1236	410	250	478	274	11	T72	1000
cegr02013_0013	1377	241	254	263	262	13	2S3	3500
cegr01935_0012	702	288	274	306	280	12	ZSU23	4000
cegr02013_0009	795	273	256	287	264	9	BMP2	3500
cegr01925_0002	431	233	249	267	261	2	SUV	1500
cegr02009_0012	1523	334	251	362	261	12	ZSU23	2500
cegr02011_0012	206	302	253	326	261	12	ZSU23	3000
cegr01925_0005	62	419	245	441	261	5	BTR70	1500
cegr02005_0005	931	202	246	252	262	5	BTR70	1500
cegr02011_0009	489	362	250	380	258	9	BMP2	3000
cegr01925_0012	738	354	241	398	259	12	ZSU23	1500
cegr01935_0011	1512	282	252	302	258	11	T72	4000
cegr02003_0011	1700	295	265	369	289	11	T72	1000
cegr02003_0012	223	297	263	367	289	12	ZSU23	1000
cegr02009_0001	1464	256	254	268	262	1	PICKUP	2500
cegr01931_0001	1793	328	251	342	257	1	PICKUP	3000
cegr01935_0001	749	319	251	325	255	1	PICKUP	4000
cegr01937_0006	298	225	250	231	254	6	BRDM2	4500
cegr02017_0013	97	274	245	284	251	13	2S3	4500
cegr01929_0012	545	355	259	383	269	12	ZSU23	2500
cegr02011_0002	149	393	256	399	262	2	SUV	3000
cegr01931_0012	639	290	305	308	313	12	ZSU23	3000
cegr02009_0013	1092	360	250	392	262	13	2S3	2500
cegr02019_0009	591	340	262	356	268	9	BMP2	5000
cegr01931_0006	1567	258	251	280	259	6	BRDM2	3000
cegr02009_0002	170	347	261	365	269	2	SUV	2500
cegr02019_0001	1772	272	258	284	262	1	PICKUP	5000
cegr02019_0006	420	259	252	265	256	6	BRDM2	5000
cegr02011_0013	1185	268	252	282	262	13	2S3	3000
cegr02007_0006	92	245	250	273	260	6	BRDM2	2000
cegr01927_0005	792	255	241	297	253	5	BTR70	2000
cegr01933_0009	1753	216	279	230	287	9	BMP2	3500
cegr01931_0012	235	386	304	408	312	12	ZSU23	3000
cegr02011_0012	480	377	254	391	262	12	ZSU23	3000
cegr02017_0006	472	285	257	295	261	6	BRDM2	4500
cegr02003_0001	418	254	245	314	263	1	PICKUP	1000
cegr02007_0009	1353	341	245	381	259	9	BMP2	2000
cegr01937_0001	1119	292	254	304	258	1	PICKUP	4500
cegr01927_0002	660	246	254	262	264	2	SUV	2000
cegr01925_0011	1713	405	248	457	264	11	T72	1500
cegr02013_0012	166	279	254	287	262	12	ZSU23	3500
cegr01935_0005	437	266	269	288	275	5	BTR70	4000
cegr01935_0006	1332	262	246	268	252	6	BRDM2	4000
cegr01931_0012	910	294	304	314	312	12	ZSU23	3000
cegr02005_0013	622	437	250	469	270	13	2S3	1500
cegr02019_0001	170	248	258	254	262	1	PICKUP	5000
cegr01923_0012	1516	121	226	173	252	12	ZSU23	1000
cegr01927_0005	569	229	242	253	254	5	BTR70	2000
cegr01931_0012	1330	404	303	426	311	12	ZSU23	3000
cegr01927_0013	1329	396	243	434	257	13	2S3	2000
cegr01929_0013	618	478	252	502	264	13	2S3	2500
cegr02003_0002	1741	185	254	237	274	2	SUV	1000
cegr01937_0006	1328	249	252	263	256	6	BRDM2	4500
cegr02015_0001	1633	326	229	330	233	1	PICKUP	4000
cegr01927_0009	975	371	255	403	269	9	BMP2	2000
cegr02009_0009	1084	281	250	311	260	9	BMP2	2500
cegr01929_0005	515	222	264	256	274	5	BTR70	2500
cegr02011_0005	344	359	253	387	261	5	BTR70	3000
cegr02007_0001	1599	216	255	230	263	1	PICKUP	2000
cegr01929_0002	285	344	254	364	262	2	SUV	2500
cegr02017_0011	1726	265	257	279	263	11	T72	4500
cegr01931_0002	58	315	252	331	258	2	SUV	3000
cegr02019_0009	1344	327	260	343	266	9	BMP2	5000
cegr02019_0009	542	348	262	362	268	9	BMP2	5000
cegr01929_0005	1609	220	265	254	275	5	BTR70	2500
cegr01937_0005	992	314	256	326	260	5	BTR70	4500
cegr02005_0006	1062	416	247	438	261	6	BRDM2	1500
cegr02011_0006	1208	287	260	307	268	6	BRDM2	3000
cegr01937_0002	1468	271	254	273	256	2	SUV	4500
cegr02017_0012	1145	364	255	378	261	12	ZSU23	4500
cegr02017_0005	814	296	257	312	261	5	BTR70	4500
cegr02019_0013	1066	299	257	315	263	13	2S3	5000
cegr01933_0005	1649	338	251	362	257	5	BTR70	3500
cegr02005_0012	146	309	250	353	268	12	ZSU23	1500
cegr02015_0005	267	291	250	305	256	5	BTR70	4000
cegr02005_0005	916	206	247	260	263	5	BTR70	1500
cegr01923_0012	1616	128	227	170	253	12	ZSU23	1000
cegr02019_0011	1033	355	265	365	269	11	T72	5000
cegr02003_0005	925	188	246	274	270	5	BTR70	1000
cegr01939_0006	807	347	253	359	257	6	BRDM2	5000
cegr02013_0013	1478	274	254	294	262	13	2S3	3500
cegr02019_0006	300	269	252	281	256	6	BRDM2	5000
cegr01929_0006	147	256	253	270	261	6	BRDM2	2500
cegr02017_0006	1648	336	258	348	262	6	BRDM2	4500
cegr02007_0005	44	260	249	300	261	5	BTR70	2000
cegr02003_0001	832	375	255	431	273	1	PICKUP	1000
cegr01931_0005	676	235	245	255	253	5	BTR70	3000
cegr02019_0002	642	265	254	273	258	2	SUV	5000
cegr01925_0013	762	392	249	440	269	13	2S3	1500
cegr02015_0005	140	292	249	306	255	5	BTR70	4000
cegr01929_0011	462	418	256	446	266	11	T72	2500
cegr01929_0012	1275	249	257	265	267	12	ZSU23	2500
cegr01939_0011	1479	229	253	237	257	11	T72	5000
cegr01933_0009	1214	322	281	342	289	9	BMP2	3500
cegr02015_0005	279	292	249	308	255	5	BTR70	4000
cegr02003_0011	668	126	259	170	283	11	T72	1000
cegr02011_0009	438	352	250	374	258	9	BMP2	3000
cegr01923_0005	1301	444	240	514	264	5	BTR70	1000
cegr02007_0012	1176	275	255	307	267	12	ZSU23	2000
cegr02015_0011	1028	255	251	278	260	11	T72	4000
cegr02003_0009	1162	122	231	158	257	9	BMP2	1000
cegr01933_0012	272	362	286	382	294	12	ZSU23	3500
cegr02013_0001	505	353	240	371	244	1	PICKUP	3500
cegr01925_0009	1304	370	248	424	266	9	BMP2	1500
cegr01933_0005	887	262	250	280	256	5	BTR70	3500
cegr02015_0013	719	293	257	313	265	13	2S3	4000
cegr01931_0002	1126	311	252	327	258	2	SUV	3000
cegr01927_0002	458	247	255	267	265	2	SUV	2000
cegr01939_0001	1123	283	254	295	258	1	PICKUP	5000
cegr01925_0006	563	393	250	429	264	6	BRDM2	1500
cegr02009_0009	1369	356	253	374	263	9	BMP2	2500
cegr01923_0002	1357	494	244	530	262	2	SUV	1000
cegr01923_0013	1076	334	232	410	262	13	2S3	1000
cegr02011_0002	974	302	256	318	262	2	SUV	3000
cegr02013_0006	188	351	252	363	258	6	BRDM2	3500
cegr02009_0001	337	275	257	299	265	1	PICKUP	2500
cegr01925_0001	96	431	254	451	266	1	PICKUP	1500
cegr01937_0001	923	293	255	303	259	1	PICKUP	4500
cegr02003_0009	1242	122	232	184	258	9	BMP2	1000
cegr02011_0012	1086	276	254	294	262	12	ZSU23	3000
cegr02017_0006	871	336	258	350	262	6	BRDM2	4500
cegr02017_0006	1272	332	259	346	263	6	BRDM2	4500
cegr02003_0012	1271	388	263	458	289	12	ZSU23	1000
cegr02009_0005	586	255	254	275	264	5	BTR70	2500
cegr01925_0005	1159	406	245	442	261	5	BTR70	1500
cegr02015_0009	145	283	253	301	259	9	BMP2	4000
cegr02011_0001	561	389	256	401	262	1	PICKUP	3000
cegr01937_0001	1486	348	253	356	257	1	PICKUP	4500
cegr01935_0012	194	349	273	361	279	12	ZSU23	4000
cegr02019_0011	443	291	263	307	267	11	T72	5000
cegr02009_0013	840	384	249	406	261	13	2S3	2500
cegr02009_0001	642	278	253	302	261	1	PICKUP	2500
cegr01929_0002	490	290	255	310	263	2	SUV	2500
cegr02013_0002	1632	247	259	261	265	2	SUV	3500
cegr01923_0013	661	123	237	187	267	13	2S3	1000
cegr01931_0005	139	333	247	347	255	5	BTR70	3000
cegr01923_0006	97	223	228	287	250	6	BRDM2	1000
cegr02011_0013	641	371	251	387	261	13	2S3	3000
cegr02011_0011	1395	359	255	383	263	11	T72	3000
cegr02005_0012	1160	343	247	391	265	12	ZSU23	1500
cegr02015_0002	113	345	259	353	263	2	SUV	4000
cegr01923_0012	1119	369	219	437	245	12	ZSU23	1000
cegr01925_0005	724	237	239	291	255	5	BTR70	1500
cegr01925_0002	993	320	242	352	254	2	SUV	1500
cegr02007_0009	1743	361	248	401	262	9	BMP2	2000
cegr01927_0011	246	317	257	353	269	11	T72	2000
cegr02011_0012	826	307	255	329	263	12	ZSU23	3000
cegr01939_0011	721	301	253	317	257	11	T72	5000
cegr02005_0011	431	209	254	257	270	11	T72	1500
cegr01935_0009	766	249	259	261	265	9	BMP2	4000
cegr01923_0009	1778	154	245	230	271	9	BMP2	1000
cegr01925_0011	121	401	249	453	265	11	T72	1500
cegr01933_0006	56	328	253	342	259	6	BRDM2	3500
cegr02015_0005	743	381	252	389	258	5	BTR70	4000
cegr02017_0001	1216	228	250	242	254	1	PICKUP	4500
cegr01933_0012	1795	317	286	331	294	12	ZSU23	3500
cegr01937_0009	779	317	246	329	252	9	BMP2	4500
cegr01939_0001	227	271	254	281	258	1	PICKUP	5000
cegr02007_0011	478	223	255	255	267	11	T72	2000
cegr02003_0013	726	449	252	493	282	13	2S3	1000
cegr01937_0005	931	306	256	322	260	5	BTR70	4500
cegr01931_0011	1585	349	270	375	278	11	T72	3000
cegr02003_0012	123	381	257	449	283	12	ZSU23	1000
cegr02007_0006	1200	303	250	335	260	6	BRDM2	2000
cegr02019_0006	494	260	252	272	256	6	BRDM2	5000
cegr02003_0009	1469	229	230	301	256	9	BMP2	1000
cegr02019_0012	1163	132	268	144	272	12	ZSU23	5000
cegr02009_0006	1706	309	257	333	265	6	BRDM2	2500
cegr02013_0002	753	259	258	273	264	2	SUV	3500
cegr02011_0009	193	282	248	308	256	9	BMP2	3000
cegr02015_0005	1288	292	250	300	256	5	BTR70	4000
cegr01929_0001	1687	286	257	306	265	1	PICKUP	2500
cegr01929_0002	1617	314	256	334	264	2	SUV	2500
cegr01929_0005	810	200	262	226	272	5	BTR70	2500
cegr01931_0005	982	320	246	342	254	5	BTR70	3000
cegr02013_0012	693	365	253	383	261	12	ZSU23	3500
cegr01927_0005	1006	343	243	385	255	5	BTR70	2000
cegr01931_0006	930	302	254	316	262	6	BRDM2	3000
cegr01927_0006	443	247	245	277	255	6	BRDM2	2000
cegr01927_0012	1222	378	241	410	253	12	ZSU23	2000
cegr01935_0011	1440	274	254	292	260	11	T72	4000
cegr01933_0006	314	250	253	268	259	6	BRDM2	3500
cegr02019_0005	788	311	252	319	256	5	BTR70	5000
cegr02013_0001	1378	299	239	313	243	1	PICKUP	3500
cegr01923_0013	1375	416	241	482	271	13	2S3	1000
cegr01931_0002	1551	233	253	239	259	2	SUV	3000
cegr01923_0005	130	482	237	524	261	5	BTR70	1000
cegr02003_0005	515	388	236	450	260	5	BTR70	1000
cegr01931_0002	78	309	251	325	257	2	SUV	3000
cegr01937_0005	1546	248	255	260	259	5	BTR70	4500
cegr01927_0009	162	257	255	297	269	9	BMP2	2000
cegr01929_0002	291	342	254	362	262	2	SUV	2500
cegr01925_0012	1039	460	237	484	255	12	ZSU23	1500
cegr02003_0009	1594	335	232	413	258	9	BMP2	1000
cegr02013_0009	1300	379	258	393	266	9	BMP2	3500
cegr01931_0005	234	316	247	340	255	5	BTR70	3000
cegr02003_0002	1009	378	239	428	257	2	SUV	1000
cegr02009_0009	1668	301	254	331	264	9	BMP2	2500
cegr01939_0005	61	287	253	305	257	5	BTR70	5000
cegr01937_0009	974	282	245	298	251	9	BMP2	4500
cegr01939_0012	965	312	257	326	261	12	ZSU23	5000
cegr01935_0001	232	239	253	247	257	1	PICKUP	4000
cegr02007_0011	496	222	255	252	267	11	T72	2000
cegr01929_0002	891	286	253	306	261	2	SUV	2500
cegr02017_0005	1079	355	260	369	264	5	BTR70	4500
cegr02019_0009	762	309	261	325	267	9	BMP2	5000
cegr01927_0006	1099	290	247	322	259	6	BRDM2	2000
cegr01929_0005	30	295	262	325	272	5	BTR70	2500
cegr01937_0001	288	304	254	318	258	1	PICKUP	4500
cegr01937_0006	1492	286	254	292	258	6	BRDM2	4500
cegr02013_0009	202	353	258	375	266	9	BMP2	3500
cegr01929_0013	1424	376	253	404	265	13	2S3	2500
cegr02019_0001	914	262	260	274	264	1	PICKUP	5000
cegr02011_0009	851	300	250	324	258	9	BMP2	3000
cegr01931_0006	1201	206	252	226	260	6	BRDM2	3000
cegr01937_0002	910	333	253	337	257	2	SUV	4500
cegr02009_0002	988	316	257	336	265	2	SUV	2500
cegr02013_0005	22	294	253	318	259	5	BTR70	3500
cegr01937_0005	1151	305	256	321	260	5	BTR70	4500
cegr02019_0005	1752	312	252	326	256	5	BTR70	5000
cegr02003_0009	1108	125	233	171	261	9	BMP2	1000
cegr02007_0002	1095	370	251	394	261	2	SUV	2000
cegr01925_0012	764	369	241	413	259	12	ZSU23	1500
cegr02015_0011	865	240	251	253	260	11	T72	4000
cegr02011_0002	1634	369	257	383	263	2	SUV	3000
cegr02015_0013	988	332	257	350	265	13	2S3	4000
cegr01929_0013	1303	365	252	381	264	13	2S3	2500
cegr01937_0011	1159	321	250	329	256	11	T72	4500
cegr02007_0001	175	386	255	402	263	1	PICKUP	2000
cegr02017_0005	496	320	257	338	261	5	BTR70	4500
cegr02003_0001	1304	165	247	209	265	1	PICKUP	1000
cegr01929_0002	1563	329	255	349	263	2	SUV	2500
cegr02003_0002	306	235	253	287	273	2	SUV	1000
cegr02005_0012	1331	231	249	277	267	12	ZSU23	1500
cegr02005_0012	728	298	244	342	260	12	ZSU23	1500
cegr01923_0001	361	150	253	184	271	1	PICKUP	1000
cegr01927_0006	1481	292	245	324	255	6	BRDM2	2000
cegr02015_0012	1028	304	254	320	260	12	ZSU23	4000
cegr02009_0001	1213	293	256	317	264	1	PICKUP	2500
cegr02011_0011	169	362	256	386	264	11	T72	3000
cegr01931_0012	1137	349	303	371	311	12	ZSU23	3000
cegr02007_0005	324	402	252	436	264	5	BTR70	2000
cegr01935_0012	1541	354	274	364	280	12	ZSU23	4000
cegr02011_0011	1754	366	256	390	264	11	T72	3000
cegr01933_0005	810	272	251	296	257	5	BTR70	3500
cegr01933_0009	1480	246	281	268	289	9	BMP2	3500
cegr01923_0002	594	142	246	164	264	2	SUV	1000
cegr01937_0001	737	326	253	340	257	1	PICKUP	4500
cegr01925_0012	645	299	243	345	261	12	ZSU23	1500
cegr02015_0009	734	286	256	304	262	9	BMP2	4000
cegr02015_0012	36	272	254	282	260	12	ZSU23	4000
cegr02015_0013	73	321	258	339	266	13	2S3	4000
cegr02003_0012	726	216	252	286	278	12	ZSU23	1000
cegr01933_0006	855	316	252	332	258	6	BRDM2	3500
cegr01935_0012	1337	324	274	342	280	12	ZSU23	4000
cegr01927_0009	665	304	252	342	266	9	BMP2	2000
cegr01939_0005	1529	263	251	273	255	5	BTR70	5000
cegr02011_0009	1385	310	249	334	257	9	BMP2	3000
cegr01925_0005	1031	408	242	446	258	5	BTR70	1500
cegr01937_0009	1641	316	246	328	252	9	BMP2	4500
cegr02005_0001	1751	234	253	276	265	1	PICKUP	1500
cegr02013_0009	77	308	255	330	263	9	BMP2	3500
cegr01927_0006	644	350	246	382	256	6	BRDM2	2000
cegr02019_0012	1230	139	268	153	272	12	ZSU23	5000
cegr02009_0013	1696	282	247	314	259	13	2S3	2500
cegr02015_0002	195	332	259	344	263	2	SUV	4000
cegr02007_0002	1167	388	251	410	261	2	SUV	2000
cegr02019_0013	867	273	255	287	261	13	2S3	5000
cegr01933_0002	58	321	250	335	256	2	SUV	3500
cegr02007_0005	1625	349	253	393	265	5	BTR70	2000
cegr02005_0011	1579	396	251	448	267	11	T72	1500
cegr01925_0002	1619	287	248	321	260	2	SUV	1500
cegr01931_0005	1157	321	247	339	255	5	BTR70	3000
cegr02011_0011	799	259	254	275	262	11	T72	3000
cegr02005_0002	800	271	244	305	256	2	SUV	1500
cegr02013_0012	1346	279	254	291	262	12	ZSU23	3500
cegr02013_0005	84	314	254	338	260	5	BTR70	3500
cegr01933_0006	1117	291	254	309	260	6	BRDM2	3500
cegr01927_0013	485	243	243	263	257	13	2S3	2000
cegr01929_0012	52	387	256	411	266	12	ZSU23	2500
cegr02003_0001	738	438	249	470	267	1	PICKUP	1000
cegr02003_0013	990	319	261	399	291	13	2S3	1000
cegr01927_0005	1745	253	243	283	255	5	BTR70	2000
cegr02005_0013	606	430	251	466	271	13	2S3	1500
cegr02009_0001	604	266	255	288	263	1	PICKUP	2500
cegr02017_0001	1708	230	250	244	254	1	PICKUP	4500
cegr02005_0005	1357	343	244	401	260	5	BTR70	1500
cegr01927_0002	1301	401	254	413	264	2	SUV	2000
cegr01937_0012	1034	277	248	285	254	12	ZSU23	4500
cegr02017_0005	582	301	258	319	262	5	BTR70	4500
cegr02007_0011	262	279	257	319	269	11	T72	2000
cegr01927_0012	1005	414	243	436	255	12	ZSU23	2000
cegr01927_0001	412	314	244	344	252	1	PICKUP	2000
cegr02019_0013	451	300	257	316	263	13	2S3	5000
cegr02003_0005	1357	267	237	351	261	5	BTR70	1000
cegr01927_0011	139	358	256	398	268	11	T72	2000
cegr02015_0005	1643	351	250	373	256	5	BTR70	4000
cegr01923_0011	1513	495	259	541	283	11	T72	1000
cegr02019_0012	426	184	268	196	272	12	ZSU23	5000
cegr01931_0011	1796	285	273	311	281	11	T72	3000
cegr02011_0001	68	286	257	296	263	1	PICKUP	3000
cegr01931_0009	962	356	254	368	262	9	BMP2	3000
cegr01933_0001	623	299	253	317	257	1	PICKUP	3500
cegr01923_0005	1623	176	243	264	267	5	BTR70	1000
cegr02011_0011	756	261	254	273	262	11	T72	3000
cegr01923_0009	764	254	240	330	266	9	BMP2	1000
cegr01927_0005	842	274	242	316	254	5	BTR70	2000
cegr01933_0005	318	374	251	388	257	5	BTR70	3500
cegr01927_0001	25	277	246	305	256	1	PICKUP	2000
cegr02003_0002	1326	496	246	524	264	2	SUV	1000
cegr02003_0011	1484	412	255	486	279	11	T72	1000
cegr02015_0002	859	300	257	312	261	2	SUV	4000
cegr02007_0013	1640	357	247	395	261	13	2S3	2000
cegr02019_0009	1515	354	262	364	268	9	BMP2	5000
cegr02011_0006	1288	313	260	335	268	6	BRDM2	3000
cegr02003_0013	536	356	245	434	275	13	2S3	1000
cegr02007_0006	623	368	252	400	264	6	BRDM2	2000
cegr02013_0012	153	281	254	289	262	12	ZSU23	3500
cegr01929_0013	769	487	251	507	263	13	2S3	2500
cegr01925_0002	932	286	242	320	254	2	SUV	1500
cegr02019_0012	27	129	268	137	272	12	ZSU23	5000
cegr02007_0011	186	306	256	342	268	11	T72	2000
cegr02007_0011	312	262	255	302	267	11	T72	2000
cegr02011_0011	952	274	254	298	262	11	T72	3000
cegr02017_0011	1280	281	257	299	263	11	T72	4500
cegr01927_0011	446	253	256	287	268	11	T72	2000
cegr02017_0006	898	342	258	354	262	6	BRDM2	4500
cegr02013_0011	268	338	254	360	260	11	T72	3500
cegr02005_0006	504	189	245	205	259	6	BRDM2	1500
cegr01923_0009	1611	98	247	140	275	9	BMP2	1000
cegr01931_0011	1092	371	269	397	277	11	T72	3000
cegr02013_0002	1289	330	260	342	266	2	SUV	3500
cegr02007_0005	1191	327	249	369	261	5	BTR70	2000
cegr02015_0001	1089	242	227	254	231	1	PICKUP	4000
cegr02011_0012	122	283	253	303	261	12	ZSU23	3000
cegr02011_0005	885	271	253	297	261	5	BTR70	3000
cegr01931_0009	1073	334	255	358	263	9	BMP2	3000
cegr02007_0013	1592	336	247	376	261	13	2S3	2000
cegr02009_0002	273	321	261	341	269	2	SUV	2500
cegr02005_0006	557	182	245	210	259	6	BRDM2	1500
cegr01933_0011	1014	369	251	391	257	11	T72	3500
cegr01939_0012	313	257	258	267	262	12	ZSU23	5000
cegr01931_0005	1394	248	247	276	255	5	BTR70	3000
cegr02013_0002	402	235	259	247	265	2	SUV	3500
cegr01939_0012	668	307	257	321	261	12	ZSU23	5000
cegr01939_0012	1255	268	258	282	262	12	ZSU23	5000
cegr01927_0002	626	244	254	258	264	2	SUV	2000
cegr02017_0012	1494	391	254	405	260	12	ZSU23	4500
cegr01923_0005	1297	447	240	517	264	5	BTR70	1000
cegr01939_0002	21	330	250	340	254	2	SUV	5000
cegr02005_0001	203	201	246	231	258	1	PICKUP	1500
cegr01929_0006	30	267	254	289	262	6	BRDM2	2500
cegr02015_0005	897	355	252	375	258	5	BTR70	4000
cegr02017_0009	350	374	260	384	266	9	BMP2	4500
cegr01935_0006	1098	308	248	324	254	6	BRDM2	4000
cegr02013_0009	1135	339	257	361	265	9	BMP2	3500
cegr01935_0002	757	333	247	345	251	2	SUV	4000
cegr01935_0012	1558	356	274	364	280	12	ZSU23	4000
cegr02013_0012	649	356	254	376	260	12	ZSU23	3500
cegr02005_0013	181	204	253	240	273	13	2S3	1500
cegr02007_0011	155	316	255	354	267	11	T72	2000
cegr01923_0013	1690	240	246	320	276	13	2S3	1000
cegr02003_0005	783	289	247	375	271	5	BTR70	1000
cegr01923_0012	48	208	216	276	242	12	ZSU23	1000
cegr01925_0012	47	260	236	306	252	12	ZSU23	1500
cegr02005_0011	1003	311	249	359	265	11	T72	1500
cegr02015_0009	745	283	256	301	262	9	BMP2	4000
cegr01939_0005	1275	289	253	307	257	5	BTR70	5000
cegr01923_0002	785	219	241	267	259	2	SUV	1000
cegr02003_0005	299	192	236	276	260	5	BTR70	1000
cegr02017_0002	77	360	258	368	262	2	SUV	4500
cegr01933_0002	1135	339	250	349	256	2	SUV	3500
cegr01939_0006	1575	378	253	386	257	6	BRDM2	5000
cegr02007_0002	14	385	254	407	264	2	SUV	2000
cegr02017_0006	798	320	257	334	261	6	BRDM2	4500
cegr01931_0012	1697	401	304	423	312	12	ZSU23	3000
cegr01931_0001	1638	336	250	348	256	1	PICKUP	3000
cegr02009_0005	773	268	254	298	264	5	BTR70	2500
cegr01925_0001	359	355	258	397	270	1	PICKUP	1500
cegr01937_0002	1611	287	254	291	256	2	SUV	4500
cegr02011_0002	1652	365	257	381	263	2	SUV	3000
cegr01939_0009	1319	360	253	368	259	9	BMP2	5000
cegr02005_0001	274	239	245	279	257	1	PICKUP	1500
cegr02015_0001	852	301	227	317	231	1	PICKUP	4000
cegr02007_0005	13	248	250	286	262	5	BTR70	2000
cegr01937_0001	1149	298	254	310	258	1	PICKUP	4500
cegr02003_0001	1315	169	246	217	264	1	PICKUP	1000
cegr02019_0009	1291	316	260	332	266	9	BMP2	5000
cegr01931_0011	93	395	271	419	279	11	T72	3000
cegr02015_0013	1004	331	257	349	265	13	2S3	4000
cegr01937_0005	1580	248	254	258	258	5	BTR70	4500
cegr01939_0012	175	258	258	268	262	12	ZSU23	5000
cegr02013_0006	983	293	251	311	257	6	BRDM2	3500
cegr02019_0001	1603	303	258	313	262	1	PICKUP	5000
cegr02003_0013	247	140	248	218	278	13	2S3	1000
cegr01923_0002	1735	227	250	279	270	2	SUV	1000
cegr02003_0013	375	246	242	322	272	13	2S3	1000
cegr02013_0005	1708	298	255	322	261	5	BTR70	3500
cegr02019_0005	384	371	254	385	258	5	BTR70	5000
cegr01939_0006	526	373	252	381	256	6	BRDM2	5000
cegr02015_0006	1362	287	260	303	266	6	BRDM2	4000
cegr01935_0006	420	263	248	277	254	6	BRDM2	4000
cegr01929_0002	201	364	254	382	262	2	SUV	2500
cegr02013_0001	1196	300	240	314	244	1	PICKUP	3500
cegr02003_0011	1096	334	249	412	273	11	T72	1000
cegr01929_0001	1523	277	259	287	267	1	PICKUP	2500
cegr01931_0005	1315	277	247	305	255	5	BTR70	3000
cegr02011_0005	131	285	252	313	260	5	BTR70	3000
cegr02019_0012	839	157	268	171	272	12	ZSU23	5000
cegr01929_0005	495	230	264	264	274	5	BTR70	2500
cegr02011_0012	404	364	253	384	261	12	ZSU23	3000
cegr02003_0009	6	193	224	269	250	9	BMP2	1000
cegr01939_0005	1400	269	252	285	256	5	BTR70	5000
cegr01929_0001	1783	313	255	337	263	1	PICKUP	2500
cegr01933_0011	1268	418	251	428	257	11	T72	3500
cegr02011_0012	448	372	254	390	262	12	ZSU23	3000
cegr01937_0005	1232	295	256	313	260	5	BTR70	4500
cegr01925_0001	1484	365	258	405	270	1	PICKUP	1500
cegr01937_0011	727	249	251	267	257	11	T72	4500
cegr02015_0005	1663	357	250	377	256	5	BTR70	4000
cegr02015_0009	966	246	253	260	259	9	BMP2	4000
cegr02013_0009	1743	287	257	309	265	9	BMP2	3500
cegr02015_0012	1092	287	254	305	260	12	ZSU23	4000
cegr01931_0009	1210	287	255	311	263	9	BMP2	3000
cegr01925_0001	698	214	257	230	269	1	PICKUP	1500
cegr01929_0011	1476	398	255	428	265	11	T72	2500
cegr02013_0006	70	330	251	346	257	6	BRDM2	3500
cegr02013_0006	2	322	251	338	257	6	BRDM2	3500
cegr02003_0012	199	320	263	392	289	12	ZSU23	1000
cegr01933_0006	202	290	255	308	261	6	BRDM2	3500
cegr01929_0011	1011	277	258	293	268	11	T72	2500
cegr02005_0013	1066	242	255	292	275	13	2S3	1500
cegr01927_0011	594	225	255	251	267	11	T72	2000
cegr02005_0005	1361	345	244	403	260	5	BTR70	1500
cegr02019_0009	241	323	261	339	267	9	BMP2	5000
cegr02013_0012	1479	281	254	299	262	12	ZSU23	3500
cegr01931_0012	96	411	303	427	311	12	ZSU23	3000
cegr02009_0013	339	263	249	283	261	13	2S3	2500
cegr02019_0013	1002	290	257	306	263	13	2S3	5000
cegr02009_0012	1769	266	251	284	261	12	ZSU23	2500
cegr02017_0013	631	344	246	354	252	13	2S3	4500
cegr01927_0001	1418	266	245	286	253	1	PICKUP	2000
cegr01923_0011	785	89	264	139	288	11	T72	1000
cegr02017_0012	1559	381	255	397	261	12	ZSU23	4500
cegr01935_0002	975	331	247	341	251	2	SUV	4000
cegr02015_0009	793	271	256	291	262	9	BMP2	4000
cegr02015_0009	1321	288	253	306	259	9	BMP2	4000
cegr01927_0002	1669	280	256	306	266	2	SUV	2000
cegr01925_0012	1444	294	237	336	253	12	ZSU23	1500
cegr02017_0001	1725	226	250	240	254	1	PICKUP	4500
cegr01923_0006	1263	481	234	523	256	6	BRDM2	1000
cegr01923_0001	1097	333	260	395	278	1	PICKUP	1000
cegr01925_0005	233	332	246	390	262	5	BTR70	1500
cegr01923_0005	1762	113	239	179	263	5	BTR70	1000
cegr02017_0005	68	322	258	340	262	5	BTR70	4500
cegr01939_0012	613	298	258	312	262	12	ZSU23	5000
cegr02015_0001	916	283	227	297	231	1	PICKUP	4000
cegr02009_0013	1085	361	250	393	262	13	2S3	2500
cegr02013_0011	1683	363	253	381	259	11	T72	3500
cegr01935_0011	108	352	253	372	259	11	T72	4000
cegr02017_0012	625	359	255	373	261	12	ZSU23	4500
cegr01937_0002	1630	289	253	299	257	2	SUV	4500
cegr02009_0005	255	352	256	384	266	5	BTR70	2500
cegr02009_0012	253	384	249	398	259	12	ZSU23	2500
cegr02013_0001	1646	379	240	397	244	1	PICKUP	3500
cegr02005_0012	51	364	245	412	263	12	ZSU23	1500
cegr02019_0009	1104	288	260	302	266	9	BMP2	5000
cegr02011_0009	1141	259	249	275	257	9	BMP2	3000
cegr02013_0012	556	331	254	351	260	12	ZSU23	3500
cegr02011_0005	237	323	252	349	260	5	BTR70	3000
cegr02015_0013	955	334	257	348	265	13	2S3	4000
cegr02003_0002	1353	488	249	522	267	2	SUV	1000
cegr02015_0009	1518	326	255	340	261	9	BMP2	4000
cegr01935_0002	1154	291	248	303	252	2	SUV	4000
cegr02011_0012	1662	347	254	371	262	12	ZSU23	3000
cegr02009_0006	1666	293	256	319	264	6	BRDM2	2500
cegr02005_0013	936	330	254	380	274	13	2S3	1500
cegr01937_0002	1056	315	253	319	255	2	SUV	4500
cegr01925_0009	716	257	239	309	257	9	BMP2	1500
cegr02019_0006	267	275	253	289	257	6	BRDM2	5000
cegr02013_0011	1602	370	253	384	259	11	T72	3500
cegr02003_0009	1587	330	232	408	258	9	BMP2	1000
cegr02013_0011	29	369	254	385	260	11	T72	3500
cegr02007_0009	993	229	244	247	258	9	BMP2	2000
cegr02005_0006	1029	418	248	436	262	6	BRDM2	1500
cegr02011_0001	1543	390	256	402	262	1	PICKUP	3000
cegr02017_0011	1262	283	257	301	263	11	T72	4500
cegr01931_0002	587	255	251	271	257	2	SUV	3000
cegr01939_0006	1602	377	253	387	257	6	BRDM2	5000
cegr02003_0005	127	196	230	262	254	5	BTR70	1000
cegr02019_0006	1444	287	252	299	256	6	BRDM2	5000
cegr02011_0013	426	299	252	325	262	13	2S3	3000
cegr01929_0005	1392	297	264	327	274	5	BTR70	2500
cegr02019_0006	692	307	253	319	257	6	BRDM2	5000
cegr01937_0006	1038	232	251	244	255	6	BRDM2	4500
cegr02007_0002	1230	402	252	420	262	2	SUV	2000
cegr02013_0006	1110	338	251	354	257	6	BRDM2	3500
cegr02003_0012	4	450	251	484	277	12	ZSU23	1000
cegr01925_0013	222	264	246	314	266	13	2S3	1500
cegr02007_0012	1088	234	256	268	268	12	ZSU23	2000
cegr01923_0013	1697	240	246	320	276	13	2S3	1000
cegr02013_0013	1252	225	256	239	264	13	2S3	3500
cegr02015_0013	1721	305	258	325	266	13	2S3	4000
cegr02017_0002	130	363	258	369	262	2	SUV	4500
cegr02011_0009	542	366	250	378	258	9	BMP2	3000
cegr01925_0006	1219	315	246	357	260	6	BRDM2	1500
cegr01935_0005	396	276	269	298	275	5	BTR70	4000
cegr02013_0001	1119	315	240	333	244	1	PICKUP	3500
cegr02019_0011	506	297	263	313	267	11	T72	5000
cegr01935_0011	1396	272	255	286	261	11	T72	4000
cegr01929_0001	333	282	259	298	267	1	PICKUP	2500
cegr01925_0011	621	178	251	212	267	11	T72	1500
cegr02011_0006	330	317	259	339	267	6	BRDM2	3000
cegr02019_0006	1645	329	253	335	257	6	BRDM2	5000
cegr02003_0001	1543	296	243	356	261	1	PICKUP	1000
cegr01937_0006	1046	231	251	243	255	6	BRDM2	4500
cegr01933_0006	1014	323	253	339	259	6	BRDM2	3500
cegr02013_0006	98	334	252	350	258	6	BRDM2	3500
cegr01937_0002	96	306	253	316	257	2	SUV	4500
cegr02005_0005	53	205	243	247	259	5	BTR70	1500
cegr01937_0012	1163	268	249	282	255	12	ZSU23	4500
cegr01925_0006	833	208	248	248	262	6	BRDM2	1500
cegr01933_0002	976	339	249	351	255	2	SUV	3500
cegr01929_0006	1639	265	255	287	263	6	BRDM2	2500
cegr02007_0012	1036	219	258	249	270	12	ZSU23	2000
cegr01939_0012	1579	260	258	274	262	12	ZSU23	5000
cegr01937_0005	333	250	254	266	258	5	BTR70	4500
cegr01935_0005	133	328	269	340	275	5	BTR70	4000
cegr02005_0001	710	335	251	377	263	1	PICKUP	1500
cegr02005_0001	1629	333	252	373	264	1	PICKUP	1500
cegr02005_0012	1044	406	244	444	262	12	ZSU23	1500
cegr02013_0013	365	234	255	256	263	13	2S3	3500
cegr02009_0002	1746	276	260	296	268	2	SUV	2500
cegr02011_0002	1520	387	257	397	263	2	SUV	3000
cegr02007_0001	86	355	255	383	263	1	PICKUP	2000
cegr02007_0001	886	297	255	327	263	1	PICKUP	2000
cegr01925_0013	1126	215	253	265	273	13	2S3	1500
cegr01929_0013	1567	419	253	449	265	13	2S3	2500
cegr01925_0001	196	424	255	446	267	1	PICKUP	1500
cegr02013_0002	872	291	258	305	264	2	SUV	3500
cegr01935_0011	858	336	254	356	260	11	T72	4000
cegr01939_0011	824	312	253	322	257	11	T72	5000
cegr02009_0005	521	260	255	288	265	5	BTR70	2500
cegr01927_0009	1493	207	252	233	266	9	BMP2	2000
cegr02011_0013	1472	296	252	322	262	13	2S3	3000
cegr01935_0012	1525	354	274	364	280	12	ZSU23	4000
cegr02005_0013	1774	437	250	465	270	13	2S3	1500
cegr02007_0009	1156	257	243	295	257	9	BMP2	2000
cegr01927_0001	61	270	246	294	256	1	PICKUP	2000
cegr01927_0001	544	370	244	400	252	1	PICKUP	2000
cegr02013_0005	1639	320	255	344	261	5	BTR70	3500
cegr02009_0001	302	288	257	312	265	1	PICKUP	2500
cegr02017_0009	773	310	259	320	265	9	BMP2	4500
cegr01935_0011	665	361	254	381	260	11	T72	4000
cegr01937_0006	794	284	253	296	257	6	BRDM2	4500
cegr01925_0011	1247	361	244	413	260	11	T72	1500
cegr01935_0002	1178	291	249	293	251	2	SUV	4000
cegr02013_0011	1484	362	254	380	260	11	T72	3500
cegr02015_0006	831	264	259	278	265	6	BRDM2	4000
cegr02003_0012	1794	130	258	196	284	12	ZSU23	1000
cegr01929_0002	546	284	255	300	263	2	SUV	2500
cegr01929_0005	769	197	261	217	271	5	BTR70	2500
cegr02019_0013	424	305	257	321	263	13	2S3	5000
cegr01933_0012	380	340	285	358	293	12	ZSU23	3500
cegr01937_0012	1362	236	250	250	256	12	ZSU23	4500
cegr01923_0012	1657	132	227	182	253	12	ZSU23	1000
cegr02013_0009	1448	372	258	392	266	9	BMP2	3500
cegr02019_0006	305	268	252	280	256	6	BRDM2	5000
cegr02013_0013	516	282	253	302	261	13	2S3	3500
cegr01931_0011	1409	397	271	421	279	11	T72	3000
cegr01935_0002	992	329	248	337	252	2	SUV	4000
cegr01925_0006	4	178	242	196	256	6	BRDM2	1500
cegr02015_0006	1765	302	259	318	265	6	BRDM2	4000
cegr02019_0013	691	271	255	281	261	13	2S3	5000
cegr01923_0009	1144	468	250	528	278	9	BMP2	1000
cegr01937_0009	255	254	244	264	250	9	BMP2	4500
cegr02013_0001	768	411	241	419	245	1	PICKUP	3500
cegr02009_0009	962	251	250	277	260	9	BMP2	2500
cegr01939_0009	1703	292	253	308	259	9	BMP2	5000
cegr01927_0001	1199	279	246	305	256	1	PICKUP	2000
cegr02007_0011	786	239	254	279	266	11	T72	2000
cegr01931_0011	625	278	272	292	280	11	T72	3000
cegr02003_0005	1442	271	239	353	263	5	BTR70	1000
cegr01929_0005	1088	286	263	320	273	5	BTR70	2500
cegr02011_0013	300	268	253	290	263	13	2S3	3000
cegr01933_0005	1042	261	249	279	255	5	BTR70	3500
cegr02019_0012	397	179	268	193	272	12	ZSU23	5000
cegr01939_0006	75	310	251	314	255	6	BRDM2	5000
cegr01935_0002	99	312	248	324	252	2	SUV	4000
cegr01925_0013	1185	196	252	240	272	13	2S3	1500
cegr02011_0001	180	287	257	299	263	1	PICKUP	3000
cegr01933_0005	966	261	250	271	256	5	BTR70	3500
cegr01927_0009	1402	209	253	233	267	9	BMP2	2000
cegr01933_0011	913	341	251	361	257	11	T72	3500
cegr02011_0002	518	312	256	330	262	2	SUV	3000
cegr01925_0013	200	249	245	301	265	13	2S3	1500
cegr02017_0005	1086	356	260	370	264	5	BTR70	4500
cegr01925_0012	99	233	236	279	252	12	ZSU23	1500
cegr02011_0006	1019	287	261	303	269	6	BRDM2	3000
cegr02013_0006	1117	340	251	356	257	6	BRDM2	3500
cegr02005_0001	175	191	246	217	258	1	PICKUP	1500
cegr01933_0005	1234	306	250	328	256	5	BTR70	3500
cegr01931_0006	758	281	252	301	260	6	BRDM2	3000
cegr01935_0011	366	375	253	385	259	11	T72	4000
cegr02007_0005	1273	371	250	413	262	5	BTR70	2000
cegr02007_0013	1566	323	247	363	261	13	2S3	2000
cegr01929_0011	345	433	255	451	265	11	T72	2500
cegr01925_0011	245	339	250	391	266	11	T72	1500
cegr02015_0009	1308	285	253	303	259	9	BMP2	4000
cegr02005_0002	88	410	251	436	263	2	SUV	1500
cegr01933_0005	795	276	251	300	257	5	BTR70	3500
cegr02013_0001	1747	405	240	415	244	1	PICKUP	3500
cegr02017_0001	1075	210	249	216	253	1	PICKUP	4500
cegr02005_0012	477	199	245	227	263	12	ZSU23	1500
cegr02013_0012	1205	301	255	321	263	12	ZSU23	3500
cegr02015_0001	1260	247	228	259	232	1	PICKUP	4000
cegr02015_0011	1593	324	254	340	262	11	T72	4000
cegr01933_0005	1215	298	250	322	256	5	BTR70	3500
cegr01923_0002	890	298	239	348	257	2	SUV	1000
cegr02003_0006	603	100	235	136	257	6	BRDM2	1000
cegr02011_0002	601	293	257	309	263	2	SUV	3000
cegr02015_0005	1026	324	252	344	258	5	BTR70	4000
cegr02019_0011	295	286	263	296	267	11	T72	5000
cegr01933_0002	691	253	250	267	256	2	SUV	3500
cegr01927_0012	116	318	243	350	255	12	ZSU23	2000
cegr02009_0011	447	309	247	339	257	11	T72	2500
cegr02015_0009	1288	281	253	299	259	9	BMP2	4000
cegr02011_0009	1117	259	249	273	257	9	BMP2	3000
cegr02011_0009	1304	285	249	311	257	9	BMP2	3000
cegr01935_0012	1794	326	274	344	280	12	ZSU23	4000
cegr01935_0005	1698	254	268	262	274	5	BTR70	4000
cegr02017_0013	1123	277	246	285	252	13	2S3	4500
cegr01927_0012	789	333	245	367	257	12	ZSU23	2000
cegr02003_0002	1671	246	255	298	275	2	SUV	1000
cegr01933_0012	932	382	286	402	292	12	ZSU23	3500
cegr02007_0009	1491	390	247	420	261	9	BMP2	2000
cegr01925_0009	200	337	248	391	266	9	BMP2	1500
cegr02003_0001	572	363	244	421	262	1	PICKUP	1000
cegr01939_0011	1701	245	253	261	257	11	T72	5000
cegr01935_0005	1731	252	268	264	274	5	BTR70	4000
cegr02019_0011	1012	353	265	365	269	11	T72	5000
cegr02019_0009	1051	284	260	294	266	9	BMP2	5000
cegr01937_0005	355	248	254	264	258	5	BTR70	4500
cegr02015_0005	1103	303	251	325	257	5	BTR70	4000
cegr02017_0013	487	332	245	346	251	13	2S3	4500
cegr02017_0006	688	295	257	309	261	6	BRDM2	4500
cegr01937_0011	1424	290	251	308	257	11	T72	4500
cegr01931_0005	1095	330	246	342	254	5	BTR70	3000
cegr01937_0001	648	341	253	353	257	1	PICKUP	4500
cegr01929_0011	75	380	254	412	264	11	T72	2500
cegr02009_0002	957	305	257	325	265	2	SUV	2500
cegr01931_0002	23	324	253	338	259	2	SUV	3000
cegr01925_0013	446	379	246	427	266	13	2S3	1500
cegr02013_0006	1731	238	251	250	257	6	BRDM2	3500
cegr02015_0011	1278	297	251	319	260	11	T72	4000
cegr02015_0009	575	323	256	341	262	9	BMP2	4000
cegr01939_0006	295	330	251	342	255	6	BRDM2	5000
cegr02017_0013	347	306	246	322	252	13	2S3	4500
cegr01939_0011	225	232	252	242	256	11	T72	5000
cegr02007_0013	1413	253	247	291	261	13	2S3	2000
cegr01935_0011	205	364	253	380	259	11	T72	4000
cegr01933_0006	1062	310	254	328	260	6	BRDM2	3500
cegr01931_0006	1776	302	253	316	261	6	BRDM2	3000
cegr01927_0006	462	254	245	284	255	6	BRDM2	2000
cegr02007_0011	1474	359	254	397	266	11	T72	2000
cegr01931_0009	1293	255	254	281	262	9	BMP2	3000
cegr02019_0011	1187	353	264	365	268	11	T72	5000
cegr01935_0006	726	290	247	306	253	6	BRDM2	4000
cegr02017_0001	1010	209	249	215	253	1	PICKUP	4500
cegr02009_0013	1586	264	248	288	260	13	2S3	2500
cegr02005_0005	651	389	247	439	263	5	BTR70	1500
cegr01927_0011	1429	418	255	448	267	11	T72	2000
cegr01929_0012	652	332	260	358	270	12	ZSU23	2500
cegr01929_0001	202	305	259	329	267	1	PICKUP	2500
cegr02013_0013	1314	227	255	247	263	13	2S3	3500
cegr02013_0011	70	366	254	384	260	11	T72	3500
cegr01937_0002	263	281	253	293	257	2	SUV	4500
cegr01939_0005	1749	273	252	291	256	5	BTR70	5000
cegr02005_0001	456	388	247	422	259	1	PICKUP	1500
cegr02003_0006	1455	199	242	265	264	6	BRDM2	1000
cegr02003_0013	183	113	253	179	283	13	2S3	1000
cegr02017_0013	1414	309	246	325	252	13	2S3	4500
cegr02017_0005	1018	341	259	359	263	5	BTR70	4500
cegr02017_0012	1380	398	253	404	259	12	ZSU23	4500
cegr01923_0005	1775	111	239	173	263	5	BTR70	1000
cegr01929_0006	796	281	255	307	263	6	BRDM2	2500
cegr01923_0012	1129	370	220	438	246	12	ZSU23	1000
cegr01933_0002	561	233	251	241	257	2	SUV	3500
cegr02019_0011	1100	358	265	366	269	11	T72	5000
cegr01927_0009	1662	259	251	299	265	9	BMP2	2000
cegr01931_0005	341	281	247	309	255	5	BTR70	3000
cegr01923_0013	1720	240	246	318	276	13	2S3	1000
cegr02015_0001	1108	241	227	251	231	1	PICKUP	4000
cegr02013_0002	182	288	259	302	265	2	SUV	3500
cegr01923_0011	1426	449	255	517	279	11	T72	1000
cegr01937_0006	766	288	254	298	258	6	BRDM2	4500
cegr02003_0012	1592	119	263	175	289	12	ZSU23	1000
cegr01939_0012	1446	257	257	265	261	12	ZSU23	5000
cegr01929_0005	1215	319	264	339	274	5	BTR70	2500
cegr02017_0006	1033	353	259	361	263	6	BRDM2	4500
cegr02013_0002	1193	342	259	350	265	2	SUV	3500
cegr02003_0005	118	192	230	258	254	5	BTR70	1000
cegr01929_0002	1764	280	256	298	264	2	SUV	2500
cegr02013_0012	1729	347	253	367	259	12	ZSU23	3500
cegr01933_0001	764	338	253	350	257	1	PICKUP	3500
cegr02017_0009	803	308	259	316	265	9	BMP2	4500
cegr02003_0011	1510	395	257	473	281	11	T72	1000
cegr02009_0002	1173	363	260	379	268	2	SUV	2500
cegr02009_0006	1391	261	258	277	266	6	BRDM2	2500
cegr02013_0002	1573	262	259	276	265	2	SUV	3500
cegr02003_0002	1755	176	254	226	274	2	SUV	1000
cegr02009_0002	725	258	258	268	266	2	SUV	2500
cegr02007_0005	1084	272	249	314	261	5	BTR70	2000
cegr01927_0006	1783	382	248	408	260	6	BRDM2	2000
cegr02017_0011	476	319	258	335	264	11	T72	4500
cegr01939_0002	143	309	250	319	254	2	SUV	5000
cegr02007_0013	1329	238	249	268	263	13	2S3	2000
cegr01925_0013	421	367	246	417	266	13	2S3	1500
cegr01927_0005	535	229	242	261	254	5	BTR70	2000
cegr02013_0013	477	266	253	288	261	13	2S3	3500
cegr01925_0012	315	188	238	210	256	12	ZSU23	1500
cegr01939_0009	133	360	252	370	258	9	BMP2	5000
cegr01935_0009	1761	252	259	270	265	9	BMP2	4000
cegr01927_0011	797	235	253	273	265	11	T72	2000
cegr02011_0005	1717	349	254	377	262	5	BTR70	3000
cegr02007_0013	1077	285	250	325	264	13	2S3	2000
cegr01939_0002	214	298	250	308	254	2	SUV	5000
cegr02005_0009	722	339	245	393	263	9	BMP2	1500
cegr02015_0011	404	295	254	313	262	11	T72	4000
cegr01927_0006	1697	396	248	412	258	6	BRDM2	2000
cegr02017_0002	1489	340	258	350	262	2	SUV	4500
cegr02017_0005	967	327	258	345	262	5	BTR70	4500
cegr02015_0002	1102	348	257	358	261	2	SUV	4000
cegr01933_0002	800	287	250	301	256	2	SUV	3500
cegr01929_0011	389	429	256	451	266	11	T72	2500
cegr01925_0002	1038	339	242	373	254	2	SUV	1500
cegr02007_0012	1483	372	259	392	271	12	ZSU23	2000
cegr01931_0005	1336	269	247	297	255	5	BTR70	3000
cegr02007_0001	1524	222	255	240	263	1	PICKUP	2000
cegr02011_0013	189	263	254	277	264	13	2S3	3000
cegr01923_0009	1720	115	243	181	269	9	BMP2	1000
cegr02005_0012	909	407	242	441	260	12	ZSU23	1500
cegr01933_0006	1190	266	253	284	259	6	BRDM2	3500
cegr01939_0002	1082	341	249	351	253	2	SUV	5000
cegr02019_0013	592	279	256	293	262	13	2S3	5000
cegr02007_0001	251	381	255	401	265	1	PICKUP	2000
cegr02017_0002	974	313	257	325	261	2	SUV	4500
cegr02007_0005	986	244	250	272	262	5	BTR70	2000
cegr01927_0006	147	293	247	325	259	6	BRDM2	2000
cegr01923_0009	1243	382	256	462	284	9	BMP2	1000
cegr02003_0002	1021	386	238	436	256	2	SUV	1000
cegr02005_0006	346	235	249	279	263	6	BRDM2	1500
cegr01927_0005	492	236	243	272	255	5	BTR70	2000
cegr01939_0009	1757	283	253	297	259	9	BMP2	5000
cegr02003_0011	1195	383	249	459	273	11	T72	1000
cegr01925_0001	62	423	255	447	267	1	PICKUP	1500
cegr01939_0011	658	290	252	306	256	11	T72	5000
cegr01925_0012	1074	455	236	481	254	12	ZSU23	1500
cegr01923_0005	708	129	233	191	257	5	BTR70	1000
cegr01937_0002	1419	271	254	273	256	2	SUV	4500
cegr01927_0011	786	232	253	270	265	11	T72	2000
cegr01933_0006	749	280	253	298	259	6	BRDM2	3500
cegr01927_0001	369	296	245	326	253	1	PICKUP	2000
cegr01925_0013	823	367	249	419	269	13	2S3	1500
cegr02003_0006	1227	446	242	506	264	6	BRDM2	1000
cegr02003_0002	1371	479	248	517	268	2	SUV	1000
cegr01937_0011	1108	317	250	329	256	11	T72	4500
cegr02005_0001	1563	378	251	412	263	1	PICKUP	1500
cegr02009_0002	1453	361	261	379	269	2	SUV	2500
cegr02007_0002	822	280	251	306	261	2	SUV	2000
cegr01937_0006	1240	228	251	242	255	6	BRDM2	4500
cegr01927_0006	1771	387	249	411	259	6	BRDM2	2000
cegr01933_0005	407	370	251	386	257	5	BTR70	3500
cegr01929_0006	809	278	255	302	263	6	BRDM2	2500
cegr02011_0006	1157	279	260	293	268	6	BRDM2	3000
cegr01939_0011	1160	276	253	290	257	11	T72	5000
cegr01935_0002	772	336	247	348	251	2	SUV	4000
cegr01923_0005	1408	351	244	439	268	5	BTR70	1000
cegr01939_0002	585	280	250	284	254	2	SUV	5000
cegr02005_0012	1222	306	248	350	266	12	ZSU23	1500
cegr02007_0006	519	400	252	416	262	6	BRDM2	2000
cegr01931_0011	856	304	270	330	278	11	T72	3000
cegr01935_0001	408	249	253	263	257	1	PICKUP	4000
cegr02019_0012	1395	173	266	187	270	12	ZSU23	5000
cegr01933_0009	1128	336	281	350	289	9	BMP2	3500
cegr02009_0011	1465	364	246	388	256	11	T72	2500
cegr01929_0011	852	297	259	323	269	11	T72	2500
cegr01925_0011	1659	426	247	474	263	11	T72	1500
cegr01935_0009	976	281	258	299	264	9	BMP2	4000
cegr01929_0002	1176	372	253	386	261	2	SUV	2500
cegr01933_0001	789	341	253	351	257	1	PICKUP	3500
cegr02007_0005	392	422	251	444	263	5	BTR70	2000
cegr01935_0001	1434	265	252	281	256	1	PICKUP	4000
cegr01929_0005	336	289	264	321	274	5	BTR70	2500
cegr01937_0012	1725	206	249	216	255	12	ZSU23	4500
cegr02009_0001	1087	347	257	371	265	1	PICKUP	2500
cegr02005_0001	17	222	253	260	265	1	PICKUP	1500
cegr01925_0011	374	265	251	317	267	11	T72	1500
cegr01935_0011	1594	296	254	316	260	11	T72	4000
cegr02011_0006	47	279	261	291	269	6	BRDM2	3000
cegr02009_0011	1583	370	247	390	257	11	T72	2500
cegr01931_0011	7	406	270	422	278	11	T72	3000
cegr02005_0012	1577	195	244	235	260	12	ZSU23	1500
cegr01939_0005	1657	263	251	275	255	5	BTR70	5000
cegr02013_0005	667	287	254	311	260	5	BTR70	3500
cegr02017_0006	1309	334	258	346	262	6	BRDM2	4500
cegr02009_0006	1777	334	258	360	266	6	BRDM2	2500
cegr01925_0002	856	244	241	276	253	2	SUV	1500
cegr01939_0005	412	263	251	273	255	5	BTR70	5000
cegr01925_0011	1262	367	243	419	259	11	T72	1500
cegr02011_0009	476	360	250	378	258	9	BMP2	3000
cegr02011_0005	1708	352	254	380	262	5	BTR70	3000
cegr01927_0013	545	243	244	273	258	13	2S3	2000
cegr02017_0011	998	314	258	332	264	11	T72	4500
cegr02017_0006	835	329	258	343	262	6	BRDM2	4500
cegr01937_0011	36	312	250	328	256	11	T72	4500
cegr01925_0011	1434	437	244	475	260	11	T72	1500
cegr02011_0012	1388	356	253	378	261	12	ZSU23	3000
cegr01935_0002	373	265	248	273	252	2	SUV	4000
cegr01931_0012	17	417	302	429	310	12	ZSU23	3000
cegr01923_0013	1409	400	241	472	271	13	2S3	1000
cegr01925_0013	1364	187	249	225	269	13	2S3	1500
cegr01937_0005	597	252	254	268	258	5	BTR70	4500
cegr02009_0012	1552	326	254	352	264	12	ZSU23	2500
cegr01927_0005	1	401	246	427	258	5	BTR70	2000
cegr01929_0013	1747	477	252	503	264	13	2S3	2500
cegr02013_0006	232	357	252	365	258	6	BRDM2	3500
cegr02009_0013	1765	304	248	332	260	13	2S3	2500
cegr02019_0006	1727	328	253	338	257	6	BRDM2	5000
cegr01929_0013	720	489	252	503	264	13	2S3	2500
cegr02009_0009	1130	295	251	325	261	9	BMP2	2500
cegr02013_0001	244	293	239	303	243	1	PICKUP	3500
cegr01923_0013	1019	296	232	372	262	13	2S3	1000
cegr02019_0012	1048	130	268	138	272	12	ZSU23	5000
cegr01931_0006	1280	195	251	207	259	6	BRDM2	3000
cegr01929_0002	782	272	254	282	262	2	SUV	2500
cegr02009_0006	995	378	260	398	268	6	BRDM2	2500
cegr02015_0005	1070	312	252	334	258	5	BTR70	4000
cegr01923_0009	1689	104	246	162	272	9	BMP2	1000
cegr02015_0012	465	289	254	307	260	12	ZSU23	4000
cegr02013_0001	1783	409	240	415	244	1	PICKUP	3500
cegr01927_0009	336	204	252	226	266	9	BMP2	2000
cegr02005_0006	313	254	250	298	264	6	BRDM2	1500
cegr02013_0011	359	321	254	343	260	11	T72	3500
cegr02009_0012	15	355	248	375	258	12	ZSU23	2500
cegr02009_0002	9	376	259	386	267	2	SUV	2500
cegr01923_0011	190	452	258	522	282	11	T72	1000
cegr01935_0001	1720	316	251	324	255	1	PICKUP	4000
cegr01931_0001	1157	229	252	239	258	1	PICKUP	3000
cegr02009_0013	799	375	250	401	262	13	2S3	2500
cegr01927_0005	1030	350	243	392	255	5	BTR70	2000
cegr02009_0013	1469	269	249	287	261	13	2S3	2500
cegr02007_0011	131	324	255	364	267	11	T72	2000
cegr02019_0011	1255	349	264	363	268	11	T72	5000
cegr02011_0002	1272	371	257	387	263	2	SUV	3000
cegr01925_0013	1705	314	247	364	267	13	2S3	1500
cegr01935_0011	780	346	255	366	261	11	T72	4000
cegr01935_0012	477	330	275	348	281	12	ZSU23	4000
cegr02007_0013	1084	282	250	322	264	13	2S3	2000
cegr01923_0006	229	358	228	422	250	6	BRDM2	1000
cegr02003_0005	1028	189	242	263	266	5	BTR70	1000
cegr02009_0005	700	251	252	273	262	5	BTR70	2500
cegr01937_0006	1679	258	253	272	257	6	BRDM2	4500
cegr02015_0009	591	321	256	339	262	9	BMP2	4000
cegr02007_0013	313	245	250	281	264	13	2S3	2000
cegr02013_0006	302	352	252	366	258	6	BRDM2	3500
cegr02015_0006	914	285	259	301	265	6	BRDM2	4000
cegr01927_0005	70	384	246	420	258	5	BTR70	2000
cegr02009_0001	857	364	255	382	263	1	PICKUP	2500
cegr01939_0009	1346	359	253	369	259	9	BMP2	5000
cegr01927_0009	1312	218	253	254	267	9	BMP2	2000
cegr01937_0006	1131	225	251	231	255	6	BRDM2	4500
cegr02013_0006	1679	240	251	248	257	6	BRDM2	3500
cegr01929_0012	955	272	258	294	268	12	ZSU23	2500
cegr02017_0001	1185	221	250	233	254	1	PICKUP	4500
cegr01925_0005	686	219	239	269	255	5	BTR70	1500
cegr01927_0002	1545	327	255	353	265	2	SUV	2000
cegr02005_0005	1172	222	242	272	258	5	BTR70	1500
cegr01925_0002	377	261	249	295	261	2	SUV	1500
cegr02013_0012	380	289	254	307	262	12	ZSU23	3500
cegr01923_0009	150	411	255	487	283	9	BMP2	1000
cegr02017_0002	735	293	256	297	260	2	SUV	4500
cegr02015_0002	694	273	256	281	260	2	SUV	4000
cegr02013_0011	518	287	253	309	259	11	T72	3500
cegr01929_0013	1589	426	253	456	265	13	2S3	2500
cegr02009_0005	1335	326	256	360	266	5	BTR70	2500
cegr02003_0012	1579	124	263	184	289	12	ZSU23	1000
cegr02011_0006	1038	284	260	300	268	6	BRDM2	3000
cegr01927_0002	927	322	253	346	263	2	SUV	2000
cegr02019_0011	1305	344	265	360	269	11	T72	5000
cegr02019_0001	693	307	257	317	261	1	PICKUP	5000
cegr02003_0002	437	150	252	196	272	2	SUV	1000
cegr01927_0005	457	243	243	283	255	5	BTR70	2000
cegr01923_0009	691	181	242	259	268	9	BMP2	1000
cegr02017_0002	422	328	257	340	261	2	SUV	4500
cegr01923_0006	442	469	239	521	261	6	BRDM2	1000
cegr01925_0001	1575	308	258	348	270	1	PICKUP	1500
cegr02019_0011	1604	309	264	325	268	11	T72	5000
cegr02015_0013	808	319	258	335	266	13	2S3	4000
cegr01923_0002	1037	407	237	457	255	2	SUV	1000
cegr02019_0011	1580	312	264	328	268	11	T72	5000
cegr01923_0006	1178	404	230	466	252	6	BRDM2	1000
cegr01935_0001	25	272	253	286	257	1	PICKUP	4000
cegr02009_0001	6	380	256	388	264	1	PICKUP	2500
cegr01937_0002	640	287	252	297	256	2	SUV	4500
cegr01923_0002	1156	483	240	523	258	2	SUV	1000
cegr02011_0001	733	380	256	396	262	1	PICKUP	3000
cegr02015_0001	1502	305	228	319	232	1	PICKUP	4000
cegr01939_0002	1552	306	250	316	254	2	SUV	5000
cegr02005_0013	1127	221	256	259	276	13	2S3	1500
cegr02019_0013	1141	309	257	325	263	13	2S3	5000
cegr02003_0001	1205	145	251	173	269	1	PICKUP	1000
cegr01929_0006	824	273	255	297	263	6	BRDM2	2500
cegr02015_0001	972	266	228	282	232	1	PICKUP	4000
cegr02009_0001	177	338	258	362	266	1	PICKUP	2500
cegr01927_0011	696	221	255	249	267	11	T72	2000
cegr02009_0006	188	293	259	319	267	6	BRDM2	2500
cegr01923_0013	164	352	239	432	269	13	2S3	1000
cegr01925_0011	1690	415	248	465	264	11	T72	1500
cegr02005_0006	905	368	244	408	258	6	BRDM2	1500
cegr02005_0002	433	220	251	252	263	2	SUV	1500
cegr02003_0002	148	377	251	429	271	2	SUV	1000
cegr02015_0006	1639	265	258	279	264	6	BRDM2	4000
cegr01923_0001	13	353	260	415	278	1	PICKUP	1000
cegr02019_0012	936	140	268	154	272	12	ZSU23	5000
cegr01925_0013	1536	227	246	279	266	13	2S3	1500
cegr01923_0011	841	96	264	140	288	11	T72	1000
cegr01929_0012	1453	269	256	297	266	12	ZSU23	2500
cegr02009_0001	843	361	255	379	263	1	PICKUP	2500
cegr01929_0011	930	286	259	308	269	11	T72	2500
cegr02003_0001	24	188	251	248	269	1	PICKUP	1000
cegr01937_0011	583	234	250	246	256	11	T72	4500
cegr01927_0012	1041	417	242	433	254	12	ZSU23	2000
cegr01925_0012	749	360	241	404	259	12	ZSU23	1500
cegr02013_0005	392	365	255	381	261	5	BTR70	3500
cegr01925_0006	242	280	243	320	257	6	BRDM2	1500
cegr02015_0002	47	351	258	355	262	2	SUV	4000
cegr02015_0005	1786	377	252	387	258	5	BTR70	4000
cegr01929_0011	796	309	259	339	269	11	T72	2500
cegr02019_0001	1096	247	257	253	261	1	PICKUP	5000
cegr01937_0006	1560	279	253	291	257	6	BRDM2	4500
cegr01925_0001	202	422	256	446	268	1	PICKUP	1500
cegr02013_0012	916	373	252	391	260	12	ZSU23	3500
cegr01923_0009	1671	101	247	151	273	9	BMP2	1000
cegr01927_0005	470	241	243	279	255	5	BTR70	2000
cegr01931_0001	780	327	251	339	257	1	PICKUP	3000
cegr01923_0011	618	139	263	217	287	11	T72	1000
cegr02019_0013	184	339	258	351	264	13	2S3	5000
cegr01935_0001	1428	263	252	279	256	1	PICKUP	4000
cegr01935_0002	370	265	248	273	252	2	SUV	4000
cegr02019_0011	396	290	263	304	267	11	T72	5000
cegr02009_0011	968	243	248	269	258	11	T72	2500
cegr01925_0006	589	381	250	419	264	6	BRDM2	1500
cegr01929_0005	1368	305	264	331	274	5	BTR70	2500
cegr02007_0002	1277	408	252	420	262	2	SUV	2000
cegr01925_0009	735	269	240	321	258	9	BMP2	1500
cegr01923_0011	1529	499	259	541	283	11	T72	1000
cegr02011_0011	911	269	254	291	262	11	T72	3000
cegr02011_0012	1501	378	254	388	262	12	ZSU23	3000
cegr01927_0001	764	425	244	437	252	1	PICKUP	2000
cegr02015_0005	836	367	251	385	257	5	BTR70	4000
cegr02005_0002	176	369	251	403	263	2	SUV	1500
cegr02009_0013	373	264	248	288	260	13	2S3	2500
cegr02007_0013	447	300	247	336	261	13	2S3	2000
cegr01935_0009	915	265	259	285	265	9	BMP2	4000
cegr01925_0009	1457	252	247	306	265	9	BMP2	1500
cegr01927_0001	445	327	244	357	252	1	PICKUP	2000
cegr02011_0002	849	284	256	294	262	2	SUV	3000
cegr02007_0012	130	315	256	349	268	12	ZSU23	2000
cegr01931_0001	1094	233	253	249	259	1	PICKUP	3000
cegr01925_0013	888	338	251	392	271	13	2S3	1500
cegr01929_0006	409	344	253	368	261	6	BRDM2	2500
cegr01939_0006	427	358	252	370	256	6	BRDM2	5000
cegr01929_0001	1005	394	255	402	263	1	PICKUP	2500
cegr01933_0012	783	346	286	366	292	12	ZSU23	3500
cegr02007_0012	655	291	258	323	270	12	ZSU23	2000
cegr02013_0009	732	279	257	299	265	9	BMP2	3500
cegr01935_0002	770	336	247	348	251	2	SUV	4000
cegr02011_0009	1214	266	249	288	257	9	BMP2	3000
cegr02003_0006	698	150	235	212	257	6	BRDM2	1000
cegr01933_0001	1527	241	255	257	259	1	PICKUP	3500
cegr02007_0006	179	276	250	308	260	6	BRDM2	2000
cegr01927_0005	763	246	241	286	253	5	BTR70	2000
cegr01925_0013	550	415	246	453	266	13	2S3	1500
cegr02011_0013	331	273	253	297	263	13	2S3	3000
cegr01937_0012	293	214	249	224	255	12	ZSU23	4500
cegr02005_0013	71	211	254	247	274	13	2S3	1500
cegr01937_0001	1686	322	255	334	259	1	PICKUP	4500
cegr01925_0001	396	334	258	376	270	1	PICKUP	1500
cegr02009_0001	1504	258	255	274	263	1	PICKUP	2500
cegr02015_0013	1148	295	258	313	266	13	2S3	4000
cegr01929_0013	827	478	251	504	263	13	2S3	2500
cegr01925_0006	689	311	250	355	264	6	BRDM2	1500
cegr02017_0012	290	392	255	402	261	12	ZSU23	4500
cegr01937_0002	644	288	252	298	256	2	SUV	4500
cegr01923_0012	974	459	220	509	246	12	ZSU23	1000
cegr01931_0009	1324	245	254	271	262	9	BMP2	3000
cegr02003_0012	1762	114	258	176	284	12	ZSU23	1000
cegr01933_0006	1222	253	253	271	259	6	BRDM2	3500
cegr02019_0009	132	304	261	320	267	9	BMP2	5000
cegr02007_0009	1482	387	247	419	261	9	BMP2	2000
cegr02007_0001	1715	244	255	274	263	1	PICKUP	2000
cegr01927_0001	725	423	244	437	252	1	PICKUP	2000
cegr02009_0005	1759	263	253	291	263	5	BTR70	2500
cegr01931_0005	92	335	247	345	255	5	BTR70	3000
cegr01927_0013	30	362	245	402	261	13	2S3	2000
cegr01929_0012	31	383	255	407	265	12	ZSU23	2500
cegr02003_0001	823	383	253	439	271	1	PICKUP	1000
cegr02009_0006	1193	313	260	339	268	6	BRDM2	2500
cegr02013_0006	1459	293	252	311	258	6	BRDM2	3500
cegr01933_0005	1034	261	249	277	255	5	BTR70	3500
cegr01927_0009	422	205	252	231	266	9	BMP2	2000
cegr02017_0012	1656	364	255	378	261	12	ZSU23	4500
cegr01939_0012	1052	299	258	313	262	12	ZSU23	5000
cegr02009_0001	377	264	256	284	264	1	PICKUP	2500
cegr01939_0005	1436	266	252	282	256	5	BTR70	5000
cegr02007_0002	1619	314	252	340	262	2	SUV	2000
cegr01923_0005	982	348	231	432	255	5	BTR70	1000
cegr01935_0012	243	352	273	360	279	12	ZSU23	4000
cegr01925_0013	1499	213	246	261	266	13	2S3	1500
cegr01923_0001	1395	150	254	180	272	1	PICKUP	1000
cegr01937_0002	1581	280	254	286	256	2	SUV	4500
cegr02019_0002	1421	329	255	337	259	2	SUV	5000
cegr02007_0009	1475	386	247	418	261	9	BMP2	2000
cegr02009_0006	1742	322	257	346	265	6	BRDM2	2500
cegr02011_0006	1169	281	260	297	268	6	BRDM2	3000
cegr02015_0009	167	288	253	306	259	9	BMP2	4000
cegr01929_0005	1631	214	264	248	274	5	BTR70	2500
cegr02017_0006	916	344	258	356	262	6	BRDM2	4500
cegr01935_0009	777	250	259	262	265	9	BMP2	4000
cegr02019_0011	1360	339	265	355	269	11	T72	5000
cegr02003_0002	1456	416	252	466	272	2	SUV	1000
cegr02003_0009	1387	175	232	253	258	9	BMP2	1000
cegr02013_0006	164	347	252	361	258	6	BRDM2	3500
cegr01923_0006	1545	270	241	334	263	6	BRDM2	1000
cegr01935_0011	234	366	253	382	259	11	T72	4000
cegr01935_0002	653	308	247	320	251	2	SUV	4000
cegr02009_0006	299	271	258	291	266	6	BRDM2	2500
cegr02017_0011	363	304	257	322	263	11	T72	4500
cegr01935_0001	110	251	253	265	257	1	PICKUP	4000
cegr02015_0006	1170	339	260	351	266	6	BRDM2	4000
cegr02003_0002	980	356	240	406	258	2	SUV	1000
cegr02015_0002	1241	351	259	359	263	2	SUV	4000
cegr02019_0002	307	308	255	318	259	2	SUV	5000
cegr01937_0005	232	265	254	283	258	5	BTR70	4500
cegr01931_0001	59	244	252	264	258	1	PICKUP	3000
cegr02003_0001	1785	423	248	453	266	1	PICKUP	1000
cegr01929_0005	480	235	265	269	275	5	BTR70	2500
cegr02013_0002	740	256	258	270	264	2	SUV	3500
cegr02015_0001	1796	303	228	317	232	1	PICKUP	4000
cegr02005_0005	1485	414	245	456	261	5	BTR70	1500
cegr02019_0005	338	380	254	390	258	5	BTR70	5000
cegr02007_0012	313	386	258	406	270	12	ZSU23	2000
cegr02003_0012	1741	106	259	162	285	12	ZSU23	1000
cegr02007_0012	1694	301	260	333	272	12	ZSU23	2000
cegr02007_0011	611	217	255	241	267	11	T72	2000
cegr02009_0011	934	243	248	267	258	11	T72	2500
cegr01927_0005	854	279	242	321	254	5	BTR70	2000
cegr01923_0006	1153	378	229	442	251	6	BRDM2	1000
cegr02013_0009	1710	297	257	319	265	9	BMP2	3500
cegr02005_0002	211	347	252	381	264	2	SUV	1500
cegr01929_0001	1447	282	259	298	267	1	PICKUP	2500
cegr02011_0005	1316	333	253	361	261	5	BTR70	3000
cegr01927_0001	285	270	245	294	253	1	PICKUP	2000
cegr01933_0005	283	369	251	385	257	5	BTR70	3500
cegr02019_0011	835	334	264	350	268	11	T72	5000
cegr02011_0012	1059	275	254	289	262	12	ZSU23	3000
cegr02019_0005	181	374	254	390	258	5	BTR70	5000
cegr02009_0012	1622	296	251	324	261	12	ZSU23	2500
cegr02003_0002	939	323	238	371	256	2	SUV	1000
cegr02005_0011	599	199	250	229	266	11	T72	1500
cegr02011_0009	1127	259	249	275	257	9	BMP2	3000
cegr02017_0001	1299	245	251	259	255	1	PICKUP	4500
cegr01935_0009	1437	325	260	343	266	9	BMP2	4000
cegr02003_0012	1222	427	262	493	288	12	ZSU23	1000
cegr01939_0001	869	334	253	340	257	1	PICKUP	5000
cegr01925_0006	1783	189	248	221	262	6	BRDM2	1500
cegr02013_0011	779	255	251	267	257	11	T72	3500
cegr01933_0011	598	284	252	296	258	11	T72	3500
cegr02011_0013	1778	373	251	385	261	13	2S3	3000
cegr01939_0011	1694	244	253	260	257	11	T72	5000
cegr01929_0001	775	351	256	375	264	1	PICKUP	2500
cegr02013_0002	1101	341	259	351	265	2	SUV	3500
cegr01933_0001	956	320	254	336	258	1	PICKUP	3500
cegr02013_0002	158	295	260	309	266	2	SUV	3500
cegr02017_0002	454	326	257	336	261	2	SUV	4500
cegr01937_0006	1220	227	251	239	255	6	BRDM2	4500
cegr01923_0013	1050	317	233	393	263	13	2S3	1000
cegr01935_0005	373	283	269	303	275	5	BTR70	4000
cegr01933_0012	294	356	286	376	294	12	ZSU23	3500
cegr02007_0012	424	379	259	405	271	12	ZSU23	2000
cegr01933_0009	463	225	279	241	287	9	BMP2	3500
cegr01931_0006	904	306	254	316	262	6	BRDM2	3000
cegr02011_0011	118	368	256	390	264	11	T72	3000
cegr02013_0006	822	242	250	258	256	6	BRDM2	3500
cegr02011_0013	764	369	252	389	262	13	2S3	3000
cegr01925_0002	790	219	242	245	254	2	SUV	1500
cegr02007_0006	1587	364	253	396	265	6	BRDM2	2000
cegr01931_0011	1452	387	271	413	279	11	T72	3000
cegr02007_0011	411	234	255	272	267	11	T72	2000
cegr02019_0012	444	186	268	198	272	12	ZSU23	5000
cegr01927_0009	1032	349	255	387	269	9	BMP2	2000
cegr02005_0009	1368	261	236	311	254	9	BMP2	1500
cegr01929_0005	1330	314	264	336	274	5	BTR70	2500
cegr01939_0012	250	258	258	264	262	12	ZSU23	5000
cegr02005_0002	992	376	246	410	258	2	SUV	1500
cegr01937_0002	993	323	254	331	256	2	SUV	4500
cegr02009_0012	936	287	248	315	258	12	ZSU23	2500
cegr02019_0013	243	334	258	348	264	13	2S3	5000
cegr01929_0002	1323	380	254	390	262	2	SUV	2500
cegr02019_0002	113	335	255	339	259	2	SUV	5000
cegr01939_0005	1188	304	253	322	257	5	BTR70	5000
cegr02003_0013	1181	201	265	277	295	13	2S3	1000
cegr01933_0009	757	258	279	280	287	9	BMP2	3500
cegr02003_0013	105	111	254	151	284	13	2S3	1000
cegr02009_0002	213	337	261	357	269	2	SUV	2500
cegr01933_0009	1247	314	281	336	289	9	BMP2	3500
cegr01929_0012	493	367	259	393	269	12	ZSU23	2500
cegr01931_0009	1800	297	253	321	261	9	BMP2	3000
cegr02005_0009	1547	369	242	419	260	9	BMP2	1500
cegr01927_0012	871	370	244	406	256	12	ZSU23	2000
cegr02017_0011	730	335	258	345	264	11	T72	4500
cegr02019_0009	696	322	262	338	268	9	BMP2	5000
cegr02011_0002	1664	362	257	378	263	2	SUV	3000
cegr02009_0011	1536	371	246	387	256	11	T72	2500
cegr02011_0009	1242	270	249	294	257	9	BMP2	3000
cegr01931_0009	14	327	254	351	262	9	BMP2	3000
cegr02005_0011	353	242	254	296	270	11	T72	1500
cegr02003_0012	1367	305	266	371	292	12	ZSU23	1000
cegr02011_0006	1589	396	261	408	269	6	BRDM2	3000
cegr02017_0006	727	304	257	318	261	6	BRDM2	4500
cegr01933_0005	971	262	250	270	256	5	BTR70	3500
cegr02013_0005	991	270	254	292	260	5	BTR70	3500
cegr01939_0005	1709	269	252	285	256	5	BTR70	5000
cegr02015_0011	674	248	253	266	261	11	T72	4000
cegr01927_0002	1271	403	253	413	263	2	SUV	2000
cegr01937_0012	836	250	249	266	255	12	ZSU23	4500
cegr01931_0011	282	345	271	369	279	11	T72	3000
cegr01927_0012	1652	230	242	246	254	12	ZSU23	2000
cegr01937_0001	95	289	255	295	259	1	PICKUP	4500
cegr02015_0001	152	239	226	247	230	1	PICKUP	4000
cegr02005_0011	1722	335	254	385	270	11	T72	1500
cegr02003_0001	1644	374	245	426	263	1	PICKUP	1000
cegr01929_0002	9	381	253	391	261	2	SUV	2500
cegr02015_0002	1401	329	258	341	262	2	SUV	4000
cegr01927_0002	298	279	256	305	266	2	SUV	2000
cegr02003_0005	1716	413	244	457	268	5	BTR70	1000
cegr02003_0013	1201	188	266	262	296	13	2S3	1000
cegr01929_0011	620	372	258	402	268	11	T72	2500
cegr01929_0012	104	399	256	419	266	12	ZSU23	2500
cegr01929_0012	1714	346	256	372	266	12	ZSU23	2500
cegr02009_0006	889	384	260	396	268	6	BRDM2	2500
cegr02013_0006	901	262	250	280	256	6	BRDM2	3500
cegr01923_0011	176	457	258	525	282	11	T72	1000
cegr02003_0011	1663	311	265	387	289	11	T72	1000
cegr02005_0002	534	202	251	220	263	2	SUV	1500
cegr02013_0012	284	278	254	292	262	12	ZSU23	3500
cegr02003_0009	1345	176	231	254	257	9	BMP2	1000
cegr01929_0012	1750	356	256	382	266	12	ZSU23	2500
cegr02013_0013	1066	258	256	280	264	13	2S3	3500
cegr01935_0006	1663	331	247	343	253	6	BRDM2	4000
cegr01935_0005	1290	314	269	334	275	5	BTR70	4000
cegr02019_0013	832	270	255	282	261	13	2S3	5000
cegr01927_0013	439	241	244	263	258	13	2S3	2000
cegr01933_0011	1685	332	254	354	260	11	T72	3500
cegr01933_0012	1358	408	285	426	293	12	ZSU23	3500
cegr02011_0006	689	390	261	406	269	6	BRDM2	3000
cegr02011_0005	1657	366	254	390	262	5	BTR70	3000
cegr01929_0012	1339	252	257	274	267	12	ZSU23	2500
cegr01925_0005	1	409	242	439	258	5	BTR70	1500
cegr02011_0006	448	357	259	379	267	6	BRDM2	3000
cegr01939_0002	299	288	250	298	254	2	SUV	5000
cegr02017_0005	1703	290	258	302	262	5	BTR70	4500
cegr01939_0001	1259	265	254	271	258	1	PICKUP	5000
cegr01939_0006	221	315	251	329	255	6	BRDM2	5000
cegr02019_0013	376	314	257	330	263	13	2S3	5000
cegr01937_0011	1623	248	249	264	255	11	T72	4500
cegr01931_0006	1784	301	253	315	261	6	BRDM2	3000
cegr02011_0005	47	267	254	287	262	5	BTR70	3000
cegr01923_0005	322	343	244	431	268	5	BTR70	1000
cegr02015_0002	1517	306	259	318	263	2	SUV	4000
cegr02017_0005	1723	291	258	305	262	5	BTR70	4500
cegr02005_0009	1175	190	238	222	256	9	BMP2	1500
cegr01927_0001	1097	307	246	339	256	1	PICKUP	2000
cegr02003_0011	1594	340	264	422	288	11	T72	1000
cegr02003_0011	1024	319	249	391	273	11	T72	1000
cegr01931_0011	515	280	272	302	280	11	T72	3000
cegr02015_0006	1706	282	258	298	264	6	BRDM2	4000
cegr01933_0009	1175	330	281	348	289	9	BMP2	3500
cegr02009_0012	910	280	248	306	258	12	ZSU23	2500
cegr01929_0006	703	322	256	348	264	6	BRDM2	2500
cegr02003_0012	1654	109	262	147	288	12	ZSU23	1000
cegr01931_0006	559	205	251	225	259	6	BRDM2	3000
cegr01929_0006	121	260	253	270	261	6	BRDM2	2500
cegr01925_0001	1103	367	252	407	264	1	PICKUP	1500
cegr01931_0011	139	383	272	409	280	11	T72	3000
cegr02003_0005	1770	385	245	451	269	5	BTR70	1000
cegr02013_0013	1729	343	255	355	263	13	2S3	3500
cegr02013_0011	629	268	251	290	257	11	T72	3500
cegr02007_0012	351	388	258	404	270	12	ZSU23	2000
cegr01933_0009	114	311	281	333	289	9	BMP2	3500
cegr01933_0006	1606	259	252	277	258	6	BRDM2	3500
cegr01937_0001	1271	327	254	341	258	1	PICKUP	4500
cegr02019_0001	71	248	258	258	262	1	PICKUP	5000
cegr02005_0009	1457	317	240	369	258	9	BMP2	1500
cegr01929_0012	1648	323	256	349	266	12	ZSU23	2500
cegr01937_0011	1586	255	249	273	255	11	T72	4500
cegr02015_0012	1647	336	253	350	259	12	ZSU23	4000
cegr02005_0009	823	278	245	328	263	9	BMP2	1500
cegr02011_0013	105	268	253	286	263	13	2S3	3000
cegr02013_0013	1773	339	255	357	263	13	2S3	3500
cegr01935_0005	1655	252	268	264	274	5	BTR70	4000
cegr02007_0011	1368	383	254	411	266	11	T72	2000
cegr01935_0001	249	240	253	246	257	1	PICKUP	4000
cegr01929_0005	1407	292	264	324	274	5	BTR70	2500
cegr02015_0002	461	276	258	288	262	2	SUV	4000
cegr01937_0005	1497	251	255	267	259	5	BTR70	4500
cegr01927_0009	1059	336	255	376	269	9	BMP2	2000
cegr01927_0012	778	328	245	362	257	12	ZSU23	2000
cegr02011_0013	256	264	253	284	263	13	2S3	3000
cegr02007_0002	939	323	252	347	262	2	SUV	2000
cegr01929_0002	131	378	254	390	262	2	SUV	2500
cegr02017_0012	1240	381	255	395	261	12	ZSU23	4500
cegr02017_0012	1019	341	254	355	260	12	ZSU23	4500
cegr01923_0005	1137	471	232	531	256	5	BTR70	1000
cegr02013_0006	15	323	251	339	257	6	BRDM2	3500
cegr01937_0005	1356	273	255	291	259	5	BTR70	4500
cegr01927_0013	1715	247	244	283	258	13	2S3	2000
cegr01939_0002	1249	350	249	356	253	2	SUV	5000
cegr02009_0013	624	322	247	352	259	13	2S3	2500
cegr02011_0012	844	301	255	325	263	12	ZSU23	3000
cegr02011_0013	987	312	253	336	263	13	2S3	3000
cegr01937_0002	1668	300	254	306	256	2	SUV	4500
cegr02015_0011	1134	272	253	294	262	11	T72	4000
cegr02011_0013	431	301	252	327	262	13	2S3	3000
cegr01937_0009	758	320	245	332	251	9	BMP2	4500
cegr02015_0012	862	335	254	349	260	12	ZSU23	4000
cegr01939_0006	188	311	251	323	255	6	BRDM2	5000
cegr01925_0001	340	366	258	406	270	1	PICKUP	1500
cegr02019_0009	356	343	262	357	268	9	BMP2	5000
cegr01939_0001	648	308	253	320	257	1	PICKUP	5000
cegr02007_0012	1370	355	257	383	269	12	ZSU23	2000
cegr01935_0006	1297	262	246	272	252	6	BRDM2	4000
cegr02003_0013	608	389	247	457	277	13	2S3	1000
cegr01933_0012	525	322	285	336	293	12	ZSU23	3500
cegr01937_0011	1645	246	249	262	255	11	T72	4500
cegr01929_0006	286	284	254	310	262	6	BRDM2	2500
cegr01937_0009	75	268	246	284	252	9	BMP2	4500
cegr01939_0006	1125	312	251	322	255	6	BRDM2	5000
cegr01939_0011	439	247	253	263	257	11	T72	5000
cegr02009_0001	480	256	255	264	263	1	PICKUP	2500
cegr01935_0009	1724	258	260	276	266	9	BMP2	4000
cegr02007_0002	457	253	252	275	262	2	SUV	2000
cegr02013_0001	1201	299	240	313	244	1	PICKUP	3500
cegr02019_0011	1083	358	265	366	269	11	T72	5000
cegr01931_0012	1256	384	303	408	311	12	ZSU23	3000
cegr01939_0006	62	310	251	316	255	6	BRDM2	5000
cegr01929_0001	1399	289	260	309	268	1	PICKUP	2500
cegr01935_0002	1696	311	247	321	251	2	SUV	4000
cegr02005_0006	701	230	243	272	257	6	BRDM2	1500
cegr02017_0013	464	328	245	344	251	13	2S3	4500
cegr02005_0011	102	371	252	425	268	11	T72	1500
cegr01933_0001	353	227	254	237	258	1	PICKUP	3500
cegr02005_0013	1591	364	248	416	268	13	2S3	1500
cegr02007_0011	1288	386	254	408	266	11	T72	2000
cegr01927_0013	1734	243	244	277	258	13	2S3	2000
cegr01923_0002	1793	188	249	238	269	2	SUV	1000
cegr01935_0006	82	338	248	346	254	6	BRDM2	4000
cegr01931_0001	462	278	251	298	257	1	PICKUP	3000
cegr01933_0001	1042	296	256	314	260	1	PICKUP	3500
cegr02015_0006	880	275	259	291	265	6	BRDM2	4000
cegr02005_0013	1799	434	251	468	271	13	2S3	1500
cegr01937_0012	373	212	249	220	255	12	ZSU23	4500
cegr02009_0001	1015	374	255	390	263	1	PICKUP	2500
cegr01927_0012	1730	234	244	260	256	12	ZSU23	2000
cegr01927_0013	74	345	245	383	261	13	2S3	2000
cegr02013_0002	927	306	259	320	265	2	SUV	3500
cegr01925_0005	740	246	239	302	255	5	BTR70	1500
cegr02005_0011	527	202	252	234	268	11	T72	1500
cegr02013_0002	1299	328	260	340	266	2	SUV	3500
cegr01923_0001	845	522	250	548	268	1	PICKUP	1000
cegr01939_0011	1085	289	253	305	257	11	T72	5000
cegr01927_0009	996	364	255	400	269	9	BMP2	2000
cegr02005_0012	1438	190	246	220	264	12	ZSU23	1500
cegr02015_0005	25	305	251	327	257	5	BTR70	4000
cegr01933_0012	448	330	285	346	293	12	ZSU23	3500
cegr01931_0005	601	232	245	242	253	5	BTR70	3000
cegr01925_0006	200	244	241	286	255	6	BRDM2	1500
cegr02019_0011	1061	357	265	365	269	11	T72	5000
cegr01937_0006	1641	266	253	280	257	6	BRDM2	4500
cegr02013_0013	966	297	255	317	263	13	2S3	3500
cegr01925_0009	1361	327	248	379	266	9	BMP2	1500
cegr01923_0001	1190	230	259	292	277	1	PICKUP	1000
cegr01933_0001	1518	238	255	254	259	1	PICKUP	3500
cegr01925_0012	613	280	243	328	261	12	ZSU23	1500
cegr01935_0001	943	278	253	294	257	1	PICKUP	4000
cegr02011_0001	654	394	256	404	262	1	PICKUP	3000
cegr02003_0012	1550	137	264	203	290	12	ZSU23	1000
cegr01925_0002	583	194	247	214	259	2	SUV	1500
cegr02019_0012	996	132	268	144	272	12	ZSU23	5000
cegr02013_0002	1367	314	260	328	266	2	SUV	3500
cegr01933_0012	1572	358	285	378	293	12	ZSU23	3500
cegr01929_0013	1053	404	251	434	263	13	2S3	2500
cegr01935_0006	1178	284	247	300	253	6	BRDM2	4000
cegr01937_0005	1535	249	255	261	259	5	BTR70	4500
cegr01939_0012	199	256	258	264	262	12	ZSU23	5000
cegr01925_0001	543	252	259	294	271	1	PICKUP	1500
cegr02009_0013	156	272	250	300	262	13	2S3	2500
cegr01927_0011	988	308	253	344	265	11	T72	2000
cegr02005_0009	691	358	244	410	262	9	BMP2	1500
cegr01937_0012	48	243	250	259	256	12	ZSU23	4500
cegr01937_0012	536	210	249	222	255	12	ZSU23	4500
cegr01927_0005	775	249	241	291	253	5	BTR70	2000
cegr01927_0002	531	242	255	258	265	2	SUV	2000
cegr01923_0005	5	471	235	515	259	5	BTR70	1000
cegr02007_0005	1353	405	253	437	265	5	BTR70	2000
cegr02005_0012	1722	273	242	315	258	12	ZSU23	1500
cegr02009_0005	109	383	255	397	265	5	BTR70	2500
cegr01927_0006	1428	264	245	296	255	6	BRDM2	2000
cegr01929_0011	352	432	256	450	266	11	T72	2500
cegr02019_0011	1004	352	265	364	269	11	T72	5000
cegr02011_0009	1017	261	250	281	258	9	BMP2	3000
cegr02007_0001	1375	262	255	294	265	1	PICKUP	2000
cegr02011_0012	1610	362	255	384	263	12	ZSU23	3000
cegr02019_0006	1329	262	252	274	256	6	BRDM2	5000
cegr02015_0012	321	269	254	283	260	12	ZSU23	4000
cegr01923_0012	346	144	229	206	255	12	ZSU23	1000
cegr01929_0013	169	362	252	380	264	13	2S3	2500
cegr02017_0001	355	237	251	249	255	1	PICKUP	4500
cegr01935_0005	875	280	268	300	274	5	BTR70	4000
cegr02019_0013	1053	298	257	312	263	13	2S3	5000
cegr01925_0011	1768	379	251	433	267	11	T72	1500
cegr01925_0009	968	423	243	467	261	9	BMP2	1500
cegr01937_0001	570	352	254	358	258	1	PICKUP	4500
cegr02015_0001	1265	248	228	260	232	1	PICKUP	4000
cegr01929_0013	923	449	250	481	262	13	2S3	2500
cegr02003_0006	1333	337	248	403	270	6	BRDM2	1000
cegr01933_0002	279	258	250	272	256	2	SUV	3500
cegr02015_0012	1333	273	254	287	260	12	ZSU23	4000
cegr01923_0011	1026	162	260	240	284	11	T72	1000
cegr01923_0009	1153	462	251	526	279	9	BMP2	1000
cegr02009_0013	1196	327	251	357	263	13	2S3	2500
cegr02019_0006	718	312	253	324	257	6	BRDM2	5000
cegr01929_0011	533	401	258	433	268	11	T72	2500
cegr02015_0006	259	327	259	341	265	6	BRDM2	4000
cegr01939_0005	529	273	252	289	256	5	BTR70	5000
cegr02017_0011	969	318	258	334	264	11	T72	4500
cegr01925_0002	1688	257	248	291	260	2	SUV	1500
cegr01931_0001	1195	231	252	237	258	1	PICKUP	3000
cegr02009_0011	62	364	248	382	258	11	T72	2500
cegr01923_0002	1175	490	240	528	258	2	SUV	1000
cegr02003_0002	1272	506	244	528	262	2	SUV	1000
cegr02011_0011	1187	318	255	342	263	11	T72	3000
cegr01923_0009	1139	470	250	530	278	9	BMP2	1000
cegr01923_0009	871	371	241	449	267	9	BMP2	1000
cegr02007_0005	119	298	250	340	262	5	BTR70	2000
cegr01925_0006	1468	411	249	443	263	6	BRDM2	1500
cegr01931_0011	1414	396	271	420	279	11	T72	3000
cegr01923_0001	247	151	257	195	275	1	PICKUP	1000
cegr01927_0001	1730	374	244	404	252	1	PICKUP	2000
cegr02011_0006	110	281	260	295	268	6	BRDM2	3000
cegr01937_0009	310	256	244	270	250	9	BMP2	4500
cegr01937_0006	1690	255	253	269	257	6	BRDM2	4500
cegr02009_0005	1121	380	254	396	264	5	BTR70	2500
cegr01927_0013	602	251	242	285	256	13	2S3	2000
cegr01927_0011	1318	413	255	441	267	11	T72	2000
cegr01939_0011	521	261	253	275	257	11	T72	5000
cegr01933_0006	518	218	251	230	257	6	BRDM2	3500
cegr01923_0002	1060	423	237	473	255	2	SUV	1000
cegr02011_0001	356	327	256	347	262	1	PICKUP	3000
cegr01933_0006	1649	272	252	290	258	6	BRDM2	3500
cegr02013_0011	618	270	251	292	257	11	T72	3500
cegr02017_0013	1255	282	246	298	252	13	2S3	4500
cegr01939_0006	644	380	252	390	256	6	BRDM2	5000
cegr02015_0012	1656	337	254	351	260	12	ZSU23	4000
cegr01939_0012	910	318	258	330	262	12	ZSU23	5000
cegr02015_0001	1065	244	228	258	232	1	PICKUP	4000
cegr01927_0011	1380	423	255	445	267	11	T72	2000
cegr01939_0001	1756	335	253	339	257	1	PICKUP	5000
cegr01935_0001	153	244	253	258	257	1	PICKUP	4000
cegr01933_0002	7	333	249	345	255	2	SUV	3500
cegr01931_0002	373	232	253	242	259	2	SUV	3000
cegr01923_0009	1187	437	253	509	281	9	BMP2	1000
cegr02005_0002	983	371	245	405	257	2	SUV	1500
cegr02005_0002	1203	433	248	447	260	2	SUV	1500
cegr01931_0002	715	295	250	311	256	2	SUV	3000
cegr01933_0009	453	224	279	242	287	9	BMP2	3500
cegr01933_0011	1279	417	251	429	257	11	T72	3500
cegr01931_0011	1641	332	271	356	279	11	T72	3000
cegr02009_0011	1716	347	248	379	258	11	T72	2500
cegr01923_0011	31	489	249	527	273	11	T72	1000
cegr02013_0005	1283	354	255	376	261	5	BTR70	3500
cegr01935_0006	405	266	248	280	254	6	BRDM2	4000
cegr02015_0002	1742	270	257	280	261	2	SUV	4000
cegr02009_0012	1021	315	248	341	258	12	ZSU23	2500
cegr02005_0006	1669	214	244	252	258	6	BRDM2	1500
cegr02015_0005	978	333	252	355	258	5	BTR70	4000
cegr01931_0006	1720	307	254	315	262	6	BRDM2	3000
cegr01923_0006	341	460	233	504	255	6	BRDM2	1000
cegr02015_0013	299	262	258	282	266	13	2S3	4000
cegr01925_0009	1484	235	247	287	265	9	BMP2	1500
cegr01933_0012	982	393	286	413	292	12	ZSU23	3500
cegr01937_0001	83	288	255	296	259	1	PICKUP	4500
cegr02013_0002	1054	335	259	347	265	2	SUV	3500
cegr02015_0011	1110	271	253	293	260	11	T72	4000
cegr01925_0011	880	182	244	230	260	11	T72	1500
cegr02017_0002	1119	338	258	350	262	2	SUV	4500
cegr02007_0005	177	330	250	372	262	5	BTR70	2000
cegr01927_0005	240	322	245	364	257	5	BTR70	2000
cegr01933_0005	1712	321	252	345	258	5	BTR70	3500
cegr01923_0013	1604	257	247	333	277	13	2S3	1000
cegr02003_0001	1429	251	244	311	262	1	PICKUP	1000
cegr01931_0009	1128	317	254	343	262	9	BMP2	3000
cegr01927_0009	1111	311	255	351	269	9	BMP2	2000
cegr01927_0001	867	397	245	425	255	1	PICKUP	2000
cegr02003_0005	1060	186	241	248	265	5	BTR70	1000
cegr02011_0002	904	290	256	304	262	2	SUV	3000
cegr01937_0011	850	272	251	288	257	11	T72	4500
cegr02011_0009	393	339	249	365	257	9	BMP2	3000
cegr02003_0009	23	201	223	279	249	9	BMP2	1000
cegr01933_0006	697	262	252	280	258	6	BRDM2	3500
cegr02003_0006	1211	459	242	515	264	6	BRDM2	1000
cegr01925_0012	890	425	240	471	258	12	ZSU23	1500
cegr02017_0009	911	315	259	329	265	9	BMP2	4500
cegr02009_0009	172	347	253	371	263	9	BMP2	2500
cegr01931_0006	403	193	251	205	259	6	BRDM2	3000
cegr02007_0009	676	308	247	344	261	9	BMP2	2000
cegr01927_0005	1081	365	243	405	255	5	BTR70	2000
cegr01927_0012	277	253	243	287	255	12	ZSU23	2000
cegr02003_0009	977	159	240	231	268	9	BMP2	1000
cegr01933_0011	126	382	253	404	259	11	T72	3500
cegr01925_0001	1749	216	258	252	270	1	PICKUP	1500
cegr02007_0013	1142	256	249	294	263	13	2S3	2000
cegr02009_0013	103	284	247	314	259	13	2S3	2500
cegr02017_0001	1569	270	251	282	255	1	PICKUP	4500
cegr01923_0001	71	290	259	350	277	1	PICKUP	1000
cegr01927_0002	935	325	253	349	263	2	SUV	2000
cegr02005_0013	1562	350	248	402	268	13	2S3	1500
cegr02003_0011	1760	255	264	335	288	11	T72	1000
cegr02003_0009	1797	440	237	474	263	9	BMP2	1000
cegr02015_0001	415	278	227	292	231	1	PICKUP	4000
[truncated: 1,900 more rows]
