# Supplementary material for: Long-Range Thermal Target Detection in Data-Limited Settings Using Restricted Receptive Fields
Source: Sensors (Basel). 2023 Sep 11;23(18):7806. doi: 10.3390/s23187806 (PMC10536622; doi:10.3390/s23187806)
Supplement: Supplementary file 1 [file sensors-23-07806-s001.zip › File S1/val3.csv]

tag	frame	x1	y1	x2	y2	tgtid	tgt	range
cegr01937_0009	1599	311	246	327	252	9	BMP2	4500
cegr01933_0001	1159	259	256	277	260	1	PICKUP	3500
cegr01925_0011	923	196	245	248	261	11	T72	1500
cegr02007_0013	36	266	249	302	263	13	2S3	2000
cegr02009_0009	326	352	254	374	264	9	BMP2	2500
cegr01923_0002	286	280	251	330	271	2	SUV	1000
cegr02005_0009	1462	320	240	372	258	9	BMP2	1500
cegr02019_0013	1206	317	257	333	263	13	2S3	5000
cegr02011_0011	1675	376	255	396	263	11	T72	3000
cegr02017_0009	1589	331	260	347	266	9	BMP2	4500
cegr01939_0012	678	308	257	322	261	12	ZSU23	5000
cegr01937_0012	507	209	249	219	255	12	ZSU23	4500
cegr02015_0009	398	333	255	347	261	9	BMP2	4000
cegr01927_0002	1776	258	256	280	266	2	SUV	2000
cegr01931_0001	881	300	251	320	257	1	PICKUP	3000
cegr02017_0001	205	209	250	219	254	1	PICKUP	4500
cegr01923_0013	1575	280	249	354	279	13	2S3	1000
cegr02007_0005	1331	396	252	432	264	5	BTR70	2000
cegr02005_0006	825	317	244	359	258	6	BRDM2	1500
cegr02013_0005	1443	371	255	383	261	5	BTR70	3500
cegr01927_0002	1787	256	256	278	266	2	SUV	2000
cegr01939_0009	186	360	253	370	259	9	BMP2	5000
cegr02013_0011	881	253	250	271	256	11	T72	3500
cegr02017_0013	82	276	245	284	251	13	2S3	4500
cegr02011_0009	923	277	250	303	258	9	BMP2	3000
cegr02019_0009	1689	340	262	356	268	9	BMP2	5000
cegr01929_0011	1495	405	255	435	265	11	T72	2500
cegr01923_0012	1330	237	221	303	247	12	ZSU23	1000
cegr01935_0009	998	286	258	304	264	9	BMP2	4000
cegr02015_0012	1598	328	253	344	259	12	ZSU23	4000
cegr02013_0001	1331	295	239	305	243	1	PICKUP	3500
cegr02003_0012	682	184	255	252	281	12	ZSU23	1000
cegr02005_0011	446	208	253	254	269	11	T72	1500
cegr02011_0002	862	285	256	297	262	2	SUV	3000
cegr01925_0009	1224	417	247	463	265	9	BMP2	1500
cegr02007_0001	423	295	256	325	266	1	PICKUP	2000
cegr02015_0001	282	248	228	260	232	1	PICKUP	4000
cegr01933_0006	1173	272	253	290	259	6	BRDM2	3500
cegr01937_0006	1004	237	252	251	256	6	BRDM2	4500
cegr01935_0009	1518	307	261	327	267	9	BMP2	4000
cegr01929_0012	1567	298	257	326	267	12	ZSU23	2500
cegr01937_0005	582	250	254	266	258	5	BTR70	4500
cegr01927_0005	268	310	245	352	257	5	BTR70	2000
cegr01923_0012	2	240	217	308	243	12	ZSU23	1000
cegr01939_0001	749	328	253	338	257	1	PICKUP	5000
cegr01929_0011	365	431	257	451	267	11	T72	2500
cegr01925_0005	1126	417	244	445	260	5	BTR70	1500
cegr02005_0005	975	192	245	232	261	5	BTR70	1500
cegr01939_0001	1109	285	254	297	258	1	PICKUP	5000
cegr01935_0012	1181	295	274	313	280	12	ZSU23	4000
cegr01931_0012	874	290	304	308	312	12	ZSU23	3000
cegr01925_0002	243	346	247	380	261	2	SUV	1500
cegr01927_0005	94	377	246	415	258	5	BTR70	2000
cegr02017_0002	1307	364	258	368	262	2	SUV	4500
cegr01927_0013	1133	427	242	449	256	13	2S3	2000
cegr01937_0011	1378	298	251	316	257	11	T72	4500
cegr01925_0011	1172	321	243	371	259	11	T72	1500
cegr01931_0005	1617	229	245	245	253	5	BTR70	3000
cegr02007_0011	1033	324	253	364	265	11	T72	2000
cegr01927_0011	1519	391	256	431	268	11	T72	2000
cegr01925_0012	1005	461	237	483	255	12	ZSU23	1500
cegr02015_0002	1784	267	256	275	260	2	SUV	4000
cegr02015_0001	1012	255	229	269	233	1	PICKUP	4000
cegr02015_0001	997	259	229	275	233	1	PICKUP	4000
cegr02013_0012	1192	304	255	324	263	12	ZSU23	3500
cegr01939_0012	1390	258	257	266	261	12	ZSU23	5000
cegr02003_0013	276	161	245	239	275	13	2S3	1000
cegr02011_0013	1149	269	253	289	263	13	2S3	3000
cegr01933_0001	682	317	254	333	258	1	PICKUP	3500
cegr01939_0006	1235	325	251	339	255	6	BRDM2	5000
cegr02009_0001	1651	301	254	325	262	1	PICKUP	2500
cegr02019_0009	1026	284	260	292	266	9	BMP2	5000
cegr01931_0001	1719	343	250	349	256	1	PICKUP	3000
cegr01927_0012	1673	231	243	249	255	12	ZSU23	2000
cegr02003_0005	1321	268	238	352	262	5	BTR70	1000
cegr02007_0002	448	255	252	277	262	2	SUV	2000
cegr01927_0011	1491	399	256	437	268	11	T72	2000
cegr02015_0002	521	270	256	278	260	2	SUV	4000
cegr01937_0011	98	304	251	322	257	11	T72	4500
cegr02011_0005	1470	379	254	399	262	5	BTR70	3000
cegr01937_0012	1407	229	249	243	255	12	ZSU23	4500
cegr01927_0005	696	231	241	263	253	5	BTR70	2000
cegr02003_0002	1633	277	254	327	274	2	SUV	1000
cegr02017_0001	1434	275	251	281	255	1	PICKUP	4500
cegr01937_0012	1746	207	249	217	255	12	ZSU23	4500
cegr02017_0005	280	361	259	367	263	5	BTR70	4500
cegr02003_0001	1447	255	244	315	262	1	PICKUP	1000
cegr01929_0005	1629	214	264	248	274	5	BTR70	2500
cegr02015_0013	87	319	258	337	266	13	2S3	4000
cegr02007_0009	1341	335	245	375	259	9	BMP2	2000
cegr01929_0002	35	384	253	392	261	2	SUV	2500
cegr02017_0011	1443	267	257	283	263	11	T72	4500
cegr02011_0011	982	279	254	303	262	11	T72	3000
cegr02013_0009	36	297	255	319	263	9	BMP2	3500
cegr02009_0013	905	393	249	407	261	13	2S3	2500
cegr01933_0005	649	314	251	338	257	5	BTR70	3500
cegr02017_0009	1383	369	260	383	266	9	BMP2	4500
cegr01927_0013	1171	430	242	448	256	13	2S3	2000
cegr02013_0005	50	303	253	327	259	5	BTR70	3500
cegr01925_0005	1540	206	245	260	261	5	BTR70	1500
cegr01925_0006	605	372	250	412	264	6	BRDM2	1500
cegr02019_0005	643	319	252	337	256	5	BTR70	5000
cegr02013_0011	1643	368	253	384	259	11	T72	3500
cegr02011_0012	1722	330	255	352	263	12	ZSU23	3000
cegr01933_0006	224	283	253	301	259	6	BRDM2	3500
cegr01927_0001	1557	307	244	337	252	1	PICKUP	2000
cegr01935_0005	1524	264	269	286	275	5	BTR70	4000
cegr02009_0002	1634	311	261	331	269	2	SUV	2500
cegr02019_0001	736	301	258	313	262	1	PICKUP	5000
cegr02015_0005	445	324	248	344	254	5	BTR70	4000
cegr01935_0006	349	279	248	295	254	6	BRDM2	4000
cegr01933_0001	216	230	255	242	259	1	PICKUP	3500
cegr02009_0012	329	373	250	397	260	12	ZSU23	2500
cegr02005_0011	314	260	253	314	269	11	T72	1500
cegr01923_0006	1348	490	239	534	261	6	BRDM2	1000
cegr01923_0005	1382	374	244	460	268	5	BTR70	1000
cegr01929_0002	352	323	255	343	263	2	SUV	2500
cegr01925_0006	172	223	240	267	254	6	BRDM2	1500
cegr01937_0012	1210	262	250	276	256	12	ZSU23	4500
cegr02005_0005	584	422	246	458	262	5	BTR70	1500
cegr01937_0011	744	252	251	270	257	11	T72	4500
cegr02013_0006	146	344	252	358	258	6	BRDM2	3500
cegr02011_0006	1662	381	261	401	269	6	BRDM2	3000
cegr02015_0006	92	271	258	287	264	6	BRDM2	4000
cegr02007_0002	400	262	251	286	261	2	SUV	2000
cegr02019_0006	17	322	254	326	258	6	BRDM2	5000
cegr02013_0005	1509	358	256	378	262	5	BTR70	3500
cegr02003_0013	409	281	241	351	271	13	2S3	1000
cegr02019_0009	903	290	261	304	267	9	BMP2	5000
cegr01939_0001	1351	265	254	273	258	1	PICKUP	5000
cegr01927_0009	1671	264	251	302	265	9	BMP2	2000
cegr02011_0013	772	369	252	389	262	13	2S3	3000
cegr01935_0002	493	271	248	281	252	2	SUV	4000
cegr02015_0002	923	314	257	326	261	2	SUV	4000
cegr01931_0001	71	240	252	260	258	1	PICKUP	3000
cegr01927_0013	583	247	243	281	257	13	2S3	2000
cegr01933_0012	173	386	285	406	293	12	ZSU23	3500
cegr02017_0009	940	316	259	332	265	9	BMP2	4500
cegr01933_0005	68	326	250	350	256	5	BTR70	3500
cegr01939_0011	398	241	253	257	257	11	T72	5000
cegr02005_0011	1291	427	248	469	264	11	T72	1500
cegr02017_0006	1609	337	258	347	262	6	BRDM2	4500
cegr02017_0011	1090	305	258	323	264	11	T72	4500
cegr02015_0001	1192	243	227	249	231	1	PICKUP	4000
cegr02003_0012	1035	470	253	522	279	12	ZSU23	1000
cegr01937_0006	1091	226	251	234	255	6	BRDM2	4500
cegr01935_0012	464	333	274	349	280	12	ZSU23	4000
cegr02009_0006	943	386	260	398	268	6	BRDM2	2500
cegr02003_0001	469	282	243	342	261	1	PICKUP	1000
cegr02003_0009	182	286	226	362	252	9	BMP2	1000
cegr01935_0006	52	338	248	346	254	6	BRDM2	4000
cegr01935_0006	432	261	247	273	253	6	BRDM2	4000
cegr01937_0005	1666	248	254	258	258	5	BTR70	4500
cegr02011_0009	1032	261	249	279	257	9	BMP2	3000
cegr01927_0002	1024	353	253	379	263	2	SUV	2000
cegr02007_0011	588	218	255	240	267	11	T72	2000
cegr02013_0002	670	240	258	252	264	2	SUV	3500
cegr01923_0005	1739	118	240	190	264	5	BTR70	1000
cegr02015_0005	1429	302	249	322	255	5	BTR70	4000
cegr01937_0005	905	302	256	320	260	5	BTR70	4500
cegr01931_0005	1604	227	245	243	253	5	BTR70	3000
cegr01925_0001	372	348	258	390	270	1	PICKUP	1500
cegr02007_0006	149	262	249	294	259	6	BRDM2	2000
cegr01935_0001	1232	239	253	245	257	1	PICKUP	4000
cegr02019_0009	1656	346	262	360	268	9	BMP2	5000
cegr02013_0013	926	307	256	329	264	13	2S3	3500
cegr02011_0005	1001	267	254	277	262	5	BTR70	3000
cegr02015_0005	334	299	250	319	256	5	BTR70	4000
cegr02015_0006	1153	341	260	351	266	6	BRDM2	4000
cegr02019_0011	1705	297	264	313	268	11	T72	5000
cegr01937_0001	404	332	254	346	258	1	PICKUP	4500
cegr01937_0012	766	238	249	252	255	12	ZSU23	4500
cegr02013_0002	1012	326	259	340	265	2	SUV	3500
cegr02015_0002	1482	313	258	325	262	2	SUV	4000
cegr01923_0001	876	519	252	543	270	1	PICKUP	1000
cegr02007_0001	1436	240	255	268	265	1	PICKUP	2000
cegr02013_0011	1695	362	253	382	259	11	T72	3500
cegr01929_0011	298	430	256	446	266	11	T72	2500
cegr01931_0009	1181	298	255	324	263	9	BMP2	3000
cegr02017_0001	143	206	249	210	253	1	PICKUP	4500
cegr01925_0001	1609	284	258	326	270	1	PICKUP	1500
cegr02007_0005	812	249	251	285	263	5	BTR70	2000
cegr01923_0002	1489	424	247	474	267	2	SUV	1000
cegr01923_0001	413	170	252	218	270	1	PICKUP	1000
cegr02007_0001	575	226	255	250	265	1	PICKUP	2000
cegr01931_0011	1156	387	269	411	277	11	T72	3000
cegr02013_0006	727	242	250	250	256	6	BRDM2	3500
cegr02019_0012	1070	129	268	135	272	12	ZSU23	5000
cegr01939_0006	446	361	252	373	256	6	BRDM2	5000
cegr01925_0006	1491	401	250	437	264	6	BRDM2	1500
cegr02003_0009	192	293	228	371	254	9	BMP2	1000
cegr02013_0011	976	262	251	284	257	11	T72	3500
cegr01927_0011	19	392	255	426	267	11	T72	2000
cegr02019_0005	598	328	253	346	257	5	BTR70	5000
cegr02011_0009	693	345	250	369	258	9	BMP2	3000
cegr02003_0013	1489	148	257	218	287	13	2S3	1000
cegr01927_0001	1311	263	246	281	254	1	PICKUP	2000
cegr01939_0011	271	232	252	242	256	11	T72	5000
cegr01937_0005	1514	250	255	264	259	5	BTR70	4500
cegr02009_0005	386	301	256	335	266	5	BTR70	2500
cegr02019_0002	1340	334	255	338	259	2	SUV	5000
cegr01925_0006	1226	321	246	363	260	6	BRDM2	1500
cegr01933_0005	721	294	252	318	258	5	BTR70	3500
cegr02013_0013	1155	234	256	252	264	13	2S3	3500
cegr02011_0005	528	380	254	396	262	5	BTR70	3000
cegr01933_0005	1308	326	251	350	257	5	BTR70	3500
cegr02011_0011	522	287	255	313	263	11	T72	3000
cegr02017_0011	148	279	257	297	263	11	T72	4500
cegr01925_0006	25	176	242	198	256	6	BRDM2	1500
cegr02009_0012	639	273	251	297	261	12	ZSU23	2500
cegr01929_0011	1204	302	253	334	263	11	T72	2500
cegr02011_0002	1186	352	256	368	262	2	SUV	3000
cegr02003_0009	675	342	243	420	271	9	BMP2	1000
cegr02003_0009	1680	395	234	463	260	9	BMP2	1000
cegr02003_0012	1094	481	256	513	282	12	ZSU23	1000
cegr02017_0005	1335	336	259	354	263	5	BTR70	4500
cegr01935_0009	1047	297	259	315	265	9	BMP2	4000
cegr02019_0012	820	160	268	174	272	12	ZSU23	5000
cegr02005_0013	335	259	247	311	267	13	2S3	1500
cegr01937_0002	937	330	253	338	257	2	SUV	4500
cegr02013_0011	451	302	253	324	259	11	T72	3500
cegr02005_0013	963	308	255	360	275	13	2S3	1500
cegr01931_0011	403	305	271	331	279	11	T72	3000
cegr01931_0005	686	235	245	257	253	5	BTR70	3000
cegr01939_0006	1506	376	252	382	256	6	BRDM2	5000
cegr01925_0012	1026	461	237	483	255	12	ZSU23	1500
cegr01929_0001	1266	325	260	349	268	1	PICKUP	2500
cegr02015_0006	1744	295	258	311	264	6	BRDM2	4000
cegr02017_0006	1452	335	258	349	262	6	BRDM2	4500
cegr01927_0009	534	232	252	270	266	9	BMP2	2000
cegr02015_0009	333	323	254	341	260	9	BMP2	4000
cegr01933_0005	995	260	250	272	256	5	BTR70	3500
cegr01925_0009	308	256	248	310	266	9	BMP2	1500
cegr01929_0006	513	372	254	382	262	6	BRDM2	2500
cegr02015_0002	1555	300	258	312	262	2	SUV	4000
cegr02011_0001	933	311	257	331	263	1	PICKUP	3000
cegr02019_0013	850	272	255	284	261	13	2S3	5000
cegr02003_0001	363	231	244	291	262	1	PICKUP	1000
cegr02009_0005	1364	314	256	348	266	5	BTR70	2500
cegr02017_0013	1029	279	247	295	253	13	2S3	4500
cegr01923_0013	343	205	244	285	274	13	2S3	1000
cegr01927_0006	838	413	249	431	259	6	BRDM2	2000
cegr02017_0002	728	293	256	297	260	2	SUV	4500
cegr01939_0012	1096	292	258	304	262	12	ZSU23	5000
cegr02009_0011	1693	355	247	385	257	11	T72	2500
cegr02011_0006	1224	292	260	312	268	6	BRDM2	3000
cegr02019_0001	941	257	260	269	264	1	PICKUP	5000
cegr01939_0009	397	321	253	337	259	9	BMP2	5000
cegr01939_0006	1554	378	253	386	257	6	BRDM2	5000
cegr01923_0006	912	127	229	183	251	6	BRDM2	1000
cegr02013_0009	584	323	258	343	266	9	BMP2	3500
cegr02009_0011	1520	369	246	387	256	11	T72	2500
cegr01925_0009	850	356	242	404	260	9	BMP2	1500
cegr01937_0006	1510	284	253	292	257	6	BRDM2	4500
cegr01925_0009	975	427	243	469	261	9	BMP2	1500
cegr01929_0013	348	395	253	427	265	13	2S3	2500
cegr01935_0011	1478	278	253	296	259	11	T72	4000
cegr02007_0012	275	375	257	403	269	12	ZSU23	2000
cegr02015_0013	1540	258	257	278	265	13	2S3	4000
cegr01939_0005	1351	276	252	294	256	5	BTR70	5000
cegr01933_0001	1540	244	255	260	259	1	PICKUP	3500
cegr01931_0001	422	263	251	283	257	1	PICKUP	3000
cegr01939_0011	1499	227	253	237	257	11	T72	5000
cegr02019_0009	309	334	262	350	268	9	BMP2	5000
cegr01925_0001	280	395	258	429	270	1	PICKUP	1500
cegr02019_0009	1217	303	260	319	266	9	BMP2	5000
cegr02017_0006	1697	335	258	349	262	6	BRDM2	4500
cegr01927_0012	34	349	242	381	254	12	ZSU23	2000
cegr02015_0006	1270	315	260	331	266	6	BRDM2	4000
cegr02009_0011	561	278	249	310	259	11	T72	2500
cegr01933_0001	874	338	253	348	257	1	PICKUP	3500
cegr01935_0002	1548	280	249	282	251	2	SUV	4000
cegr01927_0011	868	255	253	295	265	11	T72	2000
cegr02011_0001	783	365	256	385	262	1	PICKUP	3000
cegr02009_0013	1750	299	247	329	259	13	2S3	2500
cegr02007_0001	1686	232	254	260	262	1	PICKUP	2000
cegr01939_0001	521	281	253	293	257	1	PICKUP	5000
cegr01937_0006	706	291	253	297	257	6	BRDM2	4500
cegr01929_0011	213	421	256	445	266	11	T72	2500
cegr02015_0012	691	337	254	351	260	12	ZSU23	4000
cegr02017_0001	685	263	251	273	255	1	PICKUP	4500
cegr02019_0013	491	294	256	310	262	13	2S3	5000
cegr01927_0009	198	237	253	277	267	9	BMP2	2000
cegr02011_0001	186	287	257	301	263	1	PICKUP	3000
cegr02013_0006	765	240	250	250	256	6	BRDM2	3500
cegr01939_0005	198	267	252	283	256	5	BTR70	5000
cegr02011_0006	398	341	259	361	267	6	BRDM2	3000
cegr01933_0011	1135	397	251	417	257	11	T72	3500
cegr02013_0011	1053	275	251	297	257	11	T72	3500
cegr02017_0002	648	295	256	303	260	2	SUV	4500
cegr01929_0005	1736	201	262	223	272	5	BTR70	2500
cegr01929_0011	1171	292	255	322	265	11	T72	2500
cegr01931_0002	855	336	252	348	258	2	SUV	3000
cegr02005_0002	597	202	250	216	262	2	SUV	1500
cegr01923_0012	1640	129	227	175	253	12	ZSU23	1000
cegr02015_0013	1335	251	259	267	267	13	2S3	4000
cegr02015_0006	1562	257	258	265	264	6	BRDM2	4000
cegr02019_0013	1316	333	256	345	262	13	2S3	5000
cegr02007_0009	647	320	248	358	262	9	BMP2	2000
cegr02005_0001	911	195	250	227	262	1	PICKUP	1500
cegr01923_0002	948	342	238	392	256	2	SUV	1000
cegr01939_0005	511	270	252	286	256	5	BTR70	5000
cegr02013_0005	1551	346	256	370	262	5	BTR70	3500
cegr01927_0005	733	238	241	276	253	5	BTR70	2000
cegr01937_0009	1339	255	244	271	250	9	BMP2	4500
cegr01933_0006	383	231	253	247	259	6	BRDM2	3500
cegr02015_0013	1350	250	258	264	266	13	2S3	4000
cegr02013_0002	1209	341	259	349	265	2	SUV	3500
cegr02017_0006	1321	335	258	347	262	6	BRDM2	4500
cegr02009_0012	71	363	248	383	258	12	ZSU23	2500
cegr02013_0005	1747	286	255	310	261	5	BTR70	3500
cegr01929_0005	370	277	264	311	274	5	BTR70	2500
cegr01939_0001	179	278	254	290	258	1	PICKUP	5000
cegr01925_0001	727	215	257	229	269	1	PICKUP	1500
cegr01935_0002	1009	327	248	333	252	2	SUV	4000
cegr01927_0006	513	275	245	307	255	6	BRDM2	2000
cegr02013_0002	53	323	260	335	266	2	SUV	3500
cegr01933_0012	436	331	285	349	293	12	ZSU23	3500
cegr01931_0002	1399	238	253	254	259	2	SUV	3000
cegr02013_0002	1652	243	259	257	265	2	SUV	3500
cegr01937_0005	55	299	256	315	260	5	BTR70	4500
cegr02009_0002	361	292	260	312	268	2	SUV	2500
cegr01925_0001	1204	414	253	444	265	1	PICKUP	1500
cegr01923_0011	1464	472	256	532	280	11	T72	1000
cegr02015_0005	1503	315	249	337	255	5	BTR70	4000
cegr01935_0011	895	332	254	350	260	11	T72	4000
cegr02017_0005	1639	290	258	298	262	5	BTR70	4500
cegr01925_0005	1016	404	242	444	258	5	BTR70	1500
cegr01927_0013	1455	347	242	387	258	13	2S3	2000
cegr02015_0002	937	317	257	329	261	2	SUV	4000
cegr01929_0011	1047	276	258	296	268	11	T72	2500
cegr02017_0001	1086	210	250	216	254	1	PICKUP	4500
cegr02019_0011	1728	294	264	310	268	11	T72	5000
cegr01929_0012	1242	249	258	263	268	12	ZSU23	2500
cegr01927_0013	1038	412	241	444	255	13	2S3	2000
cegr02009_0002	1029	327	257	347	265	2	SUV	2500
cegr01931_0009	1539	226	252	246	260	9	BMP2	3000
cegr01929_0012	176	407	256	421	266	12	ZSU23	2500
cegr01937_0011	152	296	250	314	256	11	T72	4500
cegr02009_0006	1250	291	259	317	267	6	BRDM2	2500
cegr01927_0012	648	271	244	307	256	12	ZSU23	2000
cegr01931_0012	1174	361	304	381	312	12	ZSU23	3000
cegr02003_0013	877	406	256	480	286	13	2S3	1000
cegr01927_0009	1798	328	252	368	266	9	BMP2	2000
cegr02007_0002	1364	400	252	418	262	2	SUV	2000
cegr01931_0009	1574	230	252	252	260	9	BMP2	3000
cegr01923_0011	1620	479	262	543	286	11	T72	1000
cegr02011_0012	1790	305	256	329	264	12	ZSU23	3000
cegr02019_0011	1445	329	265	345	269	11	T72	5000
cegr02005_0009	1739	418	243	448	261	9	BMP2	1500
cegr01929_0005	872	212	261	244	271	5	BTR70	2500
cegr01923_0009	231	329	255	405	283	9	BMP2	1000
cegr02015_0005	57	299	250	319	256	5	BTR70	4000
cegr01931_0006	1637	286	253	304	261	6	BRDM2	3000
cegr01933_0009	71	321	281	341	289	9	BMP2	3500
cegr02017_0012	502	379	254	395	260	12	ZSU23	4500
cegr01923_0011	494	232	266	312	290	11	T72	1000
cegr01935_0006	951	340	248	348	254	6	BRDM2	4000
cegr01923_0013	1067	328	232	404	262	13	2S3	1000
cegr01931_0009	159	281	253	305	261	9	BMP2	3000
cegr01935_0002	678	314	247	326	251	2	SUV	4000
cegr02009_0001	1164	315	257	339	265	1	PICKUP	2500
cegr02009_0012	1073	334	248	362	258	12	ZSU23	2500
cegr01923_0002	1741	223	250	275	270	2	SUV	1000
cegr01929_0013	792	486	251	508	263	13	2S3	2500
cegr01937_0005	1092	313	256	325	260	5	BTR70	4500
cegr01937_0006	1574	277	253	289	257	6	BRDM2	4500
cegr02019_0005	478	354	254	372	258	5	BTR70	5000
cegr01933_0005	24	320	251	344	257	5	BTR70	3500
cegr02011_0013	1689	360	250	380	260	13	2S3	3000
cegr02013_0005	7	290	253	314	259	5	BTR70	3500
cegr01933_0005	1547	362	251	376	257	5	BTR70	3500
cegr02015_0006	576	285	260	301	266	6	BRDM2	4000
cegr01939_0006	105	307	251	315	255	6	BRDM2	5000
cegr01931_0006	1683	300	254	314	262	6	BRDM2	3000
cegr01937_0005	1400	265	256	283	260	5	BTR70	4500
cegr01925_0002	73	409	244	423	256	2	SUV	1500
cegr01927_0002	1131	381	253	401	263	2	SUV	2000
cegr02017_0006	1104	348	259	360	263	6	BRDM2	4500
cegr01939_0001	499	277	253	289	257	1	PICKUP	5000
cegr01925_0005	1556	201	245	253	261	5	BTR70	1500
cegr02003_0012	100	400	255	466	281	12	ZSU23	1000
cegr01937_0009	1361	258	244	274	250	9	BMP2	4500
cegr02019_0002	1058	301	255	311	259	2	SUV	5000
cegr01923_0012	696	362	235	434	261	12	ZSU23	1000
cegr02011_0002	734	280	257	288	263	2	SUV	3000
cegr01931_0005	56	333	247	345	255	5	BTR70	3000
cegr02019_0013	1295	329	256	343	262	13	2S3	5000
cegr02005_0002	805	274	244	308	256	2	SUV	1500
cegr02007_0006	494	402	252	414	262	6	BRDM2	2000
cegr02007_0009	264	375	245	409	259	9	BMP2	2000
cegr02009_0005	1645	258	253	270	263	5	BTR70	2500
cegr02005_0009	162	265	236	315	254	9	BMP2	1500
cegr01935_0012	7	319	274	337	280	12	ZSU23	4000
cegr02017_0013	944	293	245	311	251	13	2S3	4500
cegr01939_0011	511	259	253	273	257	11	T72	5000
cegr01923_0006	1633	166	237	228	259	6	BRDM2	1000
cegr02007_0011	1110	347	252	385	264	11	T72	2000
cegr01931_0005	306	294	247	322	255	5	BTR70	3000
cegr01927_0002	229	307	255	331	265	2	SUV	2000
cegr02011_0002	540	306	257	324	263	2	SUV	3000
cegr01937_0006	1748	241	251	255	255	6	BRDM2	4500
cegr01925_0012	850	407	240	455	258	12	ZSU23	1500
cegr01925_0012	326	188	238	212	256	12	ZSU23	1500
cegr02003_0012	629	171	259	233	285	12	ZSU23	1000
cegr01937_0012	1766	207	249	219	255	12	ZSU23	4500
cegr02009_0013	594	314	247	342	259	13	2S3	2500
cegr02015_0005	1490	312	249	334	255	5	BTR70	4000
cegr02007_0006	1621	348	252	380	264	6	BRDM2	2000
cegr02009_0011	454	308	246	338	256	11	T72	2500
cegr02013_0013	1435	258	252	280	260	13	2S3	3500
cegr01923_0002	1225	507	239	535	257	2	SUV	1000
cegr01927_0006	979	359	248	391	260	6	BRDM2	2000
cegr02017_0011	496	321	258	337	264	11	T72	4500
cegr02019_0009	1244	309	260	323	266	9	BMP2	5000
cegr02013_0012	858	383	253	395	261	12	ZSU23	3500
cegr01923_0006	668	204	239	270	261	6	BRDM2	1000
cegr02003_0001	1111	179	257	235	275	1	PICKUP	1000
cegr02005_0006	1542	196	247	212	261	6	BRDM2	1500
cegr01927_0002	1349	391	255	407	265	2	SUV	2000
cegr02013_0011	873	254	250	270	256	11	T72	3500
cegr02013_0012	1162	313	255	333	263	12	ZSU23	3500
cegr01927_0006	288	247	246	267	256	6	BRDM2	2000
cegr02017_0009	788	309	259	319	265	9	BMP2	4500
cegr02005_0009	1627	401	242	441	260	9	BMP2	1500
cegr01923_0012	713	376	234	448	260	12	ZSU23	1000
cegr02005_0002	621	204	248	222	260	2	SUV	1500
cegr02013_0005	861	261	253	271	259	5	BTR70	3500
cegr01931_0002	403	234	253	240	259	2	SUV	3000
cegr02019_0001	1035	249	258	255	262	1	PICKUP	5000
cegr01931_0012	1486	426	305	438	313	12	ZSU23	3000
cegr02007_0013	276	238	250	270	264	13	2S3	2000
cegr01927_0011	116	368	257	408	269	11	T72	2000
cegr01925_0001	972	288	250	328	262	1	PICKUP	1500
cegr02009_0012	765	265	250	279	260	12	ZSU23	2500
cegr01935_0005	1565	259	269	279	275	5	BTR70	4000
cegr02007_0006	775	289	250	321	262	6	BRDM2	2000
cegr02015_0005	1799	377	252	387	258	5	BTR70	4000
cegr02011_0013	751	371	252	389	262	13	2S3	3000
cegr02015_0002	1113	350	257	358	261	2	SUV	4000
cegr02009_0002	801	268	258	284	266	2	SUV	2500
cegr01933_0006	353	237	253	255	259	6	BRDM2	3500
cegr02003_0005	317	211	235	295	259	5	BTR70	1000
cegr02009_0001	1715	329	253	353	261	1	PICKUP	2500
cegr02003_0011	1463	423	256	493	280	11	T72	1000
cegr02007_0011	1458	363	254	401	266	11	T72	2000
cegr01927_0013	1259	417	243	449	257	13	2S3	2000
cegr02015_0011	551	264	254	285	261	11	T72	4000
cegr02017_0001	392	245	251	259	255	1	PICKUP	4500
cegr01935_0006	1020	328	248	342	254	6	BRDM2	4000
cegr01933_0006	1584	249	252	267	258	6	BRDM2	3500
cegr02015_0001	1179	243	227	249	231	1	PICKUP	4000
cegr02009_0011	1603	367	247	391	257	11	T72	2500
cegr01927_0011	1141	360	252	398	264	11	T72	2000
cegr02015_0011	1407	319	251	335	262	11	T72	4000
cegr02005_0006	278	278	250	320	264	6	BRDM2	1500
cegr02005_0005	520	437	246	459	262	5	BTR70	1500
cegr01927_0006	1552	336	246	368	256	6	BRDM2	2000
cegr02019_0002	688	265	254	271	258	2	SUV	5000
cegr02007_0006	646	357	252	389	264	6	BRDM2	2000
cegr01939_0012	1720	282	259	296	263	12	ZSU23	5000
cegr01927_0002	126	344	256	370	266	2	SUV	2000
cegr01937_0006	526	252	251	266	255	6	BRDM2	4500
cegr02015_0013	787	313	258	331	266	13	2S3	4000
cegr01927_0002	69	364	255	388	265	2	SUV	2000
cegr02013_0012	1000	357	253	377	261	12	ZSU23	3500
cegr01923_0006	855	110	229	148	251	6	BRDM2	1000
cegr01925_0011	1009	232	244	284	260	11	T72	1500
cegr02009_0012	1783	265	253	283	263	12	ZSU23	2500
cegr01927_0012	1753	236	243	264	255	12	ZSU23	2000
cegr02013_0001	1441	314	239	330	243	1	PICKUP	3500
cegr02011_0006	1722	362	261	384	269	6	BRDM2	3000
cegr01927_0001	1479	278	244	306	252	1	PICKUP	2000
cegr01925_0009	649	221	239	267	257	9	BMP2	1500
cegr01933_0005	981	261	250	271	256	5	BTR70	3500
cegr02007_0002	866	296	250	322	260	2	SUV	2000
cegr01933_0001	564	280	254	296	258	1	PICKUP	3500
cegr02009_0001	256	305	257	329	265	1	PICKUP	2500
cegr01931_0012	1331	404	303	426	311	12	ZSU23	3000
cegr01931_0001	730	335	251	343	257	1	PICKUP	3000
cegr02019_0012	228	146	268	160	272	12	ZSU23	5000
cegr01931_0011	269	350	271	374	279	11	T72	3000
cegr01937_0011	188	289	251	305	257	11	T72	4500
cegr01935_0012	495	328	275	346	281	12	ZSU23	4000
cegr01929_0001	1303	312	260	336	268	1	PICKUP	2500
cegr02009_0012	775	265	249	279	259	12	ZSU23	2500
cegr01931_0006	1023	277	254	299	262	6	BRDM2	3000
cegr02009_0012	858	271	249	293	259	12	ZSU23	2500
cegr02009_0012	1132	351	247	377	257	12	ZSU23	2500
cegr01935_0012	1204	300	274	316	280	12	ZSU23	4000
cegr01939_0011	1318	243	253	259	257	11	T72	5000
cegr02005_0001	533	424	248	442	260	1	PICKUP	1500
cegr02003_0009	566	415	233	475	261	9	BMP2	1000
cegr02003_0013	1601	221	252	299	282	13	2S3	1000
cegr01923_0006	424	475	238	519	260	6	BRDM2	1000
cegr02019_0006	1623	326	253	334	257	6	BRDM2	5000
cegr01931_0001	1618	332	250	346	256	1	PICKUP	3000
cegr02011_0011	1011	282	254	308	262	11	T72	3000
cegr01927_0006	352	241	245	257	255	6	BRDM2	2000
cegr01933_0005	1352	339	251	363	257	5	BTR70	3500
cegr01935_0009	589	258	260	276	266	9	BMP2	4000
cegr01935_0011	458	376	253	388	259	11	T72	4000
cegr02003_0012	213	307	263	377	289	12	ZSU23	1000
cegr02005_0002	406	230	251	264	263	2	SUV	1500
cegr01925_0002	1117	374	242	404	254	2	SUV	1500
cegr01935_0012	1348	326	274	344	280	12	ZSU23	4000
cegr02009_0006	384	264	258	276	266	6	BRDM2	2500
cegr01939_0012	1428	257	257	265	261	12	ZSU23	5000
cegr01925_0009	596	205	240	245	258	9	BMP2	1500
cegr01929_0013	833	476	251	502	263	13	2S3	2500
cegr02007_0006	1163	284	249	316	259	6	BRDM2	2000
cegr01939_0009	77	354	252	366	258	9	BMP2	5000
cegr02009_0001	991	376	256	390	264	1	PICKUP	2500
cegr02007_0012	1206	287	255	321	267	12	ZSU23	2000
cegr02017_0011	459	317	257	333	263	11	T72	4500
cegr02017_0013	1489	323	245	339	251	13	2S3	4500
cegr02003_0001	1192	147	252	179	270	1	PICKUP	1000
cegr01939_0006	1030	315	251	321	255	6	BRDM2	5000
cegr02005_0013	55	216	254	256	274	13	2S3	1500
cegr02005_0011	632	198	250	232	266	11	T72	1500
cegr02015_0009	1040	247	253	259	259	9	BMP2	4000
cegr02009_0006	789	360	259	382	267	6	BRDM2	2500
cegr01933_0011	1382	409	252	427	258	11	T72	3500
cegr01923_0006	535	377	240	443	262	6	BRDM2	1000
cegr02005_0012	87	346	247	394	265	12	ZSU23	1500
cegr02013_0009	417	375	258	393	266	9	BMP2	3500
cegr02019_0002	1417	329	255	337	259	2	SUV	5000
cegr02007_0013	1450	267	247	307	261	13	2S3	2000
cegr01933_0002	1223	321	251	335	257	2	SUV	3500
cegr02017_0012	1537	385	254	399	260	12	ZSU23	4500
cegr02015_0012	1318	271	254	285	260	12	ZSU23	4000
cegr02019_0012	1518	191	267	201	271	12	ZSU23	5000
cegr01939_0009	269	348	253	362	259	9	BMP2	5000
cegr02003_0002	646	143	244	181	262	2	SUV	1000
cegr01931_0012	982	308	304	330	312	12	ZSU23	3000
cegr01929_0012	1688	339	256	363	266	12	ZSU23	2500
cegr02011_0001	133	285	258	293	264	1	PICKUP	3000
cegr02011_0002	1644	366	257	382	263	2	SUV	3000
cegr02013_0013	1101	247	256	269	264	13	2S3	3500
cegr01929_0006	1213	346	254	370	262	6	BRDM2	2500
cegr01929_0006	459	363	254	381	262	6	BRDM2	2500
cegr01925_0009	1776	224	240	272	258	9	BMP2	1500
cegr02003_0009	834	235	240	315	268	9	BMP2	1000
cegr01931_0009	787	323	254	349	262	9	BMP2	3000
cegr02017_0013	65	276	245	284	251	13	2S3	4500
cegr02013_0013	1429	256	253	278	261	13	2S3	3500
cegr01933_0005	1457	361	251	377	257	5	BTR70	3500
cegr02009_0013	1217	319	249	349	261	13	2S3	2500
cegr01923_0012	315	133	225	189	251	12	ZSU23	1000
cegr01933_0006	1566	243	252	261	258	6	BRDM2	3500
cegr02019_0005	807	311	252	317	256	5	BTR70	5000
cegr01923_0012	187	157	218	197	244	12	ZSU23	1000
cegr02007_0001	1080	379	256	393	264	1	PICKUP	2000
cegr01939_0002	1341	339	250	349	254	2	SUV	5000
cegr01935_0006	1564	303	247	319	253	6	BRDM2	4000
cegr02017_0011	1736	265	257	279	263	11	T72	4500
cegr02003_0005	374	269	234	351	258	5	BTR70	1000
cegr01937_0002	897	333	253	337	257	2	SUV	4500
cegr02003_0006	1547	128	244	180	266	6	BRDM2	1000
cegr01935_0011	659	361	254	381	260	11	T72	4000
cegr02017_0011	1375	273	257	289	263	11	T72	4500
cegr02003_0012	711	202	253	272	279	12	ZSU23	1000
cegr01937_0001	357	321	254	333	258	1	PICKUP	4500
cegr02005_0002	530	201	251	221	263	2	SUV	1500
cegr01925_0012	1097	450	236	480	254	12	ZSU23	1500
cegr02005_0012	275	222	248	268	266	12	ZSU23	1500
cegr02005_0002	856	304	243	338	255	2	SUV	1500
cegr02011_0009	1731	363	251	381	259	9	BMP2	3000
cegr02013_0006	381	333	252	351	258	6	BRDM2	3500
cegr01931_0011	323	329	271	355	279	11	T72	3000
cegr01923_0013	620	115	237	167	267	13	2S3	1000
cegr01927_0012	1361	319	242	351	254	12	ZSU23	2000
cegr01935_0006	1701	339	247	349	253	6	BRDM2	4000
cegr01925_0006	86	181	241	215	255	6	BRDM2	1500
cegr02019_0013	943	281	256	297	262	13	2S3	5000
cegr02005_0001	65	195	252	223	264	1	PICKUP	1500
cegr02005_0013	490	366	250	416	270	13	2S3	1500
cegr02015_0012	937	324	254	340	260	12	ZSU23	4000
cegr01935_0002	593	292	247	304	251	2	SUV	4000
cegr02019_0009	1235	306	260	322	266	9	BMP2	5000
cegr01925_0012	259	188	238	218	256	12	ZSU23	1500
cegr01937_0006	1534	282	253	292	257	6	BRDM2	4500
cegr01933_0012	163	388	285	408	293	12	ZSU23	3500
cegr02009_0011	1262	312	246	344	256	11	T72	2500
cegr01931_0005	1539	229	245	243	253	5	BTR70	3000
cegr02003_0012	1065	475	254	517	280	12	ZSU23	1000
cegr02017_0001	1767	217	250	231	254	1	PICKUP	4500
cegr01925_0006	856	197	248	235	262	6	BRDM2	1500
cegr01935_0001	1503	284	251	300	255	1	PICKUP	4000
cegr02007_0001	111	365	255	391	263	1	PICKUP	2000
cegr01923_0002	246	318	252	370	272	2	SUV	1000
cegr02007_0006	726	314	251	346	263	6	BRDM2	2000
cegr02009_0006	1444	261	258	271	266	6	BRDM2	2500
cegr01935_0005	1464	278	270	300	276	5	BTR70	4000
cegr01925_0011	1069	265	244	317	260	11	T72	1500
cegr02017_0001	1409	271	251	279	255	1	PICKUP	4500
cegr01931_0005	1744	252	245	280	253	5	BTR70	3000
cegr02015_0011	1772	301	255	319	262	11	T72	4000
cegr02011_0005	1305	329	253	357	261	5	BTR70	3000
cegr01933_0002	419	233	251	243	257	2	SUV	3500
cegr01939_0001	1005	310	254	322	258	1	PICKUP	5000
cegr02019_0012	1713	183	267	197	271	12	ZSU23	5000
cegr01931_0006	561	205	251	225	259	6	BRDM2	3000
cegr02013_0012	188	277	254	287	262	12	ZSU23	3500
cegr02011_0011	843	263	254	283	262	11	T72	3000
cegr01931_0011	478	288	271	312	279	11	T72	3000
cegr01933_0006	1030	320	253	336	259	6	BRDM2	3500
cegr01937_0012	795	244	249	258	255	12	ZSU23	4500
cegr02015_0001	862	298	227	314	231	1	PICKUP	4000
cegr02003_0012	356	241	269	311	295	12	ZSU23	1000
cegr01923_0009	1476	159	253	239	281	9	BMP2	1000
cegr02019_0009	736	314	261	330	267	9	BMP2	5000
cegr02017_0011	294	298	257	314	263	11	T72	4500
cegr01923_0001	118	237	260	299	278	1	PICKUP	1000
cegr01939_0009	1792	279	253	293	259	9	BMP2	5000
cegr01935_0001	1578	303	251	317	255	1	PICKUP	4000
cegr01927_0005	1310	393	245	421	257	5	BTR70	2000
cegr02007_0002	1173	389	251	411	261	2	SUV	2000
cegr01925_0009	417	199	246	241	264	9	BMP2	1500
cegr01923_0005	1074	425	233	503	257	5	BTR70	1000
cegr02003_0011	706	123	255	177	279	11	T72	1000
cegr02005_0013	1346	220	249	270	269	13	2S3	1500
cegr02017_0011	1760	266	257	280	263	11	T72	4500
cegr02011_0001	216	291	257	307	263	1	PICKUP	3000
cegr02009_0001	1664	307	253	331	261	1	PICKUP	2500
cegr01925_0005	299	287	246	345	262	5	BTR70	1500
cegr02003_0013	626	399	247	465	277	13	2S3	1000
cegr01937_0006	578	265	252	279	256	6	BRDM2	4500
cegr02011_0006	1604	395	261	409	269	6	BRDM2	3000
cegr02009_0006	927	387	260	397	268	6	BRDM2	2500
cegr02005_0006	1003	411	247	435	261	6	BRDM2	1500
cegr02005_0011	684	199	251	241	267	11	T72	1500
cegr02009_0009	413	333	254	363	264	9	BMP2	2500
cegr02005_0013	306	239	248	291	268	13	2S3	1500
cegr01933_0012	1623	349	286	369	294	12	ZSU23	3500
cegr02005_0011	750	213	250	261	266	11	T72	1500
cegr01931_0002	1005	335	251	345	257	2	SUV	3000
cegr02011_0012	1010	278	254	288	262	12	ZSU23	3000
cegr02011_0013	1532	317	252	341	262	13	2S3	3000
cegr01935_0011	1211	274	255	288	261	11	T72	4000
cegr01937_0001	1711	320	255	332	259	1	PICKUP	4500
cegr02005_0001	142	189	247	205	259	1	PICKUP	1500
cegr02017_0006	411	294	257	308	261	6	BRDM2	4500
cegr01935_0005	1217	327	268	341	274	5	BTR70	4000
cegr01927_0011	1123	355	252	393	264	11	T72	2000
cegr02007_0005	1073	268	249	308	261	5	BTR70	2000
cegr02009_0011	715	249	249	275	259	11	T72	2500
cegr01933_0001	1411	226	256	234	260	1	PICKUP	3500
cegr02007_0011	60	346	255	386	267	11	T72	2000
cegr02011_0001	289	306	256	326	262	1	PICKUP	3000
cegr02003_0005	405	297	236	381	260	5	BTR70	1000
cegr02007_0012	1159	267	256	299	268	12	ZSU23	2000
cegr02019_0009	1799	321	261	335	267	9	BMP2	5000
cegr01937_0001	878	299	255	311	259	1	PICKUP	4500
cegr01927_0001	52	271	246	297	256	1	PICKUP	2000
cegr01937_0005	606	253	254	269	258	5	BTR70	4500
cegr02013_0002	533	228	258	234	264	2	SUV	3500
cegr01923_0013	1167	398	233	464	263	13	2S3	1000
cegr02009_0013	76	291	248	323	260	13	2S3	2500
cegr02019_0011	287	285	263	295	267	11	T72	5000
cegr01925_0009	1605	197	245	227	263	9	BMP2	1500
cegr01929_0006	111	260	253	270	261	6	BRDM2	2500
cegr01935_0011	1522	284	252	304	258	11	T72	4000
cegr02019_0011	362	289	263	301	267	11	T72	5000
cegr02015_0009	1126	254	253	270	259	9	BMP2	4000
cegr01935_0002	1676	307	247	315	251	2	SUV	4000
cegr02019_0001	1121	247	258	255	262	1	PICKUP	5000
cegr01925_0006	812	219	249	261	263	6	BRDM2	1500
cegr02007_0011	802	243	254	283	266	11	T72	2000
cegr01925_0012	1260	391	238	435	254	12	ZSU23	1500
cegr01931_0005	182	328	248	346	256	5	BTR70	3000
cegr01931_0012	666	287	305	303	313	12	ZSU23	3000
cegr02007_0006	709	325	253	355	265	6	BRDM2	2000
cegr01925_0013	282	300	245	348	265	13	2S3	1500
cegr01931_0006	817	297	252	311	260	6	BRDM2	3000
cegr01923_0009	1586	100	248	152	276	9	BMP2	1000
cegr01939_0012	1655	271	259	285	263	12	ZSU23	5000
cegr01923_0005	1158	478	235	530	259	5	BTR70	1000
cegr02005_0006	81	402	248	436	262	6	BRDM2	1500
cegr01933_0005	821	269	250	293	256	5	BTR70	3500
cegr02007_0012	1629	327	260	363	272	12	ZSU23	2000
cegr02015_0012	927	326	254	342	260	12	ZSU23	4000
cegr02013_0009	1554	347	258	369	266	9	BMP2	3500
cegr02017_0006	932	346	258	356	262	6	BRDM2	4500
cegr01933_0006	1443	218	251	230	257	6	BRDM2	3500
cegr02005_0009	1275	212	237	260	255	9	BMP2	1500
cegr01931_0001	787	325	251	339	257	1	PICKUP	3000
cegr02009_0002	346	297	260	317	268	2	SUV	2500
cegr02019_0005	712	312	253	326	257	5	BTR70	5000
cegr01935_0011	558	371	254	387	260	11	T72	4000
cegr01927_0009	800	370	254	400	268	9	BMP2	2000
cegr02019_0002	715	266	254	270	258	2	SUV	5000
cegr01935_0005	328	293	269	315	275	5	BTR70	4000
cegr02009_0013	325	262	248	280	260	13	2S3	2500
cegr01935_0005	369	284	269	304	275	5	BTR70	4000
cegr01923_0002	1044	411	237	463	255	2	SUV	1000
cegr01927_0013	128	319	244	359	260	13	2S3	2000
cegr01929_0001	1228	340	259	364	267	1	PICKUP	2500
cegr02007_0001	894	302	256	332	264	1	PICKUP	2000
cegr01925_0011	990	225	244	277	260	11	T72	1500
cegr01933_0005	1601	350	252	370	258	5	BTR70	3500
cegr02009_0005	1719	256	252	280	262	5	BTR70	2500
cegr01923_0006	1439	405	241	471	263	6	BRDM2	1000
cegr01931_0002	399	234	253	240	259	2	SUV	3000
cegr02003_0013	1238	172	265	240	295	13	2S3	1000
cegr01933_0005	512	350	251	374	257	5	BTR70	3500
cegr01933_0012	1325	413	284	431	292	12	ZSU23	3500
cegr02009_0005	1193	378	254	398	264	5	BTR70	2500
cegr01939_0002	176	303	250	313	254	2	SUV	5000
cegr02003_0009	1738	432	235	482	261	9	BMP2	1000
cegr01929_0001	297	286	260	306	268	1	PICKUP	2500
cegr02011_0012	1733	327	255	349	263	12	ZSU23	3000
cegr02017_0009	551	346	260	362	266	9	BMP2	4500
cegr01925_0001	1024	324	252	364	264	1	PICKUP	1500
cegr02017_0002	1650	321	257	331	261	2	SUV	4500
cegr01927_0006	303	246	246	262	256	6	BRDM2	2000
cegr02011_0013	58	275	254	299	264	13	2S3	3000
cegr01923_0001	1056	378	259	440	277	1	PICKUP	1000
cegr01933_0011	923	344	251	364	257	11	T72	3500
cegr02017_0005	235	356	259	368	263	5	BTR70	4500
cegr01931_0009	520	237	252	259	260	9	BMP2	3000
cegr02015_0005	302	294	249	312	255	5	BTR70	4000
cegr01929_0002	260	351	255	371	263	2	SUV	2500
cegr01935_0001	1074	250	253	264	257	1	PICKUP	4000
cegr01935_0001	1090	247	253	261	257	1	PICKUP	4000
cegr01927_0012	610	258	244	292	256	12	ZSU23	2000
cegr01929_0012	481	369	259	395	269	12	ZSU23	2500
cegr02005_0001	1210	269	245	309	257	1	PICKUP	1500
cegr01927_0005	1636	273	244	315	256	5	BTR70	2000
cegr01923_0001	1683	348	244	406	262	1	PICKUP	1000
cegr01931_0012	1455	424	305	438	313	12	ZSU23	3000
cegr01929_0002	42	384	253	392	261	2	SUV	2500
cegr02011_0002	665	283	257	297	263	2	SUV	3000
cegr01923_0005	1467	294	245	380	269	5	BTR70	1000
cegr01925_0002	261	335	248	371	260	2	SUV	1500
cegr01935_0002	1467	269	249	271	251	2	SUV	4000
cegr01927_0012	957	401	243	429	255	12	ZSU23	2000
cegr02019_0012	291	159	267	171	271	12	ZSU23	5000
cegr01939_0009	562	285	253	301	259	9	BMP2	5000
cegr02013_0009	1521	357	258	379	266	9	BMP2	3500
cegr02015_0005	859	363	251	381	257	5	BTR70	4000
cegr01933_0001	1184	251	256	269	260	1	PICKUP	3500
cegr02013_0009	351	387	258	397	266	9	BMP2	3500
cegr02005_0013	1320	209	250	255	270	13	2S3	1500
cegr02005_0005	685	364	248	420	264	5	BTR70	1500
cegr01931_0002	797	321	250	337	256	2	SUV	3000
cegr01933_0002	679	250	250	264	256	2	SUV	3500
cegr02013_0006	508	291	252	309	258	6	BRDM2	3500
cegr02015_0006	1342	293	260	309	266	6	BRDM2	4000
cegr01923_0002	540	138	248	166	266	2	SUV	1000
cegr02011_0001	1515	384	256	398	262	1	PICKUP	3000
cegr01923_0005	1496	265	245	349	269	5	BTR70	1000
cegr01923_0001	1431	156	252	196	270	1	PICKUP	1000
cegr01939_0012	1220	273	258	287	262	12	ZSU23	5000
cegr01925_0006	1064	198	241	236	255	6	BRDM2	1500
cegr02011_0001	404	343	256	363	262	1	PICKUP	3000
cegr02007_0005	618	340	253	384	265	5	BTR70	2000
cegr02013_0001	227	293	239	301	243	1	PICKUP	3500
cegr01939_0012	1632	267	258	281	262	12	ZSU23	5000
cegr01933_0012	921	380	286	398	292	12	ZSU23	3500
cegr01929_0002	105	382	254	392	262	2	SUV	2500
cegr01933_0001	1762	317	254	333	258	1	PICKUP	3500
cegr01937_0002	1233	285	254	287	256	2	SUV	4500
cegr01933_0011	175	370	253	392	259	11	T72	3500
cegr02011_0006	235	291	259	311	267	6	BRDM2	3000
cegr01929_0013	1716	469	252	499	264	13	2S3	2500
cegr01935_0009	387	303	259	323	265	9	BMP2	4000
cegr02019_0009	1322	322	260	338	266	9	BMP2	5000
cegr01927_0002	468	246	255	266	265	2	SUV	2000
cegr02007_0002	1699	288	252	314	262	2	SUV	2000
cegr02003_0002	60	440	249	484	269	2	SUV	1000
cegr01933_0009	1658	217	279	231	287	9	BMP2	3500
cegr02011_0006	1079	282	260	292	268	6	BRDM2	3000
cegr02015_0012	1587	326	253	342	259	12	ZSU23	4000
cegr01933_0002	1680	231	250	237	256	2	SUV	3500
cegr02017_0011	1425	268	257	284	263	11	T72	4500
cegr01935_0012	375	345	273	359	279	12	ZSU23	4000
cegr01937_0005	777	282	255	300	259	5	BTR70	4500
cegr02007_0009	891	236	245	268	259	9	BMP2	2000
cegr02005_0006	1352	249	251	293	265	6	BRDM2	1500
cegr02011_0001	230	294	257	310	263	1	PICKUP	3000
cegr01935_0009	1076	303	259	323	265	9	BMP2	4000
cegr02009_0011	1238	306	245	336	255	11	T72	2500
cegr01927_0013	287	271	243	305	257	13	2S3	2000
cegr01937_0002	1541	276	254	278	256	2	SUV	4500
cegr02013_0002	694	244	258	258	264	2	SUV	3500
cegr01923_0013	1761	215	245	287	275	13	2S3	1000
cegr02009_0011	465	306	246	334	256	11	T72	2500
cegr02007_0013	832	393	249	427	263	13	2S3	2000
cegr02003_0013	843	425	256	491	286	13	2S3	1000
cegr02009_0001	1564	268	253	290	261	1	PICKUP	2500
cegr02011_0009	1472	333	249	359	257	9	BMP2	3000
cegr02007_0009	1303	319	244	357	258	9	BMP2	2000
cegr01923_0009	1290	335	258	415	286	9	BMP2	1000
cegr01925_0001	180	427	254	447	266	1	PICKUP	1500
cegr02013_0006	812	241	250	255	256	6	BRDM2	3500
cegr01923_0001	815	509	249	545	267	1	PICKUP	1000
cegr01925_0013	27	186	248	232	268	13	2S3	1500
cegr01933_0005	1611	347	251	369	257	5	BTR70	3500
cegr02003_0006	562	107	237	137	259	6	BRDM2	1000
cegr02017_0011	1182	295	258	311	264	11	T72	4500
cegr01927_0005	1614	280	244	324	256	5	BTR70	2000
cegr01931_0009	829	335	254	359	262	9	BMP2	3000
cegr01923_0009	1625	101	247	137	273	9	BMP2	1000
cegr02007_0013	1732	394	249	424	263	13	2S3	2000
cegr01925_0002	1651	271	249	305	261	2	SUV	1500
cegr01929_0001	1365	294	260	318	268	1	PICKUP	2500
cegr01935_0012	747	282	275	298	281	12	ZSU23	4000
cegr02009_0013	1503	270	248	284	260	13	2S3	2500
cegr02019_0006	1372	270	252	284	256	6	BRDM2	5000
cegr02015_0012	748	342	254	352	260	12	ZSU23	4000
cegr02019_0006	1760	325	253	337	257	6	BRDM2	5000
cegr02003_0001	974	228	258	288	276	1	PICKUP	1000
cegr02011_0006	1323	327	260	347	268	6	BRDM2	3000
cegr02015_0013	615	267	257	287	265	13	2S3	4000
cegr02019_0013	1646	320	258	336	264	13	2S3	5000
cegr02011_0009	1483	336	250	362	258	9	BMP2	3000
cegr01939_0005	1700	268	252	284	256	5	BTR70	5000
cegr01925_0011	1295	384	244	436	260	11	T72	1500
cegr02013_0009	1228	366	258	388	266	9	BMP2	3500
cegr02007_0013	308	244	250	280	264	13	2S3	2000
cegr01923_0012	352	146	229	208	255	12	ZSU23	1000
cegr01937_0009	796	314	247	328	253	9	BMP2	4500
cegr01931_0009	201	265	253	291	261	9	BMP2	3000
cegr02017_0006	1351	335	258	349	262	6	BRDM2	4500
cegr01935_0011	843	338	255	358	261	11	T72	4000
cegr01929_0002	436	302	255	322	263	2	SUV	2500
cegr01925_0001	1117	374	252	414	264	1	PICKUP	1500
cegr01937_0002	1739	312	252	324	256	2	SUV	4500
cegr02015_0005	194	291	250	299	256	5	BTR70	4000
cegr02017_0001	464	259	251	271	255	1	PICKUP	4500
cegr01939_0005	958	332	252	338	256	5	BTR70	5000
cegr02009_0009	1747	272	254	304	264	9	BMP2	2500
cegr01925_0012	1797	175	239	197	257	12	ZSU23	1500
cegr01933_0002	1583	234	250	246	256	2	SUV	3500
cegr02009_0011	20	361	248	383	258	11	T72	2500
cegr02003_0011	953	276	250	350	274	11	T72	1000
cegr01927_0013	479	243	243	261	257	13	2S3	2000
cegr01927_0002	18	378	255	398	265	2	SUV	2000
cegr02005_0001	1077	199	246	227	258	1	PICKUP	1500
cegr01931_0001	1216	230	252	238	258	1	PICKUP	3000
cegr01935_0009	752	249	259	259	265	9	BMP2	4000
cegr01927_0013	141	313	244	353	260	13	2S3	2000
cegr02013_0005	681	283	254	307	260	5	BTR70	3500
cegr01923_0009	98	454	250	520	278	9	BMP2	1000
cegr01929_0005	1430	287	265	319	275	5	BTR70	2500
cegr02017_0011	799	332	258	344	264	11	T72	4500
cegr02011_0001	41	287	257	301	263	1	PICKUP	3000
cegr02011_0012	719	340	254	364	262	12	ZSU23	3000
cegr01935_0009	843	254	259	272	265	9	BMP2	4000
cegr01929_0001	1271	323	260	347	268	1	PICKUP	2500
cegr01933_0001	663	311	254	329	258	1	PICKUP	3500
cegr02019_0011	740	324	264	340	268	11	T72	5000
cegr02009_0011	634	259	247	289	257	11	T72	2500
cegr01929_0012	1213	249	258	261	268	12	ZSU23	2500
cegr01935_0012	457	334	274	350	280	12	ZSU23	4000
cegr02013_0005	499	338	256	362	262	5	BTR70	3500
cegr01931_0006	1131	234	252	256	260	6	BRDM2	3000
cegr01925_0006	1292	370	246	412	260	6	BRDM2	1500
cegr01927_0002	409	254	255	276	265	2	SUV	2000
cegr01929_0005	795	198	262	222	272	5	BTR70	2500
cegr02013_0012	1658	327	252	345	258	12	ZSU23	3500
cegr02013_0002	1605	253	259	267	265	2	SUV	3500
cegr02011_0012	1370	352	253	374	261	12	ZSU23	3000
cegr01933_0006	574	224	252	240	258	6	BRDM2	3500
cegr01939_0002	653	279	250	287	254	2	SUV	5000
cegr02003_0013	1666	276	252	346	282	13	2S3	1000
cegr02017_0009	1354	373	260	385	266	9	BMP2	4500
cegr01933_0005	1325	330	251	354	257	5	BTR70	3500
cegr01935_0002	1062	316	249	322	251	2	SUV	4000
cegr01929_0001	1109	376	258	394	266	1	PICKUP	2500
cegr02017_0009	69	340	259	356	265	9	BMP2	4500
cegr01933_0001	1777	321	254	337	258	1	PICKUP	3500
cegr02009_0005	1148	384	254	396	264	5	BTR70	2500
cegr01925_0005	1302	336	245	394	261	5	BTR70	1500
cegr02005_0006	737	252	242	296	256	6	BRDM2	1500
cegr02011_0012	1677	341	254	365	262	12	ZSU23	3000
cegr01923_0001	951	476	254	528	272	1	PICKUP	1000
cegr01925_0009	1500	225	247	277	265	9	BMP2	1500
cegr02017_0012	119	371	255	385	261	12	ZSU23	4500
cegr01923_0001	782	492	248	536	266	1	PICKUP	1000
cegr02013_0005	1398	374	255	384	261	5	BTR70	3500
cegr02015_0005	1049	318	252	340	258	5	BTR70	4000
cegr01925_0001	1263	432	254	452	266	1	PICKUP	1500
cegr01935_0011	1720	326	252	344	258	11	T72	4000
cegr01927_0011	555	232	255	264	267	11	T72	2000
cegr01927_0013	463	242	244	260	258	13	2S3	2000
cegr01925_0013	573	418	245	452	265	13	2S3	1500
cegr02003_0011	294	291	260	365	284	11	T72	1000
cegr02003_0009	1429	194	230	270	256	9	BMP2	1000
cegr01925_0013	55	192	248	240	268	13	2S3	1500
cegr02011_0012	936	280	255	298	263	12	ZSU23	3000
cegr02009_0006	1551	263	257	283	265	6	BRDM2	2500
cegr02019_0006	321	265	252	277	256	6	BRDM2	5000
cegr01933_0002	238	269	250	283	256	2	SUV	3500
cegr01929_0011	1158	288	256	318	266	11	T72	2500
cegr02017_0012	1332	395	253	405	259	12	ZSU23	4500
cegr01925_0011	493	205	253	257	269	11	T72	1500
cegr02011_0009	277	306	248	330	256	9	BMP2	3000
cegr02003_0005	1460	277	239	361	263	5	BTR70	1000
cegr02017_0013	766	334	246	350	252	13	2S3	4500
cegr01937_0006	778	286	253	298	257	6	BRDM2	4500
cegr01935_0005	264	307	269	327	275	5	BTR70	4000
cegr02011_0011	994	280	254	306	262	11	T72	3000
cegr01923_0002	357	218	250	270	270	2	SUV	1000
cegr01923_0011	79	485	249	531	273	11	T72	1000
cegr02003_0005	283	179	235	263	259	5	BTR70	1000
cegr02017_0013	383	311	245	329	251	13	2S3	4500
cegr02005_0006	1366	241	251	285	265	6	BRDM2	1500
cegr02013_0009	1304	384	257	398	265	9	BMP2	3500
cegr02011_0001	1682	388	257	400	263	1	PICKUP	3000
cegr01923_0009	727	219	242	297	268	9	BMP2	1000
cegr02007_0013	1172	245	249	281	263	13	2S3	2000
cegr02005_0005	1211	243	241	297	257	5	BTR70	1500
cegr02015_0001	1748	311	228	325	232	1	PICKUP	4000
cegr01925_0002	1798	216	249	248	261	2	SUV	1500
cegr02017_0013	1603	340	245	350	251	13	2S3	4500
cegr02005_0012	595	221	244	265	260	12	ZSU23	1500
cegr01939_0001	627	304	253	316	257	1	PICKUP	5000
cegr01927_0009	1621	242	251	280	265	9	BMP2	2000
cegr02011_0002	1101	331	256	347	262	2	SUV	3000
cegr02007_0002	164	331	253	357	263	2	SUV	2000
cegr02005_0011	1445	440	248	480	264	11	T72	1500
cegr01927_0001	1761	386	244	414	252	1	PICKUP	2000
cegr01931_0001	1473	286	250	306	256	1	PICKUP	3000
cegr01929_0001	1745	300	256	324	264	1	PICKUP	2500
cegr01931_0009	298	235	253	259	261	9	BMP2	3000
cegr02009_0002	1055	333	257	353	265	2	SUV	2500
cegr01927_0005	750	242	241	282	253	5	BTR70	2000
cegr02015_0012	1264	272	254	280	260	12	ZSU23	4000
cegr02013_0009	1451	370	258	390	266	9	BMP2	3500
cegr02019_0006	409	261	252	265	256	6	BRDM2	5000
cegr01933_0009	579	224	279	240	287	9	BMP2	3500
cegr01939_0001	1403	269	254	281	258	1	PICKUP	5000
cegr01925_0002	1423	381	246	407	258	2	SUV	1500
cegr02005_0001	520	420	248	442	260	1	PICKUP	1500
cegr01931_0001	1748	338	250	348	256	1	PICKUP	3000
cegr01923_0006	389	483	235	509	257	6	BRDM2	1000
cegr01929_0001	663	314	255	338	263	1	PICKUP	2500
cegr02011_0013	547	335	250	361	260	13	2S3	3000
cegr01923_0006	671	200	239	266	261	6	BRDM2	1000
cegr02009_0012	516	313	253	339	263	12	ZSU23	2500
cegr02009_0012	1537	330	253	356	263	12	ZSU23	2500
cegr01939_0009	1243	354	252	366	258	9	BMP2	5000
cegr02009_0002	1000	321	257	341	265	2	SUV	2500
cegr02011_0005	315	350	254	378	262	5	BTR70	3000
cegr02011_0005	53	267	254	287	262	5	BTR70	3000
cegr02019_0005	158	372	254	388	258	5	BTR70	5000
cegr02003_0013	751	456	252	492	282	13	2S3	1000
cegr01937_0005	460	247	253	253	257	5	BTR70	4500
cegr02017_0001	694	260	251	272	255	1	PICKUP	4500
cegr01923_0002	1653	290	248	340	268	2	SUV	1000
cegr01925_0009	254	300	248	348	266	9	BMP2	1500
cegr02011_0012	352	346	253	370	261	12	ZSU23	3000
cegr01937_0012	249	215	250	229	256	12	ZSU23	4500
cegr01937_0011	1234	317	250	331	256	11	T72	4500
cegr01927_0001	775	423	244	437	252	1	PICKUP	2000
cegr01933_0012	1684	334	286	354	294	12	ZSU23	3500
cegr02007_0001	1038	368	255	388	263	1	PICKUP	2000
cegr01937_0002	837	327	253	337	257	2	SUV	4500
cegr02007_0005	1455	422	254	440	266	5	BTR70	2000
cegr01925_0002	1058	348	242	382	254	2	SUV	1500
cegr02011_0011	969	277	254	301	262	11	T72	3000
cegr01923_0012	1139	364	220	432	246	12	ZSU23	1000
cegr02003_0013	598	384	247	454	277	13	2S3	1000
cegr02005_0012	1103	379	245	425	263	12	ZSU23	1500
cegr01927_0011	589	225	255	253	267	11	T72	2000
cegr02007_0006	1249	326	250	358	260	6	BRDM2	2000
cegr02013_0011	797	255	251	265	257	11	T72	3500
cegr02003_0012	844	328	253	390	279	12	ZSU23	1000
cegr02017_0013	242	286	245	302	251	13	2S3	4500
cegr02019_0013	1247	323	257	339	263	13	2S3	5000
cegr02005_0013	241	213	251	259	271	13	2S3	1500
cegr02013_0006	1720	238	251	248	257	6	BRDM2	3500
cegr02015_0006	944	295	259	311	265	6	BRDM2	4000
cegr01935_0009	1302	342	260	350	266	9	BMP2	4000
cegr02003_0011	529	147	258	217	282	11	T72	1000
cegr01933_0012	1782	318	286	334	294	12	ZSU23	3500
cegr01923_0013	1485	354	247	434	277	13	2S3	1000
cegr02019_0011	845	335	264	351	268	11	T72	5000
cegr02007_0002	415	259	251	283	261	2	SUV	2000
cegr02009_0009	213	354	252	374	262	9	BMP2	2500
cegr01939_0009	1788	279	253	293	259	9	BMP2	5000
cegr02017_0012	465	387	253	401	259	12	ZSU23	4500
cegr02019_0002	1010	297	254	307	258	2	SUV	5000
cegr01923_0009	130	428	252	500	280	9	BMP2	1000
cegr01923_0002	1247	512	240	536	258	2	SUV	1000
cegr01925_0009	879	373	242	425	260	9	BMP2	1500
cegr02011_0011	297	339	255	365	263	11	T72	3000
cegr02003_0011	173	347	252	429	276	11	T72	1000
cegr01927_0013	376	250	244	280	258	13	2S3	2000
cegr02005_0002	1042	397	245	427	257	2	SUV	1500
cegr02019_0005	369	374	254	386	258	5	BTR70	5000
cegr02013_0009	824	276	255	286	263	9	BMP2	3500
cegr01923_0011	1645	468	263	538	287	11	T72	1000
cegr02015_0012	662	332	254	346	260	12	ZSU23	4000
cegr01925_0006	1159	262	243	304	257	6	BRDM2	1500
cegr02019_0006	231	284	253	298	257	6	BRDM2	5000
cegr02013_0006	606	259	251	277	257	6	BRDM2	3500
cegr01933_0001	414	235	254	251	258	1	PICKUP	3500
cegr01935_0005	103	332	269	340	275	5	BTR70	4000
cegr02013_0012	261	277	254	289	262	12	ZSU23	3500
cegr01939_0009	804	274	252	286	258	9	BMP2	5000
cegr01931_0009	527	238	252	262	260	9	BMP2	3000
cegr02017_0009	418	368	259	382	265	9	BMP2	4500
cegr01937_0001	328	313	254	327	258	1	PICKUP	4500
cegr02011_0009	708	341	250	365	258	9	BMP2	3000
cegr01923_0011	772	92	264	146	288	11	T72	1000
cegr02015_0011	1525	328	254	342	262	11	T72	4000
cegr02015_0002	1468	317	258	329	262	2	SUV	4000
cegr02015_0002	426	282	258	294	262	2	SUV	4000
cegr01939_0011	1297	247	253	263	257	11	T72	5000
cegr02011_0005	1497	383	254	399	262	5	BTR70	3000
cegr02005_0011	1064	337	247	389	263	11	T72	1500
cegr02003_0002	183	349	253	401	273	2	SUV	1000
cegr02013_0005	656	290	254	314	260	5	BTR70	3500
cegr01931_0005	169	330	247	346	255	5	BTR70	3000
cegr02007_0006	759	297	250	329	262	6	BRDM2	2000
cegr02009_0011	886	239	248	257	258	11	T72	2500
cegr01939_0002	1220	351	249	355	253	2	SUV	5000
cegr01925_0013	1720	321	247	371	267	13	2S3	1500
cegr01929_0002	657	272	254	284	262	2	SUV	2500
cegr01939_0006	16	312	251	320	255	6	BRDM2	5000
cegr01937_0006	1669	260	253	274	257	6	BRDM2	4500
cegr01927_0011	1764	289	256	329	268	11	T72	2000
cegr02017_0001	1780	216	250	228	254	1	PICKUP	4500
cegr02015_0012	562	311	254	327	260	12	ZSU23	4000
cegr01927_0001	526	363	244	393	252	1	PICKUP	2000
cegr01929_0005	1476	271	264	305	274	5	BTR70	2500
cegr01925_0011	1664	425	247	473	263	11	T72	1500
cegr02019_0002	1047	300	255	310	259	2	SUV	5000
cegr01925_0009	1286	382	248	434	266	9	BMP2	1500
cegr01935_0002	844	347	247	353	251	2	SUV	4000
cegr02017_0005	987	333	258	351	262	5	BTR70	4500
cegr01933_0002	1724	232	250	240	256	2	SUV	3500
cegr01927_0001	224	260	246	276	254	1	PICKUP	2000
cegr02003_0005	2	142	234	204	258	5	BTR70	1000
cegr02003_0006	1155	487	236	527	258	6	BRDM2	1000
cegr01923_0012	1749	175	232	241	258	12	ZSU23	1000
cegr01927_0005	1067	361	243	403	255	5	BTR70	2000
cegr01927_0013	695	276	242	314	256	13	2S3	2000
cegr01937_0005	1162	304	256	320	260	5	BTR70	4500
cegr02017_0005	614	296	258	312	262	5	BTR70	4500
cegr01929_0001	23	364	258	386	266	1	PICKUP	2500
cegr01923_0005	693	124	233	180	257	5	BTR70	1000
cegr02017_0006	276	326	258	340	262	6	BRDM2	4500
cegr01939_0005	1296	285	253	303	257	5	BTR70	5000
cegr01937_0001	1698	321	255	333	259	1	PICKUP	4500
cegr02003_0013	786	450	255	500	285	13	2S3	1000
cegr01927_0001	1508	287	244	317	252	1	PICKUP	2000
cegr02013_0012	1188	305	255	325	263	12	ZSU23	3500
cegr01923_0002	1547	381	249	433	269	2	SUV	1000
cegr02017_0009	528	350	260	368	266	9	BMP2	4500
cegr02015_0013	1450	246	258	260	266	13	2S3	4000
cegr02017_0006	1448	335	258	349	262	6	BRDM2	4500
cegr01927_0006	947	376	249	408	261	6	BRDM2	2000
cegr02015_0013	1317	252	259	268	267	13	2S3	4000
cegr02009_0005	681	252	252	270	262	5	BTR70	2500
cegr02015_0013	259	274	258	294	266	13	2S3	4000
cegr01937_0011	1200	321	250	333	256	11	T72	4500
cegr01931_0001	383	250	251	270	257	1	PICKUP	3000
cegr02003_0005	187	198	234	272	258	5	BTR70	1000
cegr01935_0006	1065	316	248	332	254	6	BRDM2	4000
cegr02009_0009	1692	293	254	321	264	9	BMP2	2500
cegr02005_0012	1215	310	248	354	266	12	ZSU23	1500
cegr02009_0011	35	363	248	383	258	11	T72	2500
cegr02013_0013	1508	285	254	307	262	13	2S3	3500
cegr02007_0012	1458	376	258	392	270	12	ZSU23	2000
cegr02007_0006	1	243	252	255	262	6	BRDM2	2000
cegr01939_0012	1764	290	258	304	262	12	ZSU23	5000
cegr02005_0001	864	214	253	254	265	1	PICKUP	1500
cegr01933_0011	722	295	252	315	258	11	T72	3500
cegr02007_0012	417	380	259	406	271	12	ZSU23	2000
cegr01931_0012	1782	378	304	402	312	12	ZSU23	3000
cegr01935_0011	1575	293	253	313	259	11	T72	4000
cegr02003_0002	496	130	248	164	268	2	SUV	1000
cegr02015_0011	1155	276	253	296	261	11	T72	4000
cegr02009_0005	784	270	253	302	263	5	BTR70	2500
cegr02019_0012	1355	166	267	180	271	12	ZSU23	5000
cegr02019_0012	655	190	269	202	273	12	ZSU23	5000
cegr01937_0009	1778	313	246	325	252	9	BMP2	4500
cegr02005_0009	25	199	239	247	257	9	BMP2	1500
cegr02011_0011	1251	332	254	358	262	11	T72	3000
cegr02003_0009	1357	184	231	262	257	9	BMP2	1000
cegr02013_0001	414	326	240	344	244	1	PICKUP	3500
cegr02005_0005	672	374	247	428	263	5	BTR70	1500
cegr01939_0001	620	302	254	314	258	1	PICKUP	5000
cegr02009_0013	484	281	246	313	258	13	2S3	2500
cegr01939_0012	1128	286	258	300	262	12	ZSU23	5000
cegr01925_0013	1113	220	253	272	273	13	2S3	1500
cegr02005_0005	1418	380	244	434	260	5	BTR70	1500
cegr02013_0009	500	351	258	373	266	9	BMP2	3500
cegr02009_0011	1119	269	247	301	257	11	T72	2500
cegr01927_0013	1409	368	244	408	258	13	2S3	2000
cegr01923_0012	1076	393	219	461	245	12	ZSU23	1000
cegr02007_0002	136	342	253	368	263	2	SUV	2000
cegr02005_0013	574	415	250	457	270	13	2S3	1500
cegr02013_0011	1149	295	251	315	257	11	T72	3500
cegr01927_0002	691	249	253	269	263	2	SUV	2000
cegr02017_0009	584	338	260	354	266	9	BMP2	4500
cegr01933_0006	928	331	253	339	259	6	BRDM2	3500
cegr01925_0001	254	406	257	438	269	1	PICKUP	1500
cegr02011_0006	1595	396	261	408	269	6	BRDM2	3000
cegr01935_0001	1635	315	251	325	255	1	PICKUP	4000
cegr01935_0012	633	302	273	318	279	12	ZSU23	4000
cegr01929_0002	1700	292	255	312	263	2	SUV	2500
cegr02003_0012	1348	323	266	391	292	12	ZSU23	1000
cegr01935_0001	933	280	253	296	257	1	PICKUP	4000
cegr02011_0001	369	331	256	351	262	1	PICKUP	3000
cegr02007_0005	1139	298	249	340	261	5	BTR70	2000
cegr01937_0011	13	314	250	330	256	11	T72	4500
cegr01933_0012	1292	418	284	434	292	12	ZSU23	3500
cegr02011_0012	689	349	255	373	263	12	ZSU23	3000
cegr01925_0002	1214	404	244	426	256	2	SUV	1500
cegr02013_0006	345	342	252	358	258	6	BRDM2	3500
cegr02015_0013	1480	247	257	265	265	13	2S3	4000
cegr02005_0012	711	288	243	330	259	12	ZSU23	1500
cegr01937_0002	1436	270	254	272	256	2	SUV	4500
cegr01937_0006	1519	284	253	292	257	6	BRDM2	4500
cegr02003_0009	1193	116	229	162	255	9	BMP2	1000
cegr02009_0011	1340	335	247	365	257	11	T72	2500
cegr02019_0002	32	333	255	341	259	2	SUV	5000
cegr02009_0005	621	255	254	269	264	5	BTR70	2500
cegr01935_0012	83	335	274	351	280	12	ZSU23	4000
cegr01927_0009	926	383	255	407	269	9	BMP2	2000
cegr01933_0001	706	323	254	339	258	1	PICKUP	3500
cegr02009_0006	1368	264	258	282	266	6	BRDM2	2500
cegr01925_0006	749	262	250	306	264	6	BRDM2	1500
cegr01939_0002	665	280	250	288	254	2	SUV	5000
cegr01931_0012	1462	425	305	437	313	12	ZSU23	3000
cegr02019_0005	228	380	254	392	258	5	BTR70	5000
cegr02011_0005	266	333	253	361	261	5	BTR70	3000
cegr01927_0013	404	245	244	273	258	13	2S3	2000
cegr02003_0001	1292	159	248	201	266	1	PICKUP	1000
cegr02015_0005	1121	301	250	321	256	5	BTR70	4000
cegr02009_0006	231	283	259	307	267	6	BRDM2	2500
cegr02015_0011	637	254	253	273	261	11	T72	4000
cegr01933_0011	461	298	253	318	259	11	T72	3500
cegr02019_0001	254	255	259	267	263	1	PICKUP	5000
cegr02017_0001	102	207	249	213	253	1	PICKUP	4500
cegr02009_0005	1795	272	252	304	262	5	BTR70	2500
cegr02013_0001	1230	296	240	308	244	1	PICKUP	3500
cegr01937_0012	1101	275	248	285	254	12	ZSU23	4500
cegr01937_0006	260	226	251	234	255	6	BRDM2	4500
cegr02007_0001	1582	219	255	229	263	1	PICKUP	2000
cegr01935_0006	1060	318	248	334	254	6	BRDM2	4000
cegr02009_0006	77	329	260	355	268	6	BRDM2	2500
cegr02007_0005	1344	402	253	436	265	5	BTR70	2000
cegr02019_0002	913	278	253	288	257	2	SUV	5000
cegr02007_0011	1404	376	254	410	266	11	T72	2000
cegr02015_0005	1208	291	250	307	256	5	BTR70	4000
cegr01935_0006	1040	323	248	339	254	6	BRDM2	4000
cegr01935_0005	178	323	269	339	275	5	BTR70	4000
cegr02003_0009	1179	116	229	158	255	9	BMP2	1000
cegr01923_0001	427	179	251	229	269	1	PICKUP	1000
cegr02019_0012	1582	194	268	200	272	12	ZSU23	5000
cegr01929_0006	364	323	253	349	261	6	BRDM2	2500
cegr01933_0012	564	322	285	332	293	12	ZSU23	3500
cegr02011_0011	33	377	256	395	264	11	T72	3000
cegr02017_0012	607	364	255	378	261	12	ZSU23	4500
cegr01927_0001	877	394	245	422	255	1	PICKUP	2000
cegr02019_0012	1724	181	267	195	271	12	ZSU23	5000
cegr02009_0006	1211	306	260	332	268	6	BRDM2	2500
cegr02019_0013	290	327	258	343	264	13	2S3	5000
cegr02003_0011	811	148	253	224	277	11	T72	1000
cegr01931_0011	1260	405	270	421	278	11	T72	3000
cegr01927_0006	1757	391	249	413	259	6	BRDM2	2000
cegr01933_0011	979	360	251	382	257	11	T72	3500
cegr02013_0011	492	293	253	315	259	11	T72	3500
cegr02013_0006	529	284	251	302	257	6	BRDM2	3500
cegr02003_0009	416	440	234	488	260	9	BMP2	1000
cegr02007_0001	448	279	256	309	266	1	PICKUP	2000
cegr01923_0006	212	341	228	405	250	6	BRDM2	1000
cegr02005_0011	826	237	250	289	266	11	T72	1500
cegr02009_0005	1203	376	254	398	264	5	BTR70	2500
cegr02017_0002	1601	326	257	336	261	2	SUV	4500
cegr02007_0006	266	318	251	350	261	6	BRDM2	2000
cegr02005_0013	47	220	254	260	274	13	2S3	1500
cegr02003_0006	1041	462	235	510	257	6	BRDM2	1000
cegr02019_0011	319	286	263	298	267	11	T72	5000
cegr01929_0005	1441	283	265	317	275	5	BTR70	2500
cegr01939_0006	1048	314	251	320	255	6	BRDM2	5000
cegr01925_0009	1764	219	241	265	259	9	BMP2	1500
cegr01931_0009	119	296	254	320	262	9	BMP2	3000
cegr01937_0001	172	288	254	296	258	1	PICKUP	4500
cegr01929_0005	460	243	265	275	275	5	BTR70	2500
cegr01931_0001	134	231	253	245	259	1	PICKUP	3000
cegr02017_0009	443	365	259	381	265	9	BMP2	4500
cegr02015_0009	1706	323	255	341	261	9	BMP2	4000
cegr01927_0002	104	353	256	377	266	2	SUV	2000
cegr02017_0006	341	311	258	325	262	6	BRDM2	4500
cegr02015_0012	1039	301	254	317	260	12	ZSU23	4000
cegr02009_0009	1176	309	253	339	263	9	BMP2	2500
cegr01939_0001	54	309	253	321	257	1	PICKUP	5000
cegr02007_0009	19	281	244	321	258	9	BMP2	2000
cegr02011_0005	297	344	254	372	262	5	BTR70	3000
cegr02009_0009	1532	343	255	371	265	9	BMP2	2500
cegr01931_0012	213	391	304	413	312	12	ZSU23	3000
cegr02007_0005	922	244	251	258	263	5	BTR70	2000
cegr01933_0012	1020	403	285	423	293	12	ZSU23	3500
cegr02013_0011	893	254	250	272	256	11	T72	3500
cegr02011_0009	238	294	248	320	256	9	BMP2	3000
cegr01937_0009	1371	259	245	275	251	9	BMP2	4500
cegr02005_0011	623	197	250	231	266	11	T72	1500
cegr01933_0002	596	236	251	246	257	2	SUV	3500
cegr02003_0001	31	180	251	240	269	1	PICKUP	1000
cegr01923_0012	1175	343	221	411	247	12	ZSU23	1000
cegr01927_0012	620	261	244	295	256	12	ZSU23	2000
cegr02005_0013	1701	425	251	463	271	13	2S3	1500
cegr01929_0012	278	401	258	419	268	12	ZSU23	2500
cegr01927_0009	1632	246	251	286	265	9	BMP2	2000
cegr02009_0012	1631	293	252	321	262	12	ZSU23	2500
cegr01935_0006	1693	338	247	348	253	6	BRDM2	4000
cegr01937_0011	1741	242	250	252	256	11	T72	4500
cegr01931_0002	650	274	252	290	258	2	SUV	3000
cegr02011_0013	1332	266	251	288	261	13	2S3	3000
cegr01923_0005	1096	439	233	511	257	5	BTR70	1000
cegr02017_0009	1138	354	260	372	266	9	BMP2	4500
cegr01929_0006	1796	257	253	275	261	6	BRDM2	2500
cegr02011_0011	1178	315	255	339	263	11	T72	3000
cegr01937_0009	250	254	244	264	250	9	BMP2	4500
cegr01925_0009	1558	200	246	242	264	9	BMP2	1500
cegr02011_0009	425	348	249	372	257	9	BMP2	3000
cegr02009_0006	335	267	258	285	266	6	BRDM2	2500
cegr02003_0005	663	396	242	456	266	5	BTR70	1000
cegr02005_0009	964	203	242	251	260	9	BMP2	1500
cegr02003_0009	594	399	235	465	263	9	BMP2	1000
cegr01933_0009	1605	221	279	239	287	9	BMP2	3500
cegr01939_0002	1542	307	250	317	254	2	SUV	5000
cegr02017_0002	796	295	256	301	260	2	SUV	4500
cegr02009_0006	722	335	257	361	265	6	BRDM2	2500
cegr01923_0005	1356	402	242	484	266	5	BTR70	1000
cegr01937_0002	1453	270	254	272	256	2	SUV	4500
cegr02007_0009	282	380	246	414	260	9	BMP2	2000
cegr02013_0005	1436	372	255	384	261	5	BTR70	3500
cegr02005_0009	1517	351	241	403	259	9	BMP2	1500
cegr01925_0012	598	271	243	319	261	12	ZSU23	1500
cegr01939_0001	1306	266	254	270	258	1	PICKUP	5000
cegr02017_0012	1002	338	255	352	261	12	ZSU23	4500
cegr01939_0002	466	279	250	285	254	2	SUV	5000
cegr01939_0006	1725	355	252	369	256	6	BRDM2	5000
cegr02011_0009	1673	370	250	382	258	9	BMP2	3000
cegr01937_0002	1423	271	254	273	256	2	SUV	4500
cegr01925_0005	1644	193	242	223	258	5	BTR70	1500
cegr02005_0009	837	268	244	320	262	9	BMP2	1500
cegr02011_0012	961	277	254	293	262	12	ZSU23	3000
cegr01925_0002	293	316	248	350	260	2	SUV	1500
cegr02017_0005	250	358	259	368	263	5	BTR70	4500
cegr02013_0005	859	261	253	271	259	5	BTR70	3500
cegr02013_0009	898	274	255	290	263	9	BMP2	3500
cegr02005_0012	431	197	247	219	265	12	ZSU23	1500
cegr01929_0001	506	279	257	293	265	1	PICKUP	2500
cegr01939_0002	1599	299	250	309	254	2	SUV	5000
cegr02005_0002	1126	425	247	447	259	2	SUV	1500
cegr02013_0001	902	384	240	400	244	1	PICKUP	3500
cegr02015_0011	1313	303	251	323	260	11	T72	4000
cegr01927_0002	895	310	253	336	263	2	SUV	2000
cegr01937_0009	1589	309	246	325	252	9	BMP2	4500
cegr01923_0002	1761	209	250	261	270	2	SUV	1000
cegr01935_0009	871	258	259	276	265	9	BMP2	4000
cegr02011_0009	1666	370	250	382	258	9	BMP2	3000
cegr02013_0005	569	317	255	341	261	5	BTR70	3500
cegr02011_0005	359	364	253	390	261	5	BTR70	3000
cegr02007_0006	111	248	249	278	259	6	BRDM2	2000
cegr01937_0012	752	236	249	250	255	12	ZSU23	4500
cegr02003_0012	780	267	253	335	279	12	ZSU23	1000
cegr02017_0012	1445	397	254	409	260	12	ZSU23	4500
cegr02009_0011	599	268	250	300	260	11	T72	2500
cegr01929_0005	696	197	261	213	271	5	BTR70	2500
cegr02007_0002	1119	376	251	400	261	2	SUV	2000
cegr02013_0006	927	271	251	289	257	6	BRDM2	3500
cegr01939_0006	923	324	251	336	255	6	BRDM2	5000
cegr01937_0001	238	294	254	306	258	1	PICKUP	4500
cegr01929_0006	67	261	254	279	262	6	BRDM2	2500
cegr01923_0002	387	196	249	248	269	2	SUV	1000
cegr02009_0013	577	309	248	337	260	13	2S3	2500
cegr02013_0013	618	313	254	335	262	13	2S3	3500
cegr02017_0013	261	288	245	306	251	13	2S3	4500
cegr02015_0002	811	289	257	301	261	2	SUV	4000
cegr02017_0009	1766	307	259	317	265	9	BMP2	4500
cegr01927_0009	315	206	252	232	266	9	BMP2	2000
cegr01933_0011	1593	361	253	381	259	11	T72	3500
cegr02009_0002	1493	352	260	372	268	2	SUV	2500
cegr01933_0009	1571	225	280	245	288	9	BMP2	3500
cegr02007_0011	1657	298	256	336	268	11	T72	2000
cegr02005_0001	528	423	248	443	260	1	PICKUP	1500
cegr01923_0009	505	107	246	151	274	9	BMP2	1000
cegr01925_0001	76	427	255	449	267	1	PICKUP	1500
cegr01939_0006	1592	377	253	387	257	6	BRDM2	5000
cegr02005_0006	1081	411	249	437	263	6	BRDM2	1500
cegr02005_0009	1165	189	238	221	256	9	BMP2	1500
cegr02007_0012	1143	259	256	293	268	12	ZSU23	2000
cegr02019_0002	89	336	255	340	259	2	SUV	5000
cegr02013_0009	1638	320	257	342	265	9	BMP2	3500
cegr02015_0009	255	307	253	327	259	9	BMP2	4000
cegr02019_0005	324	382	254	390	258	5	BTR70	5000
cegr01935_0001	923	283	252	299	256	1	PICKUP	4000
cegr02017_0011	22	265	258	281	264	11	T72	4500
cegr01935_0009	787	249	259	263	265	9	BMP2	4000
cegr01931_0005	1622	229	245	247	253	5	BTR70	3000
cegr02009_0006	1115	344	260	370	268	6	BRDM2	2500
cegr02009_0001	921	379	254	391	262	1	PICKUP	2500
cegr01939_0012	414	264	258	278	262	12	ZSU23	5000
cegr02005_0012	155	303	250	347	268	12	ZSU23	1500
cegr01931_0005	980	319	246	341	254	5	BTR70	3000
cegr01937_0006	804	282	253	294	257	6	BRDM2	4500
cegr02019_0005	770	311	252	321	256	5	BTR70	5000
cegr01925_0002	1562	317	248	353	260	2	SUV	1500
cegr02009_0001	1042	366	255	386	263	1	PICKUP	2500
cegr02005_0012	1069	394	244	436	262	12	ZSU23	1500
cegr02005_0002	1696	210	250	238	262	2	SUV	1500
cegr02017_0011	1346	275	257	291	263	11	T72	4500
cegr02011_0011	1695	374	256	394	264	11	T72	3000
cegr01931_0006	241	234	252	256	260	6	BRDM2	3000
cegr02015_0001	230	242	228	250	232	1	PICKUP	4000
cegr01933_0006	891	325	253	337	259	6	BRDM2	3500
cegr01939_0005	11	295	253	313	257	5	BTR70	5000
cegr02007_0005	663	315	254	357	266	5	BTR70	2000
cegr02017_0006	1677	335	258	349	262	6	BRDM2	4500
cegr02019_0005	1799	312	253	322	257	5	BTR70	5000
cegr02013_0013	442	256	254	278	262	13	2S3	3500
cegr01937_0011	1525	269	251	287	257	11	T72	4500
cegr01931_0012	1538	425	304	437	312	12	ZSU23	3000
cegr02005_0005	599	417	246	457	262	5	BTR70	1500
cegr01927_0002	876	302	253	328	263	2	SUV	2000
cegr02015_0011	668	249	253	267	261	11	T72	4000
cegr01937_0002	43	312	253	322	257	2	SUV	4500
cegr01937_0012	930	266	248	280	254	12	ZSU23	4500
cegr02019_0011	152	288	263	300	267	11	T72	5000
cegr02009_0001	492	256	255	264	263	1	PICKUP	2500
cegr01929_0002	262	350	254	370	262	2	SUV	2500
cegr02003_0011	1015	319	249	389	273	11	T72	1000
cegr02005_0011	476	207	253	247	269	11	T72	1500
cegr02013_0013	297	227	256	243	264	13	2S3	3500
cegr02005_0011	715	205	250	251	266	11	T72	1500
cegr01929_0005	1137	301	263	331	273	5	BTR70	2500
cegr01927_0002	1326	396	255	410	265	2	SUV	2000
cegr01927_0006	572	310	245	340	255	6	BRDM2	2000
cegr02015_0009	138	280	253	300	259	9	BMP2	4000
cegr01937_0011	912	284	251	300	257	11	T72	4500
cegr01925_0002	1049	344	242	378	254	2	SUV	1500
cegr02019_0001	346	274	259	286	263	1	PICKUP	5000
cegr01935_0012	1743	337	274	353	280	12	ZSU23	4000
cegr02013_0013	116	257	256	279	264	13	2S3	3500
cegr01925_0006	349	363	246	403	260	6	BRDM2	1500
cegr02019_0013	1257	325	257	341	263	13	2S3	5000
cegr01937_0012	1126	273	248	285	254	12	ZSU23	4500
cegr01937_0009	1661	317	246	329	252	9	BMP2	4500
cegr02011_0002	1391	390	257	400	263	2	SUV	3000
cegr02009_0001	816	353	254	373	262	1	PICKUP	2500
cegr02011_0012	50	275	254	291	262	12	ZSU23	3000
cegr01937_0006	420	228	251	242	255	6	BRDM2	4500
cegr01925_0005	929	365	241	421	257	5	BTR70	1500
cegr02011_0011	390	319	255	343	263	11	T72	3000
cegr02013_0012	639	353	254	373	260	12	ZSU23	3500
cegr01925_0009	1321	356	248	410	266	9	BMP2	1500
cegr02013_0002	1226	338	260	348	266	2	SUV	3500
cegr02009_0011	1412	353	247	381	257	11	T72	2500
cegr02003_0012	1316	349	265	419	291	12	ZSU23	1000
cegr02007_0011	75	342	255	382	267	11	T72	2000
cegr02005_0009	238	311	240	361	258	9	BMP2	1500
cegr01931_0011	527	280	272	300	280	11	T72	3000
cegr01933_0011	1499	388	253	410	259	11	T72	3500
cegr02017_0005	1517	295	258	313	262	5	BTR70	4500
cegr02003_0006	23	488	236	516	258	6	BRDM2	1000
cegr01931_0009	1376	232	254	256	262	9	BMP2	3000
cegr02005_0009	1115	189	239	211	257	9	BMP2	1500
cegr01925_0005	609	197	239	233	255	5	BTR70	1500
cegr01935_0011	1406	272	255	288	261	11	T72	4000
cegr02015_0009	1	254	254	270	260	9	BMP2	4000
cegr02019_0001	62	248	258	258	262	1	PICKUP	5000
cegr01923_0001	467	207	249	263	267	1	PICKUP	1000
cegr01935_0009	577	261	260	279	266	9	BMP2	4000
cegr02011_0013	1483	300	252	326	262	13	2S3	3000
cegr02011_0002	445	335	256	351	262	2	SUV	3000
cegr02003_0011	27	430	246	500	270	11	T72	1000
cegr01929_0012	130	402	256	420	266	12	ZSU23	2500
cegr01935_0005	722	253	267	269	273	5	BTR70	4000
cegr02003_0006	731	171	232	235	254	6	BRDM2	1000
cegr02015_0009	185	293	253	311	259	9	BMP2	4000
cegr01923_0013	151	364	239	444	269	13	2S3	1000
cegr02019_0001	1713	287	258	299	262	1	PICKUP	5000
cegr02011_0009	54	258	249	276	257	9	BMP2	3000
cegr02007_0011	344	252	255	292	267	11	T72	2000
cegr01937_0005	942	307	256	323	260	5	BTR70	4500
cegr01937_0009	1265	248	244	260	250	9	BMP2	4500
cegr01931_0006	18	297	253	309	261	6	BRDM2	3000
cegr01935_0002	1308	269	249	271	251	2	SUV	4000
cegr02009_0001	1091	345	257	369	265	1	PICKUP	2500
cegr02009_0005	200	371	254	397	264	5	BTR70	2500
cegr02011_0001	1747	375	257	393	263	1	PICKUP	3000
cegr01929_0006	1713	258	254	270	262	6	BRDM2	2500
cegr02009_0013	969	388	249	412	261	13	2S3	2500
cegr02019_0013	174	340	258	352	264	13	2S3	5000
cegr01923_0013	1324	431	238	483	268	13	2S3	1000
cegr02017_0002	1202	352	258	362	262	2	SUV	4500
cegr02011_0001	495	373	256	391	262	1	PICKUP	3000
cegr02003_0011	1075	328	249	404	273	11	T72	1000
cegr01929_0001	1755	304	256	328	264	1	PICKUP	2500
cegr02007_0013	247	239	250	265	264	13	2S3	2000
cegr01927_0005	111	370	246	410	258	5	BTR70	2000
cegr02015_0005	146	291	249	305	255	5	BTR70	4000
cegr01931_0002	816	326	251	342	257	2	SUV	3000
cegr02005_0011	71	384	252	438	268	11	T72	1500
cegr01931_0011	730	281	272	303	280	11	T72	3000
cegr01927_0002	1160	388	253	406	263	2	SUV	2000
cegr01939_0012	1559	259	258	273	262	12	ZSU23	5000
cegr01937_0012	468	210	250	218	256	12	ZSU23	4500
cegr02009_0009	837	241	250	255	260	9	BMP2	2500
cegr02007_0001	803	250	255	280	263	1	PICKUP	2000
cegr01939_0005	24	293	253	311	257	5	BTR70	5000
cegr01923_0001	986	445	255	505	273	1	PICKUP	1000
cegr01931_0002	1311	258	253	276	259	2	SUV	3000
cegr01923_0006	1659	145	236	203	258	6	BRDM2	1000
cegr02019_0011	644	315	263	329	267	11	T72	5000
cegr01939_0002	1235	351	249	355	253	2	SUV	5000
cegr02009_0006	1327	270	258	292	266	6	BRDM2	2500
cegr01927_0011	625	223	256	243	268	11	T72	2000
cegr02005_0002	736	234	246	266	258	2	SUV	1500
cegr02007_0011	591	218	255	240	267	11	T72	2000
cegr02005_0006	818	312	244	354	258	6	BRDM2	1500
cegr02017_0013	1313	287	245	305	251	13	2S3	4500
cegr01929_0011	1433	384	255	416	265	11	T72	2500
cegr01935_0001	57	263	253	279	257	1	PICKUP	4000
cegr02005_0012	964	421	243	443	261	12	ZSU23	1500
cegr02007_0006	681	338	253	370	265	6	BRDM2	2000
cegr02005_0005	1755	335	248	393	264	5	BTR70	1500
cegr01935_0012	735	284	275	300	281	12	ZSU23	4000
cegr01931_0011	1305	408	271	422	279	11	T72	3000
cegr01927_0002	1636	291	256	317	266	2	SUV	2000
cegr01931_0006	840	301	253	313	261	6	BRDM2	3000
cegr01929_0002	1227	380	253	390	261	2	SUV	2500
cegr02015_0011	1254	292	251	314	260	11	T72	4000
cegr02007_0002	516	246	250	264	260	2	SUV	2000
cegr02005_0002	191	360	252	394	264	2	SUV	1500
cegr02007_0002	86	361	252	387	262	2	SUV	2000
cegr02013_0006	1353	330	252	348	258	6	BRDM2	3500
cegr01923_0013	1618	243	246	321	276	13	2S3	1000
cegr02013_0002	76	316	260	330	266	2	SUV	3500
cegr01927_0011	210	331	256	369	268	11	T72	2000
cegr01933_0006	270	265	253	283	259	6	BRDM2	3500
cegr02015_0001	533	307	228	321	232	1	PICKUP	4000
cegr01923_0002	762	203	242	251	260	2	SUV	1000
cegr02011_0009	2	257	249	269	257	9	BMP2	3000
cegr01937_0001	1041	287	254	293	258	1	PICKUP	4500
cegr02003_0011	468	182	259	260	283	11	T72	1000
cegr02009_0005	57	372	255	396	265	5	BTR70	2500
cegr02019_0005	110	362	253	380	257	5	BTR70	5000
cegr01927_0012	332	241	243	271	255	12	ZSU23	2000
cegr02007_0006	1019	240	249	260	259	6	BRDM2	2000
cegr02019_0005	888	313	252	327	256	5	BTR70	5000
cegr02011_0005	1630	371	254	393	262	5	BTR70	3000
cegr01923_0012	837	457	227	507	253	12	ZSU23	1000
cegr02007_0005	574	364	253	406	265	5	BTR70	2000
cegr01937_0009	1484	290	245	306	251	9	BMP2	4500
cegr01931_0005	806	264	245	292	253	5	BTR70	3000
cegr01929_0012	796	299	259	327	269	12	ZSU23	2500
cegr01925_0009	36	426	247	460	265	9	BMP2	1500
cegr01931_0005	327	286	247	314	255	5	BTR70	3000
cegr02019_0013	293	327	258	343	264	13	2S3	5000
cegr02015_0013	1075	315	258	335	266	13	2S3	4000
cegr01929_0013	1217	365	252	387	264	13	2S3	2500
cegr01927_0005	478	239	243	277	255	5	BTR70	2000
cegr01933_0005	780	279	251	303	257	5	BTR70	3500
cegr01929_0002	962	306	253	326	261	2	SUV	2500
cegr01925_0013	775	389	249	437	269	13	2S3	1500
cegr02017_0005	505	318	257	336	261	5	BTR70	4500
cegr02007_0002	1109	373	251	397	261	2	SUV	2000
cegr01925_0006	1593	329	250	373	264	6	BRDM2	1500
cegr02015_0005	672	376	251	390	257	5	BTR70	4000
cegr02003_0013	116	111	253	155	283	13	2S3	1000
cegr02009_0013	730	355	248	385	260	13	2S3	2500
cegr02009_0005	1460	275	255	309	265	5	BTR70	2500
cegr01939_0002	52	325	250	335	254	2	SUV	5000
cegr02011_0002	1234	364	257	380	263	2	SUV	3000
cegr02009_0012	392	355	250	383	260	12	ZSU23	2500
cegr02013_0002	1712	233	259	245	265	2	SUV	3500
cegr01931_0005	1379	253	247	281	255	5	BTR70	3000
cegr02013_0013	1289	223	256	241	264	13	2S3	3500
cegr02007_0001	837	268	254	298	262	1	PICKUP	2000
cegr01927_0011	1070	338	252	378	264	11	T72	2000
cegr02013_0012	230	277	254	287	262	12	ZSU23	3500
cegr02013_0013	1225	227	256	237	264	13	2S3	3500
cegr02015_0001	44	255	228	269	232	1	PICKUP	4000
cegr01931_0009	604	256	252	282	260	9	BMP2	3000
cegr02007_0005	389	421	251	443	263	5	BTR70	2000
cegr01925_0013	714	408	247	450	267	13	2S3	1500
cegr01937_0006	993	239	252	253	256	6	BRDM2	4500
cegr01937_0009	632	317	245	331	251	9	BMP2	4500
cegr01935_0009	1235	337	260	351	266	9	BMP2	4000
cegr02019_0006	1466	293	252	305	256	6	BRDM2	5000
cegr02011_0006	1436	370	261	390	269	6	BRDM2	3000
cegr02017_0012	1584	376	255	392	261	12	ZSU23	4500
cegr01933_0009	434	226	280	244	288	9	BMP2	3500
cegr02015_0009	1151	257	253	275	259	9	BMP2	4000
cegr02019_0005	541	340	253	356	257	5	BTR70	5000
cegr01927_0011	1487	400	256	438	268	11	T72	2000
cegr02005_0011	739	210	250	258	266	11	T72	1500
cegr02013_0001	1566	354	239	370	243	1	PICKUP	3500
cegr01929_0012	1670	331	256	357	266	12	ZSU23	2500
cegr01927_0011	263	308	256	346	268	11	T72	2000
cegr01923_0005	1660	158	243	244	267	5	BTR70	1000
cegr01935_0009	341	313	260	333	266	9	BMP2	4000
cegr02007_0012	573	326	259	362	271	12	ZSU23	2000
cegr02009_0001	389	262	256	280	264	1	PICKUP	2500
cegr01937_0002	1399	271	254	273	256	2	SUV	4500
cegr01933_0012	1768	320	286	336	294	12	ZSU23	3500
cegr01925_0011	33	423	247	461	263	11	T72	1500
cegr01929_0013	1267	365	252	379	264	13	2S3	2500
cegr01927_0005	1236	404	245	420	257	5	BTR70	2000
cegr02005_0013	831	386	254	436	274	13	2S3	1500
cegr01931_0005	746	247	245	273	253	5	BTR70	3000
cegr02017_0001	99	207	249	213	253	1	PICKUP	4500
cegr02007_0013	673	393	248	419	262	13	2S3	2000
cegr02015_0005	329	298	249	318	255	5	BTR70	4000
cegr02011_0009	1392	311	249	335	257	9	BMP2	3000
cegr01935_0001	1696	319	251	325	255	1	PICKUP	4000
cegr02015_0001	1614	324	228	330	232	1	PICKUP	4000
cegr01927_0009	1537	214	251	246	265	9	BMP2	2000
cegr02017_0013	1405	307	247	323	253	13	2S3	4500
cegr02003_0006	588	104	235	132	257	6	BRDM2	1000
cegr02005_0005	469	425	246	461	262	5	BTR70	1500
cegr01939_0002	1207	351	249	355	253	2	SUV	5000
cegr02013_0005	1612	328	256	352	262	5	BTR70	3500
cegr02013_0009	487	356	258	378	266	9	BMP2	3500
cegr02011_0001	798	361	256	381	262	1	PICKUP	3000
cegr01937_0012	982	272	248	284	254	12	ZSU23	4500
cegr01923_0001	319	148	255	168	273	1	PICKUP	1000
cegr02007_0009	1501	392	247	422	261	9	BMP2	2000
cegr02003_0002	1468	407	252	457	272	2	SUV	1000
cegr01927_0009	78	305	255	345	269	9	BMP2	2000
cegr02009_0001	935	379	255	389	263	1	PICKUP	2500
cegr01925_0006	869	192	248	228	262	6	BRDM2	1500
cegr02015_0001	1621	324	228	330	232	1	PICKUP	4000
cegr02019_0009	508	351	262	363	268	9	BMP2	5000
cegr02003_0001	218	192	245	222	263	1	PICKUP	1000
cegr01925_0002	1443	374	247	402	259	2	SUV	1500
cegr01927_0002	1122	378	252	400	262	2	SUV	2000
cegr01933_0012	1481	382	285	400	293	12	ZSU23	3500
cegr02019_0006	195	295	253	307	257	6	BRDM2	5000
cegr01933_0002	1081	348	249	354	255	2	SUV	3500
cegr02003_0005	444	331	234	413	258	5	BTR70	1000
cegr01929_0006	1116	299	254	323	262	6	BRDM2	2500
cegr01933_0012	460	328	285	344	293	12	ZSU23	3500
cegr02009_0013	469	275	245	307	257	13	2S3	2500
cegr02005_0011	1076	343	246	395	262	11	T72	1500
cegr02005_0012	267	226	248	272	266	12	ZSU23	1500
cegr02011_0001	616	397	256	403	262	1	PICKUP	3000
cegr01933_0001	3	289	255	307	259	1	PICKUP	3500
cegr02019_0006	1001	295	253	307	257	6	BRDM2	5000
cegr01939_0011	620	281	251	297	255	11	T72	5000
cegr02015_0006	1202	335	260	349	266	6	BRDM2	4000
cegr02015_0013	189	295	258	313	266	13	2S3	4000
cegr01933_0006	1219	254	253	272	259	6	BRDM2	3500
cegr02011_0013	893	343	253	369	263	13	2S3	3000
cegr02015_0012	1055	296	254	314	260	12	ZSU23	4000
cegr01931_0009	1271	263	254	289	262	9	BMP2	3000
cegr02017_0013	1587	338	245	350	251	13	2S3	4500
cegr01935_0005	464	262	269	282	275	5	BTR70	4000
cegr01939_0005	665	295	252	313	256	5	BTR70	5000
cegr02013_0006	1222	357	252	365	258	6	BRDM2	3500
cegr02015_0001	89	245	230	259	234	1	PICKUP	4000
cegr01925_0013	1471	206	247	252	267	13	2S3	1500
cegr01925_0009	1096	457	244	479	262	9	BMP2	1500
cegr02013_0002	1491	282	260	296	266	2	SUV	3500
cegr01933_0011	531	288	253	304	259	11	T72	3500
cegr02017_0002	790	295	256	299	260	2	SUV	4500
cegr01925_0002	759	210	243	234	255	2	SUV	1500
cegr02015_0001	1336	260	227	274	231	1	PICKUP	4000
cegr01931_0012	1422	422	304	438	312	12	ZSU23	3000
cegr02003_0006	1487	170	244	234	266	6	BRDM2	1000
cegr02003_0001	1505	281	243	339	261	1	PICKUP	1000
cegr01931_0012	658	288	305	304	313	12	ZSU23	3000
cegr02003_0001	1632	364	244	418	262	1	PICKUP	1000
cegr02015_0012	283	267	254	279	260	12	ZSU23	4000
cegr01929_0012	299	400	258	418	268	12	ZSU23	2500
cegr01927_0005	1472	338	246	382	258	5	BTR70	2000
cegr02009_0011	978	243	247	271	257	11	T72	2500
cegr02005_0005	112	227	242	277	258	5	BTR70	1500
cegr01929_0005	1258	325	263	337	273	5	BTR70	2500
cegr01925_0001	902	247	253	283	265	1	PICKUP	1500
cegr01933_0011	1005	367	251	389	257	11	T72	3500
cegr01925_0005	132	395	245	437	261	5	BTR70	1500
cegr01925_0006	1002	178	244	206	258	6	BRDM2	1500
cegr01929_0006	615	357	256	381	264	6	BRDM2	2500
cegr01937_0009	806	312	247	326	253	9	BMP2	4500
cegr02017_0002	381	334	257	344	261	2	SUV	4500
cegr02005_0011	302	266	254	320	270	11	T72	1500
cegr01927_0002	730	257	253	279	263	2	SUV	2000
cegr02007_0012	1096	236	256	270	268	12	ZSU23	2000
cegr01933_0009	125	308	281	330	289	9	BMP2	3500
cegr02015_0009	497	336	255	350	261	9	BMP2	4000
cegr02007_0013	1265	236	250	254	264	13	2S3	2000
cegr02011_0011	1123	303	254	329	262	11	T72	3000
cegr01939_0006	23	312	251	320	255	6	BRDM2	5000
cegr02015_0011	524	270	254	291	261	11	T72	4000
cegr01927_0011	461	250	256	284	268	11	T72	2000
cegr02003_0011	1606	335	264	415	288	11	T72	1000
cegr02003_0001	1147	154	256	202	274	1	PICKUP	1000
cegr02017_0011	1200	293	258	309	264	11	T72	4500
cegr02015_0011	161	325	254	342	262	11	T72	4000
cegr01925_0002	1518	340	248	374	260	2	SUV	1500
cegr01929_0002	1142	364	253	380	261	2	SUV	2500
cegr02007_0013	210	239	250	257	264	13	2S3	2000
cegr02011_0006	1652	385	261	403	269	6	BRDM2	3000
cegr02015_0013	1625	281	256	299	264	13	2S3	4000
cegr01925_0012	1041	460	237	484	255	12	ZSU23	1500
cegr01937_0006	895	261	252	275	256	6	BRDM2	4500
cegr01927_0001	1400	265	245	281	253	1	PICKUP	2000
cegr02011_0012	664	356	254	378	262	12	ZSU23	3000
cegr02017_0005	1499	298	258	316	262	5	BTR70	4500
cegr02007_0005	1777	272	251	314	263	5	BTR70	2000
cegr01929_0001	858	374	256	392	264	1	PICKUP	2500
cegr01923_0006	1233	460	233	510	255	6	BRDM2	1000
cegr01931_0009	1680	258	252	284	260	9	BMP2	3000
cegr02005_0006	171	353	250	397	264	6	BRDM2	1500
cegr02009_0005	1398	300	256	334	266	5	BTR70	2500
cegr01933_0009	962	319	281	341	289	9	BMP2	3500
cegr02013_0005	406	362	255	380	261	5	BTR70	3500
cegr02009_0006	1077	356	260	382	268	6	BRDM2	2500
cegr01925_0013	1377	188	249	228	269	13	2S3	1500
cegr01935_0012	1380	333	273	351	279	12	ZSU23	4000
cegr02009_0012	66	363	247	383	257	12	ZSU23	2500
cegr01927_0005	803	259	241	301	253	5	BTR70	2000
cegr01923_0006	188	317	227	381	249	6	BRDM2	1000
cegr02019_0009	1783	323	261	339	267	9	BMP2	5000
cegr01931_0011	1695	315	272	341	280	11	T72	3000
cegr01935_0006	892	337	248	347	254	6	BRDM2	4000
cegr02009_0006	1106	347	260	373	268	6	BRDM2	2500
cegr02019_0011	751	326	264	342	268	11	T72	5000
cegr02011_0002	658	284	257	298	263	2	SUV	3000
cegr01927_0011	1357	420	255	442	267	11	T72	2000
cegr01927_0009	10	341	256	379	270	9	BMP2	2000
cegr02011_0009	840	304	250	328	258	9	BMP2	3000
cegr02019_0013	1591	328	258	344	264	13	2S3	5000
cegr02005_0006	1182	371	250	413	264	6	BRDM2	1500
cegr01927_0012	1520	249	243	281	255	12	ZSU23	2000
cegr01939_0011	109	242	253	258	257	11	T72	5000
cegr01927_0005	1039	353	243	395	255	5	BTR70	2000
cegr02007_0001	1158	369	255	389	265	1	PICKUP	2000
cegr02015_0002	101	346	259	354	263	2	SUV	4000
cegr02013_0009	929	280	255	300	263	9	BMP2	3500
cegr01923_0011	1341	396	255	474	279	11	T72	1000
cegr02019_0006	993	297	253	309	257	6	BRDM2	5000
cegr01925_0013	842	359	250	411	270	13	2S3	1500
cegr01931_0001	1300	238	252	254	258	1	PICKUP	3000
cegr01931_0011	1525	367	271	393	279	11	T72	3000
cegr02019_0011	1733	294	264	310	268	11	T72	5000
cegr01939_0001	103	296	254	308	258	1	PICKUP	5000
cegr02007_0002	129	345	253	371	263	2	SUV	2000
cegr01923_0006	1331	497	238	533	260	6	BRDM2	1000
cegr02009_0009	1373	357	253	375	263	9	BMP2	2500
cegr02015_0009	80	268	253	288	259	9	BMP2	4000
cegr01931_0002	746	305	250	321	256	2	SUV	3000
cegr02009_0009	1781	261	254	293	264	9	BMP2	2500
cegr01927_0006	1295	243	245	259	255	6	BRDM2	2000
cegr02007_0011	1372	381	254	411	266	11	T72	2000
cegr02005_0002	831	289	243	323	255	2	SUV	1500
cegr02011_0002	93	390	256	400	262	2	SUV	3000
cegr01927_0009	762	358	253	392	267	9	BMP2	2000
cegr02013_0013	103	261	256	283	264	13	2S3	3500
cegr02009_0012	284	381	249	399	259	12	ZSU23	2500
cegr01935_0001	1687	320	251	324	255	1	PICKUP	4000
cegr01939_0012	918	317	258	329	262	12	ZSU23	5000
cegr02013_0012	967	363	253	383	261	12	ZSU23	3500
cegr02013_0012	1409	278	253	290	261	12	ZSU23	3500
cegr01939_0002	931	317	249	327	253	2	SUV	5000
cegr02009_0011	1324	331	247	363	257	11	T72	2500
cegr02019_0011	1116	356	265	366	269	11	T72	5000
cegr01929_0006	107	260	253	272	261	6	BRDM2	2500
cegr02013_0006	230	357	252	365	258	6	BRDM2	3500
cegr01939_0009	319	339	253	355	259	9	BMP2	5000
cegr02011_0013	884	346	252	372	262	13	2S3	3000
cegr02017_0005	638	294	258	308	262	5	BTR70	4500
cegr01935_0005	649	253	267	261	273	5	BTR70	4000
cegr01929_0005	276	305	264	331	274	5	BTR70	2500
cegr01925_0005	1789	203	239	245	255	5	BTR70	1500
cegr02017_0006	1394	335	258	349	262	6	BRDM2	4500
cegr01939_0012	1026	303	257	317	261	12	ZSU23	5000
cegr01933_0002	424	233	251	243	257	2	SUV	3500
cegr01939_0011	41	253	253	269	257	11	T72	5000
cegr02011_0002	788	281	257	287	263	2	SUV	3000
cegr02007_0013	770	404	249	424	263	13	2S3	2000
cegr01929_0006	445	359	254	379	262	6	BRDM2	2500
cegr01927_0012	516	238	244	264	256	12	ZSU23	2000
cegr02005_0002	1273	415	250	437	262	2	SUV	1500
cegr01927_0009	56	317	255	357	269	9	BMP2	2000
cegr02007_0011	721	225	255	261	267	11	T72	2000
cegr01931_0006	1176	215	252	237	260	6	BRDM2	3000
cegr02017_0011	982	316	258	334	264	11	T72	4500
cegr02009_0012	1564	322	254	348	264	12	ZSU23	2500
cegr02019_0013	1286	329	256	343	262	13	2S3	5000
cegr01923_0006	58	182	229	246	251	6	BRDM2	1000
cegr01927_0009	1503	207	252	235	266	9	BMP2	2000
cegr02011_0005	1617	374	254	394	262	5	BTR70	3000
cegr02011_0006	1641	387	261	405	269	6	BRDM2	3000
cegr01933_0002	250	265	250	279	256	2	SUV	3500
cegr01931_0005	759	249	245	277	253	5	BTR70	3000
cegr01937_0002	235	285	253	297	257	2	SUV	4500
cegr01925_0012	202	198	236	236	254	12	ZSU23	1500
cegr01925_0011	426	234	253	288	269	11	T72	1500
cegr02003_0005	729	343	243	423	267	5	BTR70	1000
cegr02007_0011	1274	384	254	408	266	11	T72	2000
cegr02013_0013	955	300	255	322	263	13	2S3	3500
cegr01927_0001	1634	338	244	368	252	1	PICKUP	2000
cegr02003_0009	79	238	227	316	253	9	BMP2	1000
cegr01935_0001	1650	318	251	326	255	1	PICKUP	4000
cegr02017_0006	1566	335	258	349	262	6	BRDM2	4500
cegr02013_0001	215	293	239	299	243	1	PICKUP	3500
cegr01925_0001	387	339	258	381	270	1	PICKUP	1500
cegr02009_0009	876	241	250	261	260	9	BMP2	2500
cegr01933_0006	1083	304	254	322	260	6	BRDM2	3500
cegr02007_0001	793	246	255	274	263	1	PICKUP	2000
cegr01939_0001	633	305	253	317	257	1	PICKUP	5000
cegr01933_0005	614	325	251	349	257	5	BTR70	3500
cegr02013_0006	1763	240	251	256	257	6	BRDM2	3500
cegr02013_0013	400	244	255	266	263	13	2S3	3500
cegr02005_0009	1526	357	242	407	260	9	BMP2	1500
cegr02005_0011	395	223	254	275	270	11	T72	1500
cegr01939_0005	601	283	252	301	256	5	BTR70	5000
cegr02009_0005	1695	255	253	275	263	5	BTR70	2500
cegr02005_0001	1427	420	248	442	260	1	PICKUP	1500
cegr02011_0001	484	369	256	389	262	1	PICKUP	3000
cegr01923_0011	583	163	264	243	288	11	T72	1000
cegr02013_0002	107	309	260	323	266	2	SUV	3500
cegr01923_0002	928	327	238	377	256	2	SUV	1000
cegr01929_0006	305	292	254	318	262	6	BRDM2	2500
cegr02019_0011	188	286	263	298	267	11	T72	5000
cegr02019_0013	49	339	258	351	264	13	2S3	5000
cegr01935_0001	377	244	253	256	257	1	PICKUP	4000
cegr02015_0013	159	303	259	321	267	13	2S3	4000
cegr02005_0005	780	297	249	355	265	5	BTR70	1500
cegr02013_0012	778	382	252	394	260	12	ZSU23	3500
cegr01933_0009	1199	325	281	345	289	9	BMP2	3500
cegr02019_0005	1164	373	254	389	258	5	BTR70	5000
cegr02007_0012	987	208	259	234	271	12	ZSU23	2000
cegr01925_0005	1735	194	240	226	256	5	BTR70	1500
cegr01925_0002	1722	242	248	278	260	2	SUV	1500
cegr02007_0012	365	387	258	405	270	12	ZSU23	2000
cegr01929_0013	1069	400	251	430	263	13	2S3	2500
cegr01933_0006	757	283	253	301	259	6	BRDM2	3500
cegr01925_0013	1647	281	246	331	266	13	2S3	1500
cegr01923_0011	947	116	258	192	282	11	T72	1000
cegr02017_0002	1590	326	257	338	261	2	SUV	4500
cegr01925_0002	420	238	249	272	261	2	SUV	1500
cegr02015_0013	843	325	258	339	266	13	2S3	4000
cegr01939_0006	1334	348	253	362	257	6	BRDM2	5000
cegr01931_0005	280	302	247	330	255	5	BTR70	3000
cegr02003_0011	515	155	259	227	283	11	T72	1000
cegr01933_0001	976	314	255	330	259	1	PICKUP	3500
cegr01925_0001	1294	438	255	452	267	1	PICKUP	1500
cegr02013_0006	420	322	252	340	258	6	BRDM2	3500
cegr02009_0011	200	363	248	387	258	11	T72	2500
cegr01925_0006	496	417	249	441	263	6	BRDM2	1500
cegr02019_0002	1181	324	255	334	259	2	SUV	5000
cegr02015_0013	683	283	258	301	266	13	2S3	4000
cegr01935_0012	1023	274	275	288	281	12	ZSU23	4000
cegr02005_0002	662	211	246	235	258	2	SUV	1500
cegr01927_0011	936	286	253	322	265	11	T72	2000
cegr02015_0005	1034	321	252	341	258	5	BTR70	4000
cegr02007_0013	1743	397	249	425	263	13	2S3	2000
cegr02015_0013	1436	246	258	260	266	13	2S3	4000
cegr02013_0001	833	400	240	414	244	1	PICKUP	3500
cegr02017_0006	1050	353	259	361	263	6	BRDM2	4500
cegr01931_0011	490	286	272	308	280	11	T72	3000
cegr02019_0002	532	274	255	284	259	2	SUV	5000
cegr01933_0002	620	238	251	250	257	2	SUV	3500
cegr01935_0002	399	266	248	272	252	2	SUV	4000
cegr02019_0001	1172	252	258	264	262	1	PICKUP	5000
cegr01929_0006	1030	263	254	287	262	6	BRDM2	2500
cegr01937_0012	281	213	249	225	255	12	ZSU23	4500
cegr01925_0013	1674	299	246	347	266	13	2S3	1500
cegr02005_0005	1653	402	246	448	262	5	BTR70	1500
cegr02019_0013	1430	342	257	350	263	13	2S3	5000
cegr01935_0002	1028	321	248	333	252	2	SUV	4000
cegr01931_0009	421	229	252	241	260	9	BMP2	3000
cegr02017_0006	427	292	257	304	261	6	BRDM2	4500
cegr02007_0002	1122	376	251	400	261	2	SUV	2000
cegr01925_0002	989	318	242	350	254	2	SUV	1500
cegr01935_0001	555	287	252	303	256	1	PICKUP	4000
cegr01935_0012	210	351	273	361	279	12	ZSU23	4000
cegr01923_0013	736	172	237	248	267	13	2S3	1000
cegr02003_0009	1340	173	231	251	257	9	BMP2	1000
cegr02003_0011	1128	348	248	426	272	11	T72	1000
cegr02017_0012	638	356	255	370	261	12	ZSU23	4500
cegr02007_0013	197	240	250	258	264	13	2S3	2000
cegr01923_0013	629	115	237	171	267	13	2S3	1000
cegr02015_0013	1545	259	257	279	265	13	2S3	4000
cegr01929_0013	1078	396	250	428	262	13	2S3	2500
cegr02017_0011	1493	264	257	278	263	11	T72	4500
cegr01925_0012	1721	177	238	209	256	12	ZSU23	1500
cegr01925_0011	181	372	250	426	266	11	T72	1500
cegr02013_0006	600	260	251	278	257	6	BRDM2	3500
cegr01933_0005	1291	321	251	345	257	5	BTR70	3500
cegr01935_0001	1416	260	252	276	256	1	PICKUP	4000
cegr02013_0001	52	310	240	326	244	1	PICKUP	3500
cegr02019_0013	1104	303	257	319	263	13	2S3	5000
cegr02007_0002	1023	350	252	376	262	2	SUV	2000
cegr01923_0009	47	482	246	530	274	9	BMP2	1000
cegr02013_0012	1147	318	254	338	262	12	ZSU23	3500
cegr02005_0006	521	186	245	206	259	6	BRDM2	1500
cegr01929_0002	1196	374	254	388	262	2	SUV	2500
cegr02011_0011	394	318	255	342	263	11	T72	3000
cegr02013_0005	339	373	255	381	261	5	BTR70	3500
cegr02009_0002	301	314	261	334	269	2	SUV	2500
cegr02003_0013	421	290	242	362	272	13	2S3	1000
cegr02003_0002	1549	339	253	391	273	2	SUV	1000
cegr02007_0009	1120	244	243	282	257	9	BMP2	2000
cegr01935_0001	1042	255	253	271	257	1	PICKUP	4000
cegr02003_0006	1149	489	236	527	258	6	BRDM2	1000
cegr01937_0012	357	213	249	221	255	12	ZSU23	4500
cegr01939_0006	1378	358	252	370	256	6	BRDM2	5000
cegr01927_0002	1691	274	255	300	265	2	SUV	2000
cegr01927_0012	1118	408	241	434	253	12	ZSU23	2000
cegr02011_0009	1765	357	251	379	259	9	BMP2	3000
cegr02011_0011	360	326	255	352	263	11	T72	3000
cegr01929_0012	512	363	259	389	269	12	ZSU23	2500
cegr02009_0005	129	385	255	397	265	5	BTR70	2500
cegr01931_0011	1186	394	269	416	277	11	T72	3000
cegr02019_0012	320	164	267	178	271	12	ZSU23	5000
cegr02017_0006	976	352	259	358	263	6	BRDM2	4500
cegr02017_0009	848	312	259	322	265	9	BMP2	4500
cegr02007_0005	500	402	253	436	265	5	BTR70	2000
cegr02017_0011	153	279	257	297	263	11	T72	4500
cegr02007_0009	595	339	247	379	261	9	BMP2	2000
cegr02007_0009	885	237	245	269	259	9	BMP2	2000
cegr02003_0011	1770	247	264	327	288	11	T72	1000
cegr02013_0005	168	339	255	363	261	5	BTR70	3500
cegr01923_0011	1393	431	257	505	281	11	T72	1000
cegr02015_0005	906	353	252	373	258	5	BTR70	4000
cegr02005_0013	1085	236	255	282	275	13	2S3	1500
cegr02017_0006	445	288	257	300	261	6	BRDM2	4500
cegr01939_0002	241	295	250	305	254	2	SUV	5000
cegr01937_0001	443	341	253	353	257	1	PICKUP	4500
cegr02007_0009	1414	366	246	402	260	9	BMP2	2000
cegr02009_0013	1408	275	247	299	259	13	2S3	2500
cegr01933_0009	1715	217	279	227	287	9	BMP2	3500
cegr01927_0005	511	233	243	267	255	5	BTR70	2000
cegr01925_0006	1194	296	245	336	259	6	BRDM2	1500
cegr02007_0009	806	259	244	297	258	9	BMP2	2000
cegr01931_0012	408	338	304	360	312	12	ZSU23	3000
cegr02005_0013	1135	218	256	256	276	13	2S3	1500
cegr01925_0012	1306	369	238	415	254	12	ZSU23	1500
cegr02017_0005	1107	358	260	370	264	5	BTR70	4500
cegr02007_0002	1764	271	251	297	261	2	SUV	2000
cegr02013_0001	1581	357	240	375	244	1	PICKUP	3500
cegr01923_0012	1388	187	221	255	247	12	ZSU23	1000
cegr01939_0009	1098	328	252	344	258	9	BMP2	5000
cegr01929_0011	415	425	256	449	266	11	T72	2500
cegr01925_0006	394	391	246	425	260	6	BRDM2	1500
cegr01937_0011	1790	241	250	251	256	11	T72	4500
cegr02005_0009	98	229	237	281	255	9	BMP2	1500
cegr02005_0002	1068	406	245	434	257	2	SUV	1500
cegr02015_0013	916	336	257	346	265	13	2S3	4000
cegr02017_0005	724	293	257	299	261	5	BTR70	4500
cegr01923_0013	1547	299	248	377	278	13	2S3	1000
cegr02013_0012	874	381	253	395	261	12	ZSU23	3500
cegr01923_0005	515	141	243	225	267	5	BTR70	1000
cegr01935_0006	425	262	248	276	254	6	BRDM2	4000
cegr02013_0013	1095	249	256	271	264	13	2S3	3500
cegr01925_0013	1192	195	251	237	271	13	2S3	1500
cegr01925_0011	1390	423	243	465	259	11	T72	1500
cegr01933_0011	1713	324	254	346	260	11	T72	3500
cegr02015_0006	20	259	259	273	265	6	BRDM2	4000
cegr02003_0001	1377	209	245	265	263	1	PICKUP	1000
cegr02013_0013	656	323	254	343	262	13	2S3	3500
cegr01931_0011	1242	403	270	421	278	11	T72	3000
cegr02013_0006	626	254	251	270	257	6	BRDM2	3500
cegr02019_0001	1013	250	258	258	262	1	PICKUP	5000
cegr02007_0005	674	309	254	351	266	5	BTR70	2000
cegr02007_0012	813	221	260	253	272	12	ZSU23	2000
cegr01923_0006	904	123	229	179	251	6	BRDM2	1000
cegr02019_0011	428	291	263	305	267	11	T72	5000
cegr01923_0009	1193	432	254	506	282	9	BMP2	1000
cegr02003_0011	503	161	259	235	283	11	T72	1000
cegr02007_0006	164	269	249	301	259	6	BRDM2	2000
cegr01929_0013	79	361	251	377	263	13	2S3	2500
cegr01923_0005	1759	114	239	180	263	5	BTR70	1000
cegr01933_0012	647	323	286	339	294	12	ZSU23	3500
cegr01933_0006	935	332	253	338	259	6	BRDM2	3500
cegr02009_0011	846	242	248	258	258	11	T72	2500
cegr01929_0013	1414	373	253	401	265	13	2S3	2500
cegr01929_0005	1661	207	264	239	274	5	BTR70	2500
cegr01923_0009	1609	98	247	142	275	9	BMP2	1000
cegr01931_0001	1548	311	250	331	256	1	PICKUP	3000
cegr01929_0006	906	259	254	273	262	6	BRDM2	2500
cegr01937_0002	914	332	253	336	257	2	SUV	4500
cegr02007_0013	1539	310	246	348	260	13	2S3	2000
cegr01927_0006	846	412	249	432	259	6	BRDM2	2000
cegr02011_0002	1129	338	256	354	262	2	SUV	3000
cegr01923_0001	1745	404	245	464	263	1	PICKUP	1000
cegr01923_0011	1164	248	258	318	282	11	T72	1000
cegr02019_0006	1366	268	252	282	256	6	BRDM2	5000
cegr01929_0001	1537	277	259	287	267	1	PICKUP	2500
cegr02013_0009	508	348	258	370	266	9	BMP2	3500
cegr01929_0006	1196	339	254	363	262	6	BRDM2	2500
cegr01923_0002	1098	450	237	498	255	2	SUV	1000
cegr02007_0012	719	259	261	295	273	12	ZSU23	2000
cegr02005_0011	755	215	249	263	265	11	T72	1500
cegr02017_0013	475	329	245	345	251	13	2S3	4500
cegr01933_0011	1539	377	253	399	259	11	T72	3500
cegr01937_0011	768	256	251	274	257	11	T72	4500
cegr02003_0002	1114	447	242	495	260	2	SUV	1000
cegr01931_0011	1422	395	271	419	279	11	T72	3000
cegr02005_0009	1616	397	242	439	260	9	BMP2	1500
cegr01935_0005	1492	270	269	292	275	5	BTR70	4000
cegr01937_0001	1207	311	254	325	258	1	PICKUP	4500
cegr02013_0001	1457	318	239	336	243	1	PICKUP	3500
cegr02019_0006	1766	324	253	336	257	6	BRDM2	5000
cegr02005_0012	997	422	243	448	261	12	ZSU23	1500
cegr01925_0009	1657	199	242	227	260	9	BMP2	1500
cegr02003_0006	1095	491	235	523	257	6	BRDM2	1000
cegr01939_0012	1228	272	258	286	262	12	ZSU23	5000
cegr01931_0006	1559	255	251	277	259	6	BRDM2	3000
cegr01927_0013	1148	428	242	448	256	13	2S3	2000
cegr02015_0001	307	251	228	265	232	1	PICKUP	4000
cegr02019_0005	852	310	252	320	256	5	BTR70	5000
cegr02003_0006	884	319	232	383	254	6	BRDM2	1000
cegr02013_0012	1542	294	253	314	261	12	ZSU23	3500
cegr02003_0005	1264	247	239	323	263	5	BTR70	1000
cegr02009_0012	1425	365	250	389	260	12	ZSU23	2500
cegr02013_0012	670	361	253	381	261	12	ZSU23	3500
cegr02005_0001	1227	283	244	323	256	1	PICKUP	1500
cegr02005_0006	1092	409	249	437	263	6	BRDM2	1500
cegr02005_0001	1615	344	252	384	264	1	PICKUP	1500
cegr01937_0009	55	270	245	288	251	9	BMP2	4500
cegr01925_0011	1166	318	243	368	259	11	T72	1500
cegr02015_0012	1355	276	254	292	260	12	ZSU23	4000
cegr01933_0006	1759	308	253	324	259	6	BRDM2	3500
cegr01923_0011	418	309	267	385	291	11	T72	1000
cegr02017_0006	1066	351	259	361	263	6	BRDM2	4500
cegr02003_0012	1217	430	262	496	288	12	ZSU23	1000
cegr01933_0012	1677	336	286	356	294	12	ZSU23	3500
cegr01933_0002	893	317	250	331	256	2	SUV	3500
cegr02015_0009	721	288	256	308	262	9	BMP2	4000
cegr02017_0011	1556	264	257	274	263	11	T72	4500
cegr02015_0012	26	273	255	283	261	12	ZSU23	4000
cegr01935_0009	1370	334	260	348	266	9	BMP2	4000
cegr01925_0005	1321	325	246	383	262	5	BTR70	1500
cegr02005_0006	302	260	250	304	264	6	BRDM2	1500
cegr01933_0002	1461	257	251	271	257	2	SUV	3500
cegr01939_0005	1555	265	251	271	255	5	BTR70	5000
cegr02011_0013	1568	326	252	352	262	13	2S3	3000
cegr01923_0001	935	486	254	534	272	1	PICKUP	1000
cegr02011_0012	1526	374	254	388	262	12	ZSU23	3000
cegr01927_0012	836	354	244	390	256	12	ZSU23	2000
cegr01923_0009	175	386	256	466	284	9	BMP2	1000
cegr01929_0012	606	341	259	369	269	12	ZSU23	2500
cegr02007_0012	519	350	260	384	272	12	ZSU23	2000
cegr01937_0009	386	265	245	281	251	9	BMP2	4500
cegr01931_0002	1588	235	253	245	259	2	SUV	3000
cegr02011_0012	748	330	254	352	262	12	ZSU23	3000
cegr02007_0002	1268	407	252	421	262	2	SUV	2000
cegr02019_0001	673	308	258	318	262	1	PICKUP	5000
cegr02003_0006	469	120	242	172	264	6	BRDM2	1000
cegr01939_0006	594	381	252	387	256	6	BRDM2	5000
cegr01927_0013	1201	430	242	452	256	13	2S3	2000
cegr02015_0009	33	258	253	276	259	9	BMP2	4000
cegr01925_0005	819	299	240	355	256	5	BTR70	1500
cegr02013_0002	1371	313	260	327	266	2	SUV	3500
cegr01939_0006	1327	346	252	360	256	6	BRDM2	5000
cegr01925_0005	1024	407	242	445	258	5	BTR70	1500
cegr01929_0012	1101	256	257	274	267	12	ZSU23	2500
cegr02003_0001	817	391	252	445	270	1	PICKUP	1000
cegr02015_0001	1775	306	228	320	232	1	PICKUP	4000
cegr02011_0011	699	262	254	280	262	11	T72	3000
cegr02011_0011	1297	342	254	368	262	11	T72	3000
cegr01927_0001	689	417	244	435	252	1	PICKUP	2000
cegr01939_0002	1579	302	250	312	254	2	SUV	5000
cegr02013_0013	1184	229	256	245	264	13	2S3	3500
cegr02013_0006	543	279	251	297	257	6	BRDM2	3500
cegr01939_0006	626	381	252	389	256	6	BRDM2	5000
cegr02015_0006	385	337	261	349	267	6	BRDM2	4000
cegr02019_0001	240	253	259	263	263	1	PICKUP	5000
cegr02005_0002	231	333	253	369	265	2	SUV	1500
cegr02009_0005	808	277	253	311	263	5	BTR70	2500
cegr01935_0006	826	320	248	336	254	6	BRDM2	4000
cegr01931_0002	1019	333	251	343	257	2	SUV	3000
cegr02013_0002	1626	248	259	262	265	2	SUV	3500
cegr01925_0011	956	210	246	262	262	11	T72	1500
cegr02011_0006	507	377	260	397	268	6	BRDM2	3000
cegr01933_0001	1105	278	254	294	258	1	PICKUP	3500
cegr01931_0011	43	404	270	424	278	11	T72	3000
cegr01931_0011	335	325	271	351	279	11	T72	3000
cegr01937_0012	233	217	250	231	256	12	ZSU23	4500
cegr02019_0002	993	294	254	304	258	2	SUV	5000
cegr02017_0002	470	324	257	334	261	2	SUV	4500
cegr02007_0013	667	391	248	419	262	13	2S3	2000
cegr02003_0005	69	172	230	236	254	5	BTR70	1000
cegr01925_0013	784	385	249	435	269	13	2S3	1500
cegr02007_0006	1040	241	249	265	259	6	BRDM2	2000
cegr01937_0002	82	307	253	317	257	2	SUV	4500
cegr02017_0005	1355	331	259	349	263	5	BTR70	4500
cegr02003_0002	706	170	243	214	261	2	SUV	1000
cegr01927_0012	1636	231	243	249	255	12	ZSU23	2000
cegr01931_0001	456	276	251	296	257	1	PICKUP	3000
cegr01931_0009	1344	239	253	265	261	9	BMP2	3000
cegr01925_0012	977	458	237	484	255	12	ZSU23	1500
cegr01935_0011	1288	272	255	282	261	11	T72	4000
[truncated: 1,900 more rows]
