# Supplementary material for: Long-Range Thermal Target Detection in Data-Limited Settings Using Restricted Receptive Fields
Source: Sensors (Basel). 2023 Sep 11;23(18):7806. doi: 10.3390/s23187806 (PMC10536622; doi:10.3390/s23187806)
Supplement: Supplementary file 1 [file sensors-23-07806-s001.zip › File S1/val4.csv]

tag	frame	x1	y1	x2	y2	tgtid	tgt	range
cegr01929_0002	635	273	254	287	262	2	SUV	2500
cegr02003_0009	388	426	235	482	261	9	BMP2	1000
cegr01933_0006	122	315	254	333	260	6	BRDM2	3500
cegr01931_0002	464	234	253	244	259	2	SUV	3000
cegr01931_0005	118	334	247	346	255	5	BTR70	3000
cegr02009_0009	185	350	252	372	262	9	BMP2	2500
cegr02017_0005	24	311	258	329	262	5	BTR70	4500
cegr01923_0001	690	415	245	475	263	1	PICKUP	1000
cegr02005_0001	1350	378	248	414	260	1	PICKUP	1500
cegr02017_0012	1396	398	254	406	260	12	ZSU23	4500
cegr01931_0012	582	297	305	319	313	12	ZSU23	3000
cegr02013_0012	958	366	253	384	261	12	ZSU23	3500
cegr01933_0009	533	224	279	234	287	9	BMP2	3500
cegr02015_0001	597	322	227	332	231	1	PICKUP	4000
cegr02015_0006	331	342	260	348	266	6	BRDM2	4000
cegr02015_0005	1743	373	252	389	258	5	BTR70	4000
cegr01937_0006	1374	262	252	276	256	6	BRDM2	4500
cegr02007_0005	903	242	251	260	263	5	BTR70	2000
cegr02013_0011	1631	368	253	384	259	11	T72	3500
cegr02011_0006	360	328	259	348	267	6	BRDM2	3000
cegr02009_0006	1133	337	260	363	268	6	BRDM2	2500
cegr01939_0009	850	277	252	291	258	9	BMP2	5000
cegr01927_0009	1561	219	251	255	265	9	BMP2	2000
cegr01937_0002	1790	325	252	333	256	2	SUV	4500
cegr02007_0002	717	253	250	273	260	2	SUV	2000
cegr01925_0001	454	304	258	344	270	1	PICKUP	1500
cegr02019_0013	3	331	258	345	264	13	2S3	5000
cegr01923_0009	310	235	253	315	281	9	BMP2	1000
cegr02017_0006	322	316	258	330	262	6	BRDM2	4500
cegr01937_0001	893	296	255	308	259	1	PICKUP	4500
cegr01929_0013	1157	374	251	404	263	13	2S3	2500
cegr02011_0009	114	266	249	288	257	9	BMP2	3000
cegr01931_0009	1441	224	253	240	261	9	BMP2	3000
cegr02011_0006	572	393	261	407	269	6	BRDM2	3000
cegr01935_0001	1332	244	253	256	257	1	PICKUP	4000
cegr02009_0006	1735	319	257	343	265	6	BRDM2	2500
cegr01931_0005	575	232	246	244	254	5	BTR70	3000
cegr01925_0005	1221	382	245	430	261	5	BTR70	1500
cegr01929_0002	931	296	253	316	261	2	SUV	2500
cegr02019_0012	66	132	268	142	272	12	ZSU23	5000
cegr02007_0001	872	289	255	319	263	1	PICKUP	2000
cegr02009_0005	14	362	256	390	266	5	BTR70	2500
cegr02009_0005	559	256	254	280	264	5	BTR70	2500
cegr02011_0013	1204	269	252	281	262	13	2S3	3000
cegr01931_0005	664	233	245	253	253	5	BTR70	3000
cegr02005_0009	1249	202	237	246	255	9	BMP2	1500
cegr02017_0002	1242	359	258	367	262	2	SUV	4500
cegr01939_0009	123	360	252	370	258	9	BMP2	5000
cegr02017_0002	274	351	258	361	262	2	SUV	4500
cegr02019_0009	626	335	261	351	267	9	BMP2	5000
cegr02009_0009	1248	328	253	358	263	9	BMP2	2500
cegr01927_0013	645	261	242	297	256	13	2S3	2000
cegr01923_0012	1642	130	227	176	253	12	ZSU23	1000
cegr01927_0009	29	331	255	371	269	9	BMP2	2000
cegr02019_0006	557	271	252	285	256	6	BRDM2	5000
cegr02005_0011	895	262	248	314	264	11	T72	1500
cegr02011_0013	690	375	252	387	262	13	2S3	3000
cegr02017_0013	1283	285	246	301	252	13	2S3	4500
cegr02005_0009	81	220	237	272	255	9	BMP2	1500
cegr02019_0006	1707	329	253	337	257	6	BRDM2	5000
cegr02019_0009	1046	284	260	294	266	9	BMP2	5000
cegr01929_0005	114	314	263	334	273	5	BTR70	2500
cegr01935_0006	1599	313	247	329	253	6	BRDM2	4000
cegr02019_0006	23	322	254	328	258	6	BRDM2	5000
cegr01937_0002	344	269	253	279	257	2	SUV	4500
cegr01927_0002	1484	346	256	372	266	2	SUV	2000
cegr02015_0005	1200	292	250	308	256	5	BTR70	4000
cegr02013_0001	1155	307	240	323	244	1	PICKUP	3500
cegr01931_0011	799	290	271	316	279	11	T72	3000
cegr01925_0011	808	169	247	207	263	11	T72	1500
cegr02015_0013	103	315	258	335	266	13	2S3	4000
cegr01937_0006	1591	274	253	286	257	6	BRDM2	4500
cegr02011_0006	1682	376	261	396	269	6	BRDM2	3000
cegr01933_0006	876	321	253	335	259	6	BRDM2	3500
cegr01925_0012	485	213	242	259	260	12	ZSU23	1500
cegr02003_0006	409	159	244	221	266	6	BRDM2	1000
cegr01925_0006	1763	197	248	233	262	6	BRDM2	1500
cegr01925_0013	1360	186	249	224	269	13	2S3	1500
cegr02015_0011	857	239	251	252	260	11	T72	4000
cegr01929_0002	510	288	255	306	263	2	SUV	2500
cegr02005_0001	682	356	253	396	265	1	PICKUP	1500
cegr02017_0001	414	249	251	263	255	1	PICKUP	4500
cegr02003_0011	154	361	252	441	276	11	T72	1000
cegr01927_0009	1013	357	255	395	269	9	BMP2	2000
cegr01931_0009	143	287	253	311	261	9	BMP2	3000
cegr02019_0001	1137	247	258	257	262	1	PICKUP	5000
cegr01931_0002	305	237	253	251	259	2	SUV	3000
cegr02005_0005	1777	319	249	377	265	5	BTR70	1500
cegr02015_0011	261	316	254	334	262	11	T72	4000
cegr01929_0012	710	318	260	346	270	12	ZSU23	2500
cegr02011_0002	1794	331	257	347	263	2	SUV	3000
cegr02005_0005	219	287	242	343	258	5	BTR70	1500
cegr01925_0005	1371	296	247	354	263	5	BTR70	1500
cegr02005_0006	1612	195	245	225	259	6	BRDM2	1500
cegr01939_0002	1015	332	249	342	253	2	SUV	5000
cegr01933_0002	1497	248	251	262	257	2	SUV	3500
cegr02009_0011	793	243	247	265	257	11	T72	2500
cegr02017_0006	96	349	259	355	263	6	BRDM2	4500
cegr01925_0012	1415	309	237	353	253	12	ZSU23	1500
cegr01937_0009	876	301	245	317	251	9	BMP2	4500
cegr01935_0012	1490	351	274	363	280	12	ZSU23	4000
cegr02015_0012	722	341	254	353	260	12	ZSU23	4000
cegr01931_0006	322	205	252	225	260	6	BRDM2	3000
cegr02013_0005	1452	370	255	384	261	5	BTR70	3500
cegr02013_0009	570	329	258	349	266	9	BMP2	3500
cegr02017_0013	74	276	245	284	251	13	2S3	4500
cegr02009_0002	950	303	257	323	265	2	SUV	2500
cegr02015_0012	154	269	254	277	260	12	ZSU23	4000
cegr01937_0006	862	269	251	283	255	6	BRDM2	4500
cegr01931_0002	967	340	251	348	257	2	SUV	3000
cegr02015_0001	1347	261	227	277	231	1	PICKUP	4000
cegr01927_0005	1553	303	245	345	257	5	BTR70	2000
cegr02019_0013	1048	298	257	312	263	13	2S3	5000
cegr01931_0011	581	277	272	293	280	11	T72	3000
cegr02011_0001	720	383	256	399	262	1	PICKUP	3000
cegr02005_0009	379	383	241	429	259	9	BMP2	1500
cegr02019_0006	744	319	253	329	257	6	BRDM2	5000
cegr02015_0011	656	251	253	269	261	11	T72	4000
cegr02007_0012	1600	339	259	373	271	12	ZSU23	2000
cegr01935_0001	1162	239	253	249	257	1	PICKUP	4000
cegr02015_0002	834	294	257	306	261	2	SUV	4000
cegr01933_0006	26	332	254	344	260	6	BRDM2	3500
cegr01925_0013	1469	205	247	251	267	13	2S3	1500
cegr01935_0006	1074	314	248	330	254	6	BRDM2	4000
cegr01923_0009	14	490	246	526	274	9	BMP2	1000
cegr01939_0006	1290	339	252	351	256	6	BRDM2	5000
cegr02019_0005	1225	379	254	393	258	5	BTR70	5000
cegr02015_0013	1741	310	257	330	265	13	2S3	4000
cegr02013_0006	1272	350	252	364	258	6	BRDM2	3500
cegr01927_0002	1602	305	256	329	266	2	SUV	2000
cegr02003_0005	678	387	241	453	265	5	BTR70	1000
cegr01925_0012	132	218	237	262	253	12	ZSU23	1500
cegr02019_0002	921	280	253	290	257	2	SUV	5000
cegr02007_0009	729	284	246	324	260	9	BMP2	2000
cegr02017_0006	852	333	258	347	262	6	BRDM2	4500
cegr02015_0013	225	282	258	302	266	13	2S3	4000
cegr02007_0012	49	277	257	311	269	12	ZSU23	2000
cegr01929_0001	1383	292	260	314	268	1	PICKUP	2500
cegr02019_0011	461	292	263	308	267	11	T72	5000
cegr01927_0002	209	316	256	340	266	2	SUV	2000
cegr02017_0001	262	218	250	230	254	1	PICKUP	4500
cegr01929_0001	928	385	257	399	265	1	PICKUP	2500
cegr01927_0012	982	408	243	434	255	12	ZSU23	2000
cegr01933_0009	160	298	281	320	289	9	BMP2	3500
cegr02005_0013	711	439	249	471	269	13	2S3	1500
cegr02007_0009	152	335	243	375	257	9	BMP2	2000
cegr02019_0005	1148	370	254	388	258	5	BTR70	5000
cegr02019_0005	1258	382	254	394	258	5	BTR70	5000
cegr01937_0009	1314	253	244	267	250	9	BMP2	4500
cegr01929_0005	229	313	264	333	274	5	BTR70	2500
cegr02005_0011	8	406	250	456	266	11	T72	1500
cegr01939_0006	95	308	251	314	255	6	BRDM2	5000
cegr02009_0009	378	342	254	370	264	9	BMP2	2500
cegr01925_0011	1156	315	242	363	258	11	T72	1500
cegr01937_0009	83	266	246	282	252	9	BMP2	4500
cegr01933_0012	666	324	285	342	293	12	ZSU23	3500
cegr02005_0011	515	202	252	236	268	11	T72	1500
cegr01933_0012	1057	410	285	428	293	12	ZSU23	3500
cegr01933_0002	295	254	250	268	256	2	SUV	3500
cegr02003_0012	951	424	252	492	278	12	ZSU23	1000
cegr02015_0001	793	311	228	325	232	1	PICKUP	4000
cegr02013_0011	570	276	253	298	259	11	T72	3500
cegr01935_0012	122	342	274	356	280	12	ZSU23	4000
cegr01923_0001	200	173	259	229	277	1	PICKUP	1000
cegr02009_0006	1183	318	260	342	268	6	BRDM2	2500
cegr01935_0005	1295	313	269	333	275	5	BTR70	4000
cegr02015_0011	411	295	254	313	262	11	T72	4000
cegr02003_0005	40	160	230	222	254	5	BTR70	1000
cegr01933_0009	600	225	279	243	287	9	BMP2	3500
cegr01931_0005	103	335	247	345	255	5	BTR70	3000
cegr02009_0005	633	255	253	267	263	5	BTR70	2500
cegr02003_0012	407	206	266	272	292	12	ZSU23	1000
cegr02011_0001	1469	372	255	390	261	1	PICKUP	3000
cegr02007_0002	1496	360	253	386	263	2	SUV	2000
cegr01937_0009	162	258	244	270	250	9	BMP2	4500
cegr02009_0012	801	266	250	282	260	12	ZSU23	2500
cegr01933_0001	1093	282	254	298	258	1	PICKUP	3500
cegr01931_0002	1103	318	252	332	258	2	SUV	3000
cegr02007_0002	952	327	252	351	262	2	SUV	2000
cegr01933_0002	1691	232	250	236	256	2	SUV	3500
cegr01927_0005	819	265	241	307	253	5	BTR70	2000
cegr01931_0002	1090	320	252	334	258	2	SUV	3000
cegr02019_0012	743	178	269	192	273	12	ZSU23	5000
cegr02017_0012	1063	346	255	362	261	12	ZSU23	4500
cegr02019_0002	1295	335	255	341	259	2	SUV	5000
cegr01923_0011	471	254	267	334	291	11	T72	1000
cegr01923_0006	1714	116	234	158	256	6	BRDM2	1000
cegr02003_0002	243	295	253	347	273	2	SUV	1000
cegr02013_0001	1352	296	239	308	243	1	PICKUP	3500
cegr02009_0001	568	260	255	278	263	1	PICKUP	2500
cegr01927_0009	1043	343	255	383	269	9	BMP2	2000
cegr02003_0005	232	179	233	259	257	5	BTR70	1000
cegr01937_0005	532	246	254	258	258	5	BTR70	4500
cegr01923_0002	585	142	247	162	265	2	SUV	1000
cegr01925_0006	417	402	246	430	260	6	BRDM2	1500
cegr01927_0013	1551	307	242	345	258	13	2S3	2000
cegr01933_0006	1368	223	252	233	258	6	BRDM2	3500
cegr02013_0012	688	365	253	383	261	12	ZSU23	3500
cegr02017_0009	179	361	259	377	265	9	BMP2	4500
cegr01923_0005	169	465	239	521	263	5	BTR70	1000
cegr01927_0002	1452	358	255	382	265	2	SUV	2000
cegr02017_0011	191	286	257	302	263	11	T72	4500
cegr02007_0009	126	327	243	365	257	9	BMP2	2000
cegr02019_0011	1537	318	264	334	268	11	T72	5000
cegr01937_0002	700	301	253	313	257	2	SUV	4500
cegr01939_0011	281	232	252	242	256	11	T72	5000
cegr02011_0009	374	333	249	359	257	9	BMP2	3000
cegr01927_0011	873	257	253	297	265	11	T72	2000
cegr02013_0005	157	337	255	361	261	5	BTR70	3500
cegr02017_0012	14	350	255	366	261	12	ZSU23	4500
cegr02019_0009	264	327	261	343	267	9	BMP2	5000
cegr01925_0002	1100	367	242	399	254	2	SUV	1500
cegr02013_0011	1130	290	251	312	257	11	T72	3500
cegr01935_0012	255	352	273	360	279	12	ZSU23	4000
cegr01923_0002	896	303	239	353	257	2	SUV	1000
cegr01925_0006	1701	235	248	279	262	6	BRDM2	1500
cegr02019_0011	1226	350	264	364	268	11	T72	5000
cegr02007_0009	1408	363	245	401	259	9	BMP2	2000
cegr01935_0005	14	329	269	341	275	5	BTR70	4000
cegr02015_0012	1451	294	254	312	260	12	ZSU23	4000
cegr02009_0001	1424	251	254	259	262	1	PICKUP	2500
cegr01925_0002	574	194	248	216	260	2	SUV	1500
cegr01933_0006	988	327	253	341	259	6	BRDM2	3500
cegr02011_0005	607	363	254	387	262	5	BTR70	3000
cegr02003_0005	271	169	235	253	259	5	BTR70	1000
cegr01929_0002	211	362	254	380	262	2	SUV	2500
cegr01925_0011	173	376	249	430	265	11	T72	1500
cegr01939_0005	252	263	252	277	256	5	BTR70	5000
cegr02015_0012	617	323	254	341	260	12	ZSU23	4000
cegr01933_0002	917	324	250	338	256	2	SUV	3500
cegr02019_0012	1411	175	266	189	270	12	ZSU23	5000
cegr01931_0011	142	382	272	408	280	11	T72	3000
cegr02011_0005	1573	382	254	396	262	5	BTR70	3000
cegr01933_0006	818	303	253	321	259	6	BRDM2	3500
cegr02015_0005	317	297	249	315	255	5	BTR70	4000
cegr02007_0002	308	283	252	309	262	2	SUV	2000
cegr01929_0011	1711	438	255	460	265	11	T72	2500
cegr02015_0006	127	282	259	298	265	6	BRDM2	4000
cegr01929_0001	626	301	256	325	264	1	PICKUP	2500
cegr02005_0002	393	236	251	270	263	2	SUV	1500
cegr01931_0011	1014	350	269	376	277	11	T72	3000
cegr02005_0006	207	328	250	372	264	6	BRDM2	1500
cegr01931_0005	1199	312	247	336	255	5	BTR70	3000
cegr01929_0002	121	380	254	392	262	2	SUV	2500
cegr02011_0011	465	300	255	326	263	11	T72	3000
cegr01925_0005	1253	364	244	416	260	5	BTR70	1500
cegr01929_0013	933	447	250	479	262	13	2S3	2500
cegr02019_0013	98	343	258	351	264	13	2S3	5000
cegr01929_0001	596	293	257	315	265	1	PICKUP	2500
cegr01923_0013	779	192	238	270	268	13	2S3	1000
cegr02015_0006	1117	342	260	348	266	6	BRDM2	4000
cegr01931_0011	1225	402	269	420	277	11	T72	3000
cegr02007_0012	1474	374	258	392	270	12	ZSU23	2000
cegr02013_0013	903	313	254	335	262	13	2S3	3500
cegr02011_0013	1140	270	254	290	264	13	2S3	3000
cegr02005_0005	707	349	248	407	264	5	BTR70	1500
cegr02007_0012	1216	292	255	326	267	12	ZSU23	2000
cegr01927_0011	57	382	255	420	267	11	T72	2000
cegr02013_0009	1410	381	258	397	266	9	BMP2	3500
cegr01939_0006	1099	313	251	321	255	6	BRDM2	5000
cegr01939_0012	1181	279	258	293	262	12	ZSU23	5000
cegr02015_0001	848	301	227	317	231	1	PICKUP	4000
cegr02015_0013	286	266	257	286	265	13	2S3	4000
cegr01931_0005	353	276	247	304	255	5	BTR70	3000
cegr02013_0011	363	321	254	341	260	11	T72	3500
cegr01935_0012	1262	310	275	326	281	12	ZSU23	4000
cegr02005_0002	165	377	251	409	263	2	SUV	1500
cegr01925_0012	524	229	241	277	259	12	ZSU23	1500
cegr01939_0009	86	355	252	367	258	9	BMP2	5000
cegr02013_0001	1212	298	240	310	244	1	PICKUP	3500
cegr01933_0005	1374	345	250	367	256	5	BTR70	3500
cegr02009_0002	937	298	257	318	265	2	SUV	2500
cegr01923_0002	1635	305	248	355	268	2	SUV	1000
cegr02019_0001	1527	316	258	320	262	1	PICKUP	5000
cegr01931_0001	380	250	251	270	257	1	PICKUP	3000
cegr02007_0002	1155	386	251	408	261	2	SUV	2000
cegr02013_0011	38	369	254	385	260	11	T72	3500
cegr01937_0009	1276	250	244	262	250	9	BMP2	4500
cegr02015_0009	1057	248	253	262	259	9	BMP2	4000
cegr01937_0001	312	310	254	324	258	1	PICKUP	4500
cegr01935_0006	1542	296	247	312	253	6	BRDM2	4000
cegr02011_0006	1350	338	260	358	268	6	BRDM2	3000
cegr01929_0013	808	483	251	507	263	13	2S3	2500
cegr01929_0012	680	326	260	352	270	12	ZSU23	2500
cegr01935_0002	261	276	248	288	252	2	SUV	4000
cegr02009_0009	478	313	254	345	264	9	BMP2	2500
cegr01931_0006	688	251	251	271	259	6	BRDM2	3000
cegr02015_0006	1150	342	260	350	266	6	BRDM2	4000
cegr02013_0011	136	357	252	377	258	11	T72	3500
cegr01933_0001	300	226	255	232	259	1	PICKUP	3500
cegr01939_0011	1732	253	253	269	257	11	T72	5000
cegr02009_0009	626	263	253	293	263	9	BMP2	2500
cegr01933_0006	943	331	253	339	259	6	BRDM2	3500
cegr02003_0006	1517	143	244	203	266	6	BRDM2	1000
cegr02013_0001	1541	346	239	362	243	1	PICKUP	3500
cegr02019_0006	1541	312	253	324	257	6	BRDM2	5000
cegr01927_0009	287	210	252	240	266	9	BMP2	2000
cegr02009_0013	1152	342	250	372	262	13	2S3	2500
cegr02019_0013	1020	293	257	309	263	13	2S3	5000
cegr01935_0006	327	285	248	301	254	6	BRDM2	4000
cegr01933_0005	1337	333	251	357	257	5	BTR70	3500
cegr01925_0002	552	196	248	220	260	2	SUV	1500
cegr01931_0005	617	231	245	245	253	5	BTR70	3000
cegr01933_0005	1753	308	251	332	257	5	BTR70	3500
cegr01927_0013	637	259	242	295	256	13	2S3	2000
cegr02003_0005	870	193	249	277	273	5	BTR70	1000
cegr01931_0012	592	295	305	317	313	12	ZSU23	3000
cegr01933_0012	1341	410	285	428	293	12	ZSU23	3500
cegr01927_0009	34	328	255	368	269	9	BMP2	2000
cegr01931_0012	1266	387	303	411	311	12	ZSU23	3000
cegr02003_0001	1523	288	243	348	261	1	PICKUP	1000
cegr02003_0013	695	437	251	493	281	13	2S3	1000
cegr01925_0012	122	223	236	267	252	12	ZSU23	1500
cegr01929_0005	402	264	265	298	275	5	BTR70	2500
cegr02005_0009	486	418	244	448	262	9	BMP2	1500
cegr02013_0005	965	267	254	287	260	5	BTR70	3500
cegr02011_0001	1355	333	256	353	262	1	PICKUP	3000
cegr01933_0012	241	371	286	391	294	12	ZSU23	3500
cegr01929_0013	1443	381	253	411	265	13	2S3	2500
cegr02005_0001	435	368	246	406	258	1	PICKUP	1500
cegr02019_0009	805	301	260	317	266	9	BMP2	5000
cegr02007_0002	968	331	252	357	262	2	SUV	2000
cegr02009_0002	192	342	261	362	269	2	SUV	2500
cegr01925_0006	981	177	244	201	258	6	BRDM2	1500
cegr01939_0012	408	263	258	277	262	12	ZSU23	5000
cegr02003_0001	1688	413	246	455	264	1	PICKUP	1000
cegr02009_0009	1561	335	255	365	265	9	BMP2	2500
cegr01927_0009	1347	212	253	244	267	9	BMP2	2000
cegr02009_0006	893	384	260	396	268	6	BRDM2	2500
cegr01923_0005	884	258	232	342	256	5	BTR70	1000
cegr02011_0002	707	280	257	290	263	2	SUV	3000
cegr02005_0001	814	247	253	289	265	1	PICKUP	1500
cegr02007_0001	555	231	255	257	265	1	PICKUP	2000
cegr02015_0009	824	264	256	284	262	9	BMP2	4000
cegr01927_0012	761	321	245	355	257	12	ZSU23	2000
cegr02017_0009	1294	377	260	385	266	9	BMP2	4500
cegr02007_0012	58	281	257	315	269	12	ZSU23	2000
cegr01923_0002	1233	509	240	535	258	2	SUV	1000
cegr01935_0012	1733	339	274	355	280	12	ZSU23	4000
cegr02003_0005	1577	370	242	442	266	5	BTR70	1000
cegr01923_0011	1015	152	259	230	283	11	T72	1000
cegr01935_0012	1137	287	274	305	280	12	ZSU23	4000
cegr01937_0005	389	248	253	260	257	5	BTR70	4500
cegr02009_0001	350	271	257	293	265	1	PICKUP	2500
cegr02003_0011	1207	391	249	465	273	11	T72	1000
cegr02019_0012	1611	193	268	201	272	12	ZSU23	5000
cegr02003_0009	104	259	226	333	252	9	BMP2	1000
cegr01923_0006	641	238	240	304	262	6	BRDM2	1000
cegr02013_0002	318	252	259	266	265	2	SUV	3500
cegr02011_0002	1574	379	257	391	263	2	SUV	3000
cegr02003_0009	482	447	234	487	262	9	BMP2	1000
cegr01937_0011	1012	304	250	320	256	11	T72	4500
cegr01929_0006	17	270	255	294	263	6	BRDM2	2500
cegr02013_0001	1792	409	240	415	244	1	PICKUP	3500
cegr02003_0011	1403	444	254	500	278	11	T72	1000
cegr01929_0012	540	356	259	384	269	12	ZSU23	2500
cegr02005_0005	1616	420	246	456	262	5	BTR70	1500
cegr01937_0006	1465	287	253	293	257	6	BRDM2	4500
cegr01931_0009	1239	276	254	300	262	9	BMP2	3000
cegr02013_0011	905	259	251	277	257	11	T72	3500
cegr01935_0009	1638	277	260	297	266	9	BMP2	4000
cegr01923_0011	957	122	259	198	283	11	T72	1000
cegr02005_0011	1655	364	252	418	268	11	T72	1500
cegr02011_0011	1389	358	255	382	263	11	T72	3000
cegr01927_0012	107	322	243	354	255	12	ZSU23	2000
cegr02019_0012	1234	139	268	153	272	12	ZSU23	5000
cegr02007_0005	707	290	253	334	265	5	BTR70	2000
cegr02007_0001	127	371	255	395	263	1	PICKUP	2000
cegr02011_0005	1644	369	254	391	262	5	BTR70	3000
cegr01927_0012	1336	330	243	364	255	12	ZSU23	2000
cegr01929_0005	95	311	263	333	273	5	BTR70	2500
cegr02011_0009	110	265	249	287	257	9	BMP2	3000
cegr02013_0006	1653	240	251	252	257	6	BRDM2	3500
cegr01923_0001	1158	266	259	328	277	1	PICKUP	1000
cegr01929_0006	1077	279	254	305	262	6	BRDM2	2500
cegr01923_0001	1210	209	259	271	277	1	PICKUP	1000
cegr01933_0001	1367	227	256	233	260	1	PICKUP	3500
cegr01929_0011	545	397	258	429	268	11	T72	2500
cegr01925_0011	643	177	251	209	267	11	T72	1500
cegr01927_0009	476	212	251	246	265	9	BMP2	2000
cegr01939_0002	1262	349	249	355	253	2	SUV	5000
cegr01939_0009	860	278	252	292	258	9	BMP2	5000
cegr01929_0012	1179	250	258	264	268	12	ZSU23	2500
cegr01935_0002	1139	300	249	302	251	2	SUV	4000
cegr02003_0011	12	436	246	504	270	11	T72	1000
cegr01929_0013	1467	389	253	419	265	13	2S3	2500
cegr01933_0005	1131	274	250	298	256	5	BTR70	3500
cegr02005_0011	579	199	250	225	266	11	T72	1500
cegr02013_0011	1765	352	253	374	259	11	T72	3500
cegr01937_0011	1280	313	251	329	257	11	T72	4500
cegr01925_0011	1226	351	245	403	261	11	T72	1500
cegr02019_0013	1354	337	257	347	263	13	2S3	5000
cegr01925_0002	1262	411	244	427	256	2	SUV	1500
cegr01935_0001	1303	238	253	250	257	1	PICKUP	4000
cegr02013_0011	72	366	254	384	260	11	T72	3500
cegr01937_0012	1015	277	248	285	254	12	ZSU23	4500
cegr01925_0006	1316	386	246	426	260	6	BRDM2	1500
cegr02005_0001	884	205	252	241	264	1	PICKUP	1500
cegr01937_0001	857	302	255	316	259	1	PICKUP	4500
cegr02007_0002	806	276	251	300	261	2	SUV	2000
cegr02009_0013	1570	264	248	286	260	13	2S3	2500
cegr01935_0002	141	301	248	313	252	2	SUV	4000
cegr01933_0009	1182	329	281	347	289	9	BMP2	3500
cegr01925_0005	1752	197	240	233	256	5	BTR70	1500
cegr02015_0005	590	362	250	382	256	5	BTR70	4000
cegr01927_0002	1412	372	255	392	265	2	SUV	2000
cegr02009_0002	771	262	259	276	267	2	SUV	2500
cegr02009_0006	136	309	259	335	267	6	BRDM2	2500
cegr02019_0009	609	338	262	354	268	9	BMP2	5000
cegr01923_0011	252	416	262	494	286	11	T72	1000
cegr02013_0005	519	333	256	357	262	5	BTR70	3500
cegr02011_0002	853	284	256	294	262	2	SUV	3000
cegr01939_0006	1439	367	253	377	257	6	BRDM2	5000
cegr02011_0011	206	355	256	381	264	11	T72	3000
cegr02009_0005	1323	332	256	366	266	5	BTR70	2500
cegr01925_0012	1391	322	237	366	253	12	ZSU23	1500
cegr01935_0002	519	276	248	286	252	2	SUV	4000
cegr01937_0002	1196	292	255	294	257	2	SUV	4500
cegr02003_0013	370	241	242	317	272	13	2S3	1000
cegr02017_0001	1676	241	250	255	254	1	PICKUP	4500
cegr02003_0002	1785	163	252	211	272	2	SUV	1000
cegr02017_0005	1122	359	260	369	264	5	BTR70	4500
cegr02013_0012	599	342	254	362	260	12	ZSU23	3500
cegr02005_0012	1490	190	246	212	264	12	ZSU23	1500
cegr02005_0009	431	402	243	440	261	9	BMP2	1500
cegr02013_0006	1688	240	251	246	257	6	BRDM2	3500
cegr02007_0006	1140	273	249	305	259	6	BRDM2	2000
cegr02017_0002	373	334	257	344	261	2	SUV	4500
cegr01937_0005	1200	299	256	317	260	5	BTR70	4500
cegr02017_0009	1210	368	260	382	266	9	BMP2	4500
cegr01931_0006	276	219	252	241	260	6	BRDM2	3000
cegr01933_0011	1207	412	251	428	257	11	T72	3500
cegr02013_0005	1462	367	255	383	261	5	BTR70	3500
cegr01923_0013	411	163	243	241	273	13	2S3	1000
cegr01925_0013	1504	214	246	264	266	13	2S3	1500
cegr02017_0005	282	360	259	368	263	5	BTR70	4500
cegr01927_0005	971	328	242	370	254	5	BTR70	2000
cegr01939_0006	81	309	251	315	255	6	BRDM2	5000
cegr02017_0001	1271	241	251	253	255	1	PICKUP	4500
cegr02007_0006	1643	337	252	369	264	6	BRDM2	2000
cegr01939_0005	992	330	252	338	256	5	BTR70	5000
cegr01939_0012	1275	266	258	280	262	12	ZSU23	5000
cegr02019_0009	1508	353	262	363	268	9	BMP2	5000
cegr01933_0012	1552	363	285	383	293	12	ZSU23	3500
cegr01935_0009	505	275	260	295	266	9	BMP2	4000
cegr01933_0001	599	291	253	309	257	1	PICKUP	3500
cegr02009_0011	575	274	248	306	258	11	T72	2500
cegr01927_0011	1204	383	253	419	265	11	T72	2000
cegr02005_0009	745	325	246	379	264	9	BMP2	1500
cegr01937_0006	510	248	251	262	255	6	BRDM2	4500
cegr01923_0001	634	360	244	420	262	1	PICKUP	1000
cegr01929_0006	1067	275	254	301	262	6	BRDM2	2500
cegr02015_0011	212	320	254	339	262	11	T72	4000
cegr01925_0012	279	187	237	213	255	12	ZSU23	1500
cegr01937_0006	667	285	253	295	257	6	BRDM2	4500
cegr02003_0013	795	449	256	503	286	13	2S3	1000
cegr02013_0009	477	358	258	380	266	9	BMP2	3500
cegr01923_0005	215	435	240	505	264	5	BTR70	1000
cegr01937_0009	854	305	246	321	252	9	BMP2	4500
cegr01925_0009	224	320	248	372	266	9	BMP2	1500
cegr02003_0009	69	230	225	308	251	9	BMP2	1000
cegr01927_0006	1182	257	246	285	258	6	BRDM2	2000
cegr01931_0002	1623	237	253	249	259	2	SUV	3000
cegr01937_0002	1577	281	253	285	257	2	SUV	4500
cegr01939_0005	2	297	253	315	257	5	BTR70	5000
cegr01927_0005	958	323	242	365	254	5	BTR70	2000
cegr02015_0013	885	335	257	345	265	13	2S3	4000
cegr01939_0006	1763	348	252	360	256	6	BRDM2	5000
cegr02011_0011	346	329	255	355	263	11	T72	3000
cegr01929_0013	288	376	254	406	266	13	2S3	2500
cegr02019_0012	158	138	268	152	272	12	ZSU23	5000
cegr02009_0006	5	351	260	377	268	6	BRDM2	2500
cegr01923_0006	1786	106	230	146	252	6	BRDM2	1000
cegr02019_0001	1633	300	258	310	262	1	PICKUP	5000
cegr01939_0005	1770	276	252	294	256	5	BTR70	5000
cegr02005_0013	1194	212	255	238	275	13	2S3	1500
cegr02017_0013	1790	331	246	347	252	13	2S3	4500
cegr02015_0009	1675	325	255	341	261	9	BMP2	4000
cegr02019_0011	85	291	263	305	267	11	T72	5000
cegr02017_0001	991	209	249	217	253	1	PICKUP	4500
cegr01929_0002	567	281	255	297	263	2	SUV	2500
cegr02003_0006	1754	134	235	194	257	6	BRDM2	1000
cegr02013_0006	937	275	251	293	257	6	BRDM2	3500
cegr02003_0013	1144	223	265	303	295	13	2S3	1000
cegr02011_0005	1540	386	254	396	262	5	BTR70	3000
cegr01933_0012	1108	418	285	434	293	12	ZSU23	3500
cegr02015_0012	441	284	254	302	260	12	ZSU23	4000
cegr01923_0011	733	92	265	154	289	11	T72	1000
cegr01937_0012	746	235	249	249	255	12	ZSU23	4500
cegr01933_0009	1490	243	281	265	289	9	BMP2	3500
cegr02005_0012	942	416	242	442	260	12	ZSU23	1500
cegr02015_0006	409	334	261	348	267	6	BRDM2	4000
cegr02017_0009	253	373	259	385	265	9	BMP2	4500
cegr02005_0002	1532	276	252	310	264	2	SUV	1500
cegr01933_0011	139	379	253	401	259	11	T72	3500
cegr01925_0011	397	251	252	305	268	11	T72	1500
cegr01929_0002	1758	282	256	300	264	2	SUV	2500
cegr01935_0012	21	322	274	340	280	12	ZSU23	4000
cegr02015_0006	270	329	259	343	265	6	BRDM2	4000
cegr01925_0005	611	197	239	233	255	5	BTR70	1500
cegr01927_0006	1722	398	248	412	258	6	BRDM2	2000
cegr01929_0006	870	263	255	283	263	6	BRDM2	2500
cegr01923_0005	1460	300	245	388	269	5	BTR70	1000
cegr01933_0009	1463	251	280	273	288	9	BMP2	3500
cegr01931_0012	1657	408	304	428	312	12	ZSU23	3000
cegr02011_0002	458	331	256	347	262	2	SUV	3000
cegr02019_0006	76	320	253	330	257	6	BRDM2	5000
cegr02005_0002	347	259	252	293	264	2	SUV	1500
cegr02005_0012	1019	417	244	449	262	12	ZSU23	1500
cegr01923_0001	1528	208	248	264	266	1	PICKUP	1000
cegr01927_0006	49	350	249	382	261	6	BRDM2	2000
cegr02011_0005	24	266	255	282	263	5	BTR70	3000
cegr01925_0012	64	251	236	297	252	12	ZSU23	1500
cegr02003_0006	830	267	235	329	257	6	BRDM2	1000
cegr01935_0006	1246	268	247	282	253	6	BRDM2	4000
cegr01923_0012	661	334	236	404	262	12	ZSU23	1000
cegr02005_0012	330	203	248	241	266	12	ZSU23	1500
cegr01939_0009	1763	282	253	296	259	9	BMP2	5000
cegr01929_0001	878	379	257	395	265	1	PICKUP	2500
cegr02003_0011	1680	305	265	377	289	11	T72	1000
cegr01933_0001	501	258	254	276	258	1	PICKUP	3500
cegr02009_0013	1141	345	250	377	262	13	2S3	2500
cegr01929_0012	450	375	258	399	268	12	ZSU23	2500
cegr02005_0012	120	326	247	372	265	12	ZSU23	1500
cegr02005_0006	846	330	244	374	258	6	BRDM2	1500
cegr01931_0001	766	329	251	341	257	1	PICKUP	3000
cegr02019_0011	603	307	263	323	267	11	T72	5000
cegr01923_0013	1444	378	244	456	274	13	2S3	1000
cegr01933_0009	774	263	279	285	287	9	BMP2	3500
cegr01927_0011	1161	367	253	405	265	11	T72	2000
cegr01927_0002	752	262	253	284	263	2	SUV	2000
cegr02007_0013	140	243	250	271	264	13	2S3	2000
cegr02019_0011	133	289	263	301	267	11	T72	5000
cegr02013_0009	1389	381	257	395	265	9	BMP2	3500
cegr02009_0009	702	251	253	277	263	9	BMP2	2500
cegr02013_0006	1296	347	252	363	258	6	BRDM2	3500
cegr01925_0006	891	185	247	217	261	6	BRDM2	1500
cegr02009_0005	1029	361	254	389	264	5	BTR70	2500
cegr01923_0001	590	318	246	378	264	1	PICKUP	1000
cegr01937_0012	1442	223	250	239	256	12	ZSU23	4500
cegr01933_0005	457	362	252	382	258	5	BTR70	3500
cegr02019_0006	1793	318	254	332	258	6	BRDM2	5000
cegr01937_0001	77	288	255	296	259	1	PICKUP	4500
cegr02019_0011	1347	340	265	356	269	11	T72	5000
cegr01939_0009	994	305	252	319	258	9	BMP2	5000
cegr02015_0005	632	369	251	387	257	5	BTR70	4000
cegr01931_0002	1258	276	252	292	258	2	SUV	3000
cegr01933_0012	953	387	286	407	292	12	ZSU23	3500
cegr02005_0002	1409	353	251	387	263	2	SUV	1500
cegr01925_0012	1518	247	236	293	252	12	ZSU23	1500
cegr02007_0002	596	245	250	255	260	2	SUV	2000
cegr01937_0006	1103	224	251	232	255	6	BRDM2	4500
cegr01923_0002	902	308	239	358	257	2	SUV	1000
cegr02007_0006	787	284	250	316	262	6	BRDM2	2000
cegr01923_0009	1277	346	258	426	286	9	BMP2	1000
cegr01923_0006	863	111	229	153	251	6	BRDM2	1000
cegr01923_0009	1793	165	244	243	270	9	BMP2	1000
cegr02007_0012	940	203	260	223	272	12	ZSU23	2000
cegr02019_0009	576	343	262	357	268	9	BMP2	5000
cegr01935_0011	15	339	253	359	259	11	T72	4000
cegr01931_0001	989	263	252	283	258	1	PICKUP	3000
cegr02007_0006	1273	337	250	369	260	6	BRDM2	2000
cegr02015_0005	548	353	250	375	256	5	BTR70	4000
cegr02007_0001	606	220	255	240	265	1	PICKUP	2000
cegr01927_0012	714	299	245	333	257	12	ZSU23	2000
cegr02011_0013	458	310	251	334	261	13	2S3	3000
cegr02007_0009	615	331	247	371	261	9	BMP2	2000
cegr02003_0002	846	254	243	306	261	2	SUV	1000
cegr01933_0009	1054	339	281	353	289	9	BMP2	3500
cegr01935_0009	1386	331	260	347	266	9	BMP2	4000
cegr01935_0006	737	293	247	309	253	6	BRDM2	4000
cegr02013_0006	854	248	251	266	257	6	BRDM2	3500
cegr01927_0002	159	333	256	359	266	2	SUV	2000
cegr01925_0001	1342	430	256	450	268	1	PICKUP	1500
cegr02015_0001	1310	254	228	268	232	1	PICKUP	4000
cegr02015_0009	289	314	253	334	259	9	BMP2	4000
cegr01923_0006	1800	103	230	149	252	6	BRDM2	1000
cegr02013_0013	753	342	254	352	262	13	2S3	3500
cegr01935_0011	1134	283	254	301	260	11	T72	4000
cegr02005_0013	1666	409	251	453	271	13	2S3	1500
cegr02005_0001	940	189	251	213	263	1	PICKUP	1500
cegr01925_0001	1499	356	258	396	270	1	PICKUP	1500
cegr02005_0011	1409	443	249	477	265	11	T72	1500
cegr02013_0009	130	329	256	351	264	9	BMP2	3500
cegr01931_0012	1119	343	303	365	311	12	ZSU23	3000
cegr02005_0013	314	243	248	295	268	13	2S3	1500
cegr02005_0011	974	299	248	347	264	11	T72	1500
cegr01935_0012	366	345	273	359	279	12	ZSU23	4000
cegr02015_0002	1138	353	257	359	261	2	SUV	4000
cegr01925_0011	1012	234	244	286	260	11	T72	1500
cegr02005_0001	1472	422	247	438	259	1	PICKUP	1500
cegr02003_0009	95	253	226	329	252	9	BMP2	1000
cegr01937_0005	1525	249	255	263	259	5	BTR70	4500
cegr02005_0011	1214	402	248	450	264	11	T72	1500
cegr01931_0002	904	341	251	349	257	2	SUV	3000
cegr02007_0006	1050	241	249	267	259	6	BRDM2	2000
cegr01925_0012	1474	275	236	319	252	12	ZSU23	1500
cegr02003_0013	1413	136	261	182	291	13	2S3	1000
cegr01929_0012	1118	255	257	271	267	12	ZSU23	2500
cegr02011_0002	172	391	256	399	262	2	SUV	3000
cegr02007_0001	688	218	255	232	263	1	PICKUP	2000
cegr02017_0009	1675	314	259	330	265	9	BMP2	4500
cegr02009_0002	431	274	259	294	267	2	SUV	2500
cegr01933_0002	1564	236	251	248	257	2	SUV	3500
cegr02019_0009	315	336	262	352	268	9	BMP2	5000
cegr02007_0013	1469	275	247	313	261	13	2S3	2000
cegr01923_0011	1578	494	259	546	283	11	T72	1000
cegr01939_0009	966	298	252	314	258	9	BMP2	5000
cegr01925_0005	870	332	241	388	257	5	BTR70	1500
cegr01929_0005	1469	273	264	307	274	5	BTR70	2500
cegr02007_0002	1568	333	252	359	262	2	SUV	2000
cegr02019_0001	1080	248	257	252	261	1	PICKUP	5000
cegr02013_0001	1689	392	240	408	244	1	PICKUP	3500
cegr01937_0011	293	264	251	282	257	11	T72	4500
cegr02015_0002	407	286	257	298	261	2	SUV	4000
cegr02019_0011	957	347	265	361	269	11	T72	5000
cegr02007_0002	1710	285	252	311	262	2	SUV	2000
cegr01931_0011	938	328	269	352	277	11	T72	3000
cegr01933_0001	409	234	254	250	258	1	PICKUP	3500
cegr02017_0005	1690	291	258	301	262	5	BTR70	4500
cegr01931_0006	1449	211	251	231	259	6	BRDM2	3000
cegr02015_0002	621	269	257	275	261	2	SUV	4000
cegr01937_0001	1507	345	253	355	257	1	PICKUP	4500
cegr02011_0009	313	316	248	340	256	9	BMP2	3000
cegr01935_0012	382	344	273	358	279	12	ZSU23	4000
cegr02017_0013	670	340	246	354	252	13	2S3	4500
cegr01935_0009	433	295	260	313	266	9	BMP2	4000
cegr02007_0011	816	248	254	288	266	11	T72	2000
cegr01933_0001	41	276	255	294	259	1	PICKUP	3500
cegr02017_0001	573	277	251	281	255	1	PICKUP	4500
cegr02007_0012	842	212	260	240	272	12	ZSU23	2000
cegr01923_0011	436	289	266	367	290	11	T72	1000
cegr02019_0001	1309	280	260	292	264	1	PICKUP	5000
cegr02015_0002	826	293	257	305	261	2	SUV	4000
cegr01939_0001	900	332	253	340	257	1	PICKUP	5000
cegr01935_0001	658	313	251	325	255	1	PICKUP	4000
cegr01931_0012	1594	420	303	436	311	12	ZSU23	3000
cegr02013_0012	1501	285	253	303	261	12	ZSU23	3500
cegr02011_0006	58	279	261	291	269	6	BRDM2	3000
cegr01931_0001	971	269	252	289	258	1	PICKUP	3000
cegr01925_0001	1471	373	257	411	269	1	PICKUP	1500
cegr02003_0011	45	423	246	495	270	11	T72	1000
cegr01937_0002	171	295	252	307	256	2	SUV	4500
cegr01935_0012	1220	302	274	318	280	12	ZSU23	4000
cegr01933_0011	225	358	253	378	259	11	T72	3500
cegr01927_0012	910	387	243	421	255	12	ZSU23	2000
cegr01935_0002	476	269	248	279	252	2	SUV	4000
cegr01935_0005	808	264	268	286	274	5	BTR70	4000
cegr02003_0006	81	477	238	525	260	6	BRDM2	1000
cegr01923_0011	1442	461	257	525	281	11	T72	1000
cegr01933_0006	132	312	253	330	259	6	BRDM2	3500
cegr01939_0011	1015	300	253	316	257	11	T72	5000
cegr02015_0009	280	313	253	333	259	9	BMP2	4000
cegr02005_0012	1548	189	245	223	261	12	ZSU23	1500
cegr02005_0011	487	205	253	243	269	11	T72	1500
cegr02019_0001	1183	254	259	266	263	1	PICKUP	5000
cegr01937_0012	110	233	250	247	256	12	ZSU23	4500
cegr02003_0001	627	416	245	462	263	1	PICKUP	1000
cegr02015_0011	1243	291	251	313	260	11	T72	4000
cegr01933_0009	3	332	281	348	289	9	BMP2	3500
cegr01937_0011	1444	287	251	303	257	11	T72	4500
cegr02007_0002	894	306	250	332	260	2	SUV	2000
cegr02009_0012	752	265	250	277	260	12	ZSU23	2500
cegr02017_0002	1452	347	258	357	262	2	SUV	4500
cegr01929_0005	310	297	264	327	274	5	BTR70	2500
cegr01929_0011	889	289	259	315	269	11	T72	2500
cegr01929_0013	1627	439	253	469	265	13	2S3	2500
cegr02007_0001	759	232	254	258	262	1	PICKUP	2000
cegr02013_0011	962	262	251	284	257	11	T72	3500
cegr02007_0012	1588	343	259	377	271	12	ZSU23	2000
cegr01935_0009	2	318	261	336	267	9	BMP2	4000
cegr01929_0011	1139	287	256	317	266	11	T72	2500
cegr02011_0005	1027	267	254	279	262	5	BTR70	3000
cegr01937_0011	1228	318	250	332	256	11	T72	4500
cegr02017_0001	1023	209	249	215	253	1	PICKUP	4500
cegr02003_0009	780	273	241	349	269	9	BMP2	1000
cegr02005_0011	295	270	254	324	270	11	T72	1500
cegr02019_0011	984	351	265	363	269	11	T72	5000
cegr01935_0006	1280	263	246	275	252	6	BRDM2	4000
cegr02007_0013	566	355	247	393	261	13	2S3	2000
cegr01923_0012	1397	180	221	248	247	12	ZSU23	1000
cegr02007_0001	1276	315	255	347	265	1	PICKUP	2000
cegr02013_0009	1782	279	256	299	264	9	BMP2	3500
cegr01939_0012	62	268	259	282	263	12	ZSU23	5000
cegr01937_0011	1253	316	251	330	257	11	T72	4500
cegr01927_0005	596	229	242	247	254	5	BTR70	2000
cegr01935_0005	597	251	267	263	273	5	BTR70	4000
cegr01927_0012	806	341	245	375	257	12	ZSU23	2000
cegr02011_0009	1223	267	249	291	257	9	BMP2	3000
cegr02009_0009	1432	361	254	375	264	9	BMP2	2500
cegr02011_0002	1402	391	257	401	263	2	SUV	3000
cegr01927_0006	202	268	246	298	258	6	BRDM2	2000
cegr01923_0001	1545	220	247	276	265	1	PICKUP	1000
cegr02013_0013	774	340	254	354	262	13	2S3	3500
cegr02003_0001	7	199	251	261	269	1	PICKUP	1000
cegr01927_0013	569	246	243	278	257	13	2S3	2000
cegr02003_0013	93	114	254	150	284	13	2S3	1000
cegr02007_0001	362	330	256	360	266	1	PICKUP	2000
cegr02009_0013	1478	268	248	286	260	13	2S3	2500
cegr01925_0001	1688	236	258	278	270	1	PICKUP	1500
cegr02013_0012	137	281	254	289	262	12	ZSU23	3500
cegr02003_0013	1353	145	263	185	293	13	2S3	1000
cegr02009_0001	726	316	256	340	264	1	PICKUP	2500
cegr01935_0002	1526	277	249	279	251	2	SUV	4000
cegr02009_0006	1148	331	260	357	268	6	BRDM2	2500
cegr02015_0012	163	269	254	277	260	12	ZSU23	4000
cegr01939_0002	628	280	250	286	254	2	SUV	5000
cegr02015_0002	849	298	257	310	261	2	SUV	4000
cegr01925_0006	996	177	244	205	258	6	BRDM2	1500
cegr01939_0011	14	257	253	273	257	11	T72	5000
cegr01929_0002	1400	368	254	382	262	2	SUV	2500
cegr01923_0012	196	158	218	194	244	12	ZSU23	1000
cegr01929_0013	1703	466	252	496	264	13	2S3	2500
cegr01925_0002	240	347	248	381	260	2	SUV	1500
cegr02013_0011	1176	304	250	324	256	11	T72	3500
cegr01937_0009	1719	319	246	327	252	9	BMP2	4500
cegr01939_0001	715	321	253	333	257	1	PICKUP	5000
cegr02013_0005	385	367	255	381	261	5	BTR70	3500
cegr02017_0011	186	285	257	301	263	11	T72	4500
cegr01927_0012	1126	406	241	432	253	12	ZSU23	2000
cegr01937_0002	523	269	254	277	258	2	SUV	4500
cegr01929_0002	1233	380	253	390	261	2	SUV	2500
cegr02005_0006	660	211	243	249	257	6	BRDM2	1500
cegr01935_0009	1065	301	259	319	265	9	BMP2	4000
cegr01923_0012	1421	162	221	230	247	12	ZSU23	1000
cegr01923_0009	377	169	252	247	280	9	BMP2	1000
cegr01937_0001	974	289	254	297	258	1	PICKUP	4500
cegr02017_0011	1800	267	257	283	263	11	T72	4500
cegr02009_0012	1546	328	253	354	263	12	ZSU23	2500
cegr02011_0002	1473	392	257	398	263	2	SUV	3000
cegr01925_0002	1177	394	244	420	256	2	SUV	1500
cegr02009_0002	1646	308	261	328	269	2	SUV	2500
cegr01939_0011	1112	284	253	300	257	11	T72	5000
cegr02009_0005	1725	257	252	281	262	5	BTR70	2500
cegr01933_0006	439	222	252	234	258	6	BRDM2	3500
cegr01937_0005	868	299	256	317	260	5	BTR70	4500
cegr01925_0001	518	266	259	308	271	1	PICKUP	1500
cegr02003_0006	1001	432	233	488	255	6	BRDM2	1000
cegr01929_0005	136	317	263	333	273	5	BTR70	2500
cegr01935_0006	78	338	248	346	254	6	BRDM2	4000
cegr01935_0009	1162	325	260	343	266	9	BMP2	4000
cegr01925_0005	587	194	239	224	255	5	BTR70	1500
cegr02009_0005	414	290	256	324	266	5	BTR70	2500
cegr02007_0013	503	326	248	364	262	13	2S3	2000
cegr02007_0005	589	356	253	400	265	5	BTR70	2000
cegr02015_0002	1691	273	257	285	261	2	SUV	4000
cegr01925_0013	1445	202	248	246	268	13	2S3	1500
cegr01927_0009	1128	303	255	341	269	9	BMP2	2000
cegr02013_0002	302	256	259	270	265	2	SUV	3500
cegr02009_0002	697	258	258	266	266	2	SUV	2500
cegr02007_0006	1606	355	252	387	264	6	BRDM2	2000
cegr02009_0002	1784	270	260	288	268	2	SUV	2500
cegr01927_0002	919	319	253	343	263	2	SUV	2000
cegr02019_0006	709	311	253	323	257	6	BRDM2	5000
cegr01931_0001	1424	267	251	287	257	1	PICKUP	3000
cegr01931_0011	602	276	272	290	280	11	T72	3000
cegr02009_0012	1405	369	250	391	260	12	ZSU23	2500
cegr01935_0001	1014	260	253	276	257	1	PICKUP	4000
cegr01929_0011	62	376	253	408	263	11	T72	2500
cegr01937_0006	114	247	251	261	255	6	BRDM2	4500
cegr02019_0006	983	299	253	313	257	6	BRDM2	5000
cegr01925_0002	277	325	248	361	260	2	SUV	1500
cegr01925_0012	1671	187	236	223	254	12	ZSU23	1500
cegr01939_0012	84	264	259	278	263	12	ZSU23	5000
cegr02015_0012	1227	271	255	281	261	12	ZSU23	4000
cegr02017_0011	514	322	258	338	264	11	T72	4500
cegr02019_0011	1792	290	263	304	267	11	T72	5000
cegr02017_0001	1379	264	251	274	255	1	PICKUP	4500
cegr02009_0013	1128	348	249	380	261	13	2S3	2500
cegr02003_0001	1387	217	245	275	263	1	PICKUP	1000
cegr01933_0011	1626	350	253	372	259	11	T72	3500
cegr01927_0006	654	355	246	387	256	6	BRDM2	2000
cegr01925_0011	1211	343	244	395	260	11	T72	1500
cegr02013_0001	376	315	240	333	244	1	PICKUP	3500
cegr02005_0005	108	225	242	275	258	5	BTR70	1500
cegr01929_0006	1617	271	255	295	263	6	BRDM2	2500
cegr02007_0012	1552	357	258	387	270	12	ZSU23	2000
cegr01933_0002	117	306	251	320	257	2	SUV	3500
cegr01933_0005	371	376	251	386	257	5	BTR70	3500
cegr01929_0001	278	289	260	309	268	1	PICKUP	2500
cegr01933_0011	545	288	253	302	259	11	T72	3500
cegr02011_0009	255	298	248	324	256	9	BMP2	3000
cegr02003_0012	380	224	267	294	293	12	ZSU23	1000
cegr01931_0005	836	275	245	303	253	5	BTR70	3000
cegr01931_0005	763	251	245	279	253	5	BTR70	3000
cegr02007_0009	169	342	244	382	258	9	BMP2	2000
cegr01927_0006	316	245	246	259	256	6	BRDM2	2000
cegr02011_0006	100	281	260	295	268	6	BRDM2	3000
cegr01931_0002	1351	248	253	264	259	2	SUV	3000
cegr01925_0012	1464	281	237	325	253	12	ZSU23	1500
cegr01927_0001	1463	274	245	300	253	1	PICKUP	2000
cegr01923_0005	101	488	236	522	260	5	BTR70	1000
cegr02015_0012	1233	271	255	281	261	12	ZSU23	4000
cegr02005_0013	779	415	251	457	271	13	2S3	1500
cegr02005_0009	1563	376	242	424	260	9	BMP2	1500
cegr02013_0002	544	228	258	234	264	2	SUV	3500
cegr02015_0011	37	322	255	340	262	11	T72	4000
cegr02011_0012	1554	370	255	388	263	12	ZSU23	3000
cegr01925_0006	1640	289	250	331	264	6	BRDM2	1500
cegr01925_0011	434	229	253	283	269	11	T72	1500
cegr02013_0013	1023	273	255	295	263	13	2S3	3500
cegr01931_0006	730	268	252	290	260	6	BRDM2	3000
cegr02007_0005	721	283	252	327	264	5	BTR70	2000
cegr02007_0006	532	398	253	416	263	6	BRDM2	2000
cegr02019_0009	918	287	261	301	267	9	BMP2	5000
cegr02011_0002	899	289	256	303	262	2	SUV	3000
cegr01923_0011	1489	480	257	534	281	11	T72	1000
cegr02017_0011	1715	265	257	277	263	11	T72	4500
cegr02009_0011	1026	250	248	280	258	11	T72	2500
cegr01931_0005	1164	320	247	338	255	5	BTR70	3000
cegr01939_0012	797	322	257	328	261	12	ZSU23	5000
cegr01933_0009	1581	224	279	244	287	9	BMP2	3500
cegr01933_0002	326	247	250	261	256	2	SUV	3500
cegr01925_0002	1786	219	249	253	261	2	SUV	1500
cegr01933_0011	529	288	253	304	259	11	T72	3500
cegr02017_0002	1560	328	257	340	261	2	SUV	4500
cegr02005_0013	659	445	251	469	271	13	2S3	1500
cegr01933_0012	713	329	285	349	293	12	ZSU23	3500
cegr02005_0001	1093	203	247	233	259	1	PICKUP	1500
cegr02013_0009	397	377	258	393	266	9	BMP2	3500
cegr02017_0002	1070	331	257	341	261	2	SUV	4500
cegr01931_0006	1369	194	251	210	259	6	BRDM2	3000
cegr02003_0002	1266	505	244	529	262	2	SUV	1000
cegr01929_0011	137	401	254	431	264	11	T72	2500
cegr01939_0005	591	282	252	300	256	5	BTR70	5000
cegr01937_0002	1154	299	254	301	256	2	SUV	4500
cegr01927_0009	781	364	254	396	268	9	BMP2	2000
cegr02015_0001	274	246	228	258	232	1	PICKUP	4000
cegr02013_0005	1258	347	256	371	262	5	BTR70	3500
cegr02013_0013	221	231	256	247	264	13	2S3	3500
cegr01927_0001	1626	335	244	365	252	1	PICKUP	2000
cegr02015_0009	122	277	253	297	259	9	BMP2	4000
cegr01935_0005	5	329	269	341	275	5	BTR70	4000
cegr01935_0002	1441	267	249	269	251	2	SUV	4000
cegr01923_0006	420	477	237	519	259	6	BRDM2	1000
cegr01929_0011	592	384	258	414	268	11	T72	2500
cegr02013_0001	1029	344	240	360	244	1	PICKUP	3500
cegr01929_0002	1672	299	255	319	263	2	SUV	2500
cegr02015_0006	982	308	259	324	265	6	BRDM2	4000
cegr02005_0012	371	196	247	228	265	12	ZSU23	1500
cegr01929_0001	737	341	255	365	263	1	PICKUP	2500
cegr01929_0006	416	346	253	370	261	6	BRDM2	2500
cegr02019_0009	712	319	262	335	268	9	BMP2	5000
cegr02017_0013	1795	331	246	347	252	13	2S3	4500
cegr01929_0012	742	311	260	339	270	12	ZSU23	2500
cegr02015_0013	1786	322	257	340	265	13	2S3	4000
cegr01933_0005	833	268	251	290	257	5	BTR70	3500
cegr02017_0011	39	267	257	283	263	11	T72	4500
cegr01925_0013	1312	187	248	217	268	13	2S3	1500
cegr02013_0005	532	329	256	353	262	5	BTR70	3500
cegr01931_0005	1495	229	246	249	254	5	BTR70	3000
cegr02017_0013	118	274	245	286	251	13	2S3	4500
cegr02005_0001	546	427	248	441	260	1	PICKUP	1500
cegr01927_0001	1601	325	244	355	252	1	PICKUP	2000
cegr01937_0011	258	274	251	290	257	11	T72	4500
cegr01931_0001	612	326	250	340	256	1	PICKUP	3000
cegr02003_0002	1048	406	240	456	258	2	SUV	1000
cegr01927_0013	1368	382	243	422	257	13	2S3	2000
cegr02005_0001	837	229	253	271	265	1	PICKUP	1500
cegr01933_0009	547	223	279	235	287	9	BMP2	3500
cegr01937_0012	1113	274	248	284	254	12	ZSU23	4500
cegr02017_0006	1424	335	258	349	262	6	BRDM2	4500
cegr01937_0002	720	306	253	316	257	2	SUV	4500
cegr01931_0005	819	269	245	297	253	5	BTR70	3000
cegr01925_0012	1186	421	235	461	253	12	ZSU23	1500
cegr01935_0005	1225	326	268	340	274	5	BTR70	4000
cegr02019_0012	1310	156	267	170	271	12	ZSU23	5000
cegr01931_0009	385	227	252	241	260	9	BMP2	3000
cegr01929_0013	279	374	254	404	266	13	2S3	2500
cegr01927_0013	1247	420	243	450	257	13	2S3	2000
cegr01927_0012	392	236	244	256	256	12	ZSU23	2000
cegr01939_0005	369	264	252	270	256	5	BTR70	5000
cegr02017_0005	1146	360	260	368	264	5	BTR70	4500
cegr02013_0012	307	279	254	295	262	12	ZSU23	3500
cegr01927_0005	1265	403	245	421	257	5	BTR70	2000
cegr01929_0013	117	362	251	376	263	13	2S3	2500
cegr02003_0002	116	403	249	453	269	2	SUV	1000
cegr01927_0001	478	342	244	372	252	1	PICKUP	2000
cegr02013_0012	590	340	254	360	260	12	ZSU23	3500
cegr02011_0013	582	349	251	373	261	13	2S3	3000
cegr02011_0011	1166	313	254	337	262	11	T72	3000
cegr01923_0011	1222	299	256	373	280	11	T72	1000
cegr02005_0013	1284	205	252	245	272	13	2S3	1500
cegr01931_0002	1461	232	252	244	258	2	SUV	3000
cegr02007_0013	499	324	248	362	262	13	2S3	2000
cegr02011_0005	76	271	253	295	261	5	BTR70	3000
cegr02003_0013	1725	312	250	388	280	13	2S3	1000
cegr02011_0005	154	292	252	320	260	5	BTR70	3000
cegr02015_0011	1699	311	254	330	261	11	T72	4000
cegr02007_0013	77	255	251	289	265	13	2S3	2000
cegr02009_0012	1671	284	251	312	261	12	ZSU23	2500
cegr02015_0011	1621	322	254	338	262	11	T72	4000
cegr02009_0009	1189	312	253	342	263	9	BMP2	2500
cegr01929_0012	1084	258	257	276	267	12	ZSU23	2500
cegr02013_0009	1257	373	258	393	266	9	BMP2	3500
cegr02015_0011	1584	326	254	342	262	11	T72	4000
cegr02017_0001	1543	275	251	285	255	1	PICKUP	4500
cegr02011_0001	597	396	256	404	262	1	PICKUP	3000
cegr01939_0006	1632	371	253	383	257	6	BRDM2	5000
cegr02009_0013	230	265	248	287	260	13	2S3	2500
cegr01937_0001	221	292	253	302	257	1	PICKUP	4500
cegr02019_0009	1480	350	262	362	268	9	BMP2	5000
cegr02009_0001	1537	261	254	281	262	1	PICKUP	2500
cegr01923_0009	1084	493	248	531	274	9	BMP2	1000
cegr02009_0011	1214	299	246	329	256	11	T72	2500
cegr02011_0006	1539	396	261	406	269	6	BRDM2	3000
cegr01939_0002	111	315	250	325	254	2	SUV	5000
cegr02005_0011	1528	416	250	464	266	11	T72	1500
cegr02007_0009	191	352	245	390	259	9	BMP2	2000
cegr01927_0011	37	386	255	422	267	11	T72	2000
cegr01923_0012	234	154	220	192	246	12	ZSU23	1000
cegr01939_0006	1268	334	251	346	255	6	BRDM2	5000
cegr02003_0013	345	219	243	297	273	13	2S3	1000
cegr02019_0013	956	283	256	299	262	13	2S3	5000
cegr02003_0002	1481	397	253	447	273	2	SUV	1000
cegr02015_0011	503	273	254	295	261	11	T72	4000
cegr01937_0011	1086	314	250	328	256	11	T72	4500
cegr02013_0006	558	274	251	292	257	6	BRDM2	3500
cegr01927_0005	1359	379	245	415	257	5	BTR70	2000
cegr02013_0002	42	325	260	337	266	2	SUV	3500
cegr02011_0002	374	354	256	370	262	2	SUV	3000
cegr01929_0011	1068	280	257	302	267	11	T72	2500
cegr01923_0009	28	488	246	528	274	9	BMP2	1000
cegr02009_0012	499	319	251	345	261	12	ZSU23	2500
cegr01925_0006	1164	267	243	309	257	6	BRDM2	1500
cegr02003_0012	1760	113	258	175	284	12	ZSU23	1000
cegr02013_0005	931	263	254	279	260	5	BTR70	3500
cegr02013_0002	777	265	258	279	264	2	SUV	3500
cegr02019_0001	1253	267	259	279	263	1	PICKUP	5000
cegr02015_0012	689	337	254	351	260	12	ZSU23	4000
cegr02005_0006	1712	233	243	275	257	6	BRDM2	1500
cegr02005_0012	663	257	243	303	259	12	ZSU23	1500
cegr01933_0011	100	389	253	411	259	11	T72	3500
cegr02017_0013	1643	344	245	352	251	13	2S3	4500
cegr02005_0005	1054	193	245	219	261	5	BTR70	1500
cegr01927_0002	1448	359	255	383	265	2	SUV	2000
cegr02007_0001	990	350	254	376	262	1	PICKUP	2000
cegr02007_0001	352	335	256	365	266	1	PICKUP	2000
cegr02011_0012	1660	347	254	371	262	12	ZSU23	3000
cegr01925_0009	76	411	247	453	265	9	BMP2	1500
cegr02019_0013	89	343	258	351	264	13	2S3	5000
cegr02015_0001	404	275	227	289	231	1	PICKUP	4000
cegr02009_0006	743	343	258	369	266	6	BRDM2	2500
cegr02003_0012	1126	472	256	516	282	12	ZSU23	1000
cegr01931_0011	785	288	271	312	279	11	T72	3000
cegr02003_0013	449	312	242	388	272	13	2S3	1000
cegr01927_0005	172	347	246	391	258	5	BTR70	2000
cegr02017_0005	1422	314	258	332	262	5	BTR70	4500
cegr01931_0001	1064	237	253	255	259	1	PICKUP	3000
cegr02009_0012	1019	315	248	341	258	12	ZSU23	2500
cegr01931_0005	1087	330	246	342	254	5	BTR70	3000
cegr02003_0006	652	116	234	172	256	6	BRDM2	1000
cegr02015_0011	749	240	253	256	261	11	T72	4000
cegr02015_0006	1540	259	258	265	264	6	BRDM2	4000
cegr02017_0002	1384	357	258	365	262	2	SUV	4500
cegr01931_0011	1237	403	270	421	278	11	T72	3000
cegr01923_0006	379	481	235	507	257	6	BRDM2	1000
cegr02011_0002	693	280	257	292	263	2	SUV	3000
cegr02005_0009	274	330	241	382	259	9	BMP2	1500
cegr01939_0006	1800	340	252	354	256	6	BRDM2	5000
cegr01935_0001	1102	245	253	259	257	1	PICKUP	4000
cegr02005_0012	576	215	245	257	261	12	ZSU23	1500
cegr02019_0011	1507	322	264	336	268	11	T72	5000
cegr01927_0005	1442	349	246	393	258	5	BTR70	2000
cegr01923_0011	856	101	263	151	287	11	T72	1000
cegr02013_0009	1658	314	257	336	265	9	BMP2	3500
cegr02005_0002	382	241	251	275	263	2	SUV	1500
cegr02003_0009	517	436	234	486	262	9	BMP2	1000
cegr02015_0012	553	309	254	325	260	12	ZSU23	4000
cegr02017_0001	1122	211	250	221	254	1	PICKUP	4500
cegr01935_0006	818	318	248	334	254	6	BRDM2	4000
cegr01933_0009	1139	336	281	350	289	9	BMP2	3500
cegr02015_0002	1633	284	257	296	261	2	SUV	4000
cegr01927_0001	78	266	245	290	255	1	PICKUP	2000
cegr02017_0002	1347	362	258	368	262	2	SUV	4500
cegr01927_0009	411	204	252	228	266	9	BMP2	2000
cegr01927_0005	208	335	245	379	257	5	BTR70	2000
cegr02005_0002	1229	427	249	445	261	2	SUV	1500
cegr02003_0002	1797	159	251	205	271	2	SUV	1000
cegr01931_0001	1434	271	251	291	257	1	PICKUP	3000
cegr01937_0012	1643	209	249	217	255	12	ZSU23	4500
cegr02003_0009	239	329	227	407	253	9	BMP2	1000
cegr02015_0001	3	266	228	282	232	1	PICKUP	4000
cegr02009_0006	244	280	259	304	267	6	BRDM2	2500
cegr01923_0009	1447	187	256	267	284	9	BMP2	1000
cegr02003_0006	5	486	236	514	258	6	BRDM2	1000
cegr01927_0012	651	273	245	309	257	12	ZSU23	2000
cegr01935_0011	1246	273	255	285	261	11	T72	4000
cegr01927_0012	95	326	243	358	255	12	ZSU23	2000
cegr01925_0006	430	407	246	433	260	6	BRDM2	1500
cegr02009_0009	470	316	254	348	264	9	BMP2	2500
cegr01929_0011	442	423	256	449	266	11	T72	2500
cegr02017_0011	110	273	257	291	263	11	T72	4500
cegr02015_0002	313	307	258	319	262	2	SUV	4000
cegr01937_0006	1452	286	253	294	257	6	BRDM2	4500
cegr01927_0001	696	418	244	436	252	1	PICKUP	2000
cegr01931_0006	796	291	252	309	260	6	BRDM2	3000
cegr02017_0006	1378	335	258	349	262	6	BRDM2	4500
cegr01933_0001	883	336	253	348	257	1	PICKUP	3500
cegr02011_0009	1350	299	249	325	257	9	BMP2	3000
cegr02017_0012	1677	360	256	374	262	12	ZSU23	4500
cegr01935_0001	1488	281	251	295	255	1	PICKUP	4000
cegr02011_0013	669	374	252	388	262	13	2S3	3000
cegr02011_0012	463	374	254	390	262	12	ZSU23	3000
cegr01935_0009	640	252	259	268	265	9	BMP2	4000
cegr01925_0002	38	409	244	425	256	2	SUV	1500
cegr01939_0012	648	304	258	318	262	12	ZSU23	5000
cegr02019_0006	1486	297	253	311	257	6	BRDM2	5000
cegr01927_0011	1667	333	257	371	269	11	T72	2000
cegr02017_0002	1436	350	258	358	262	2	SUV	4500
cegr01925_0001	824	222	253	250	265	1	PICKUP	1500
cegr02007_0009	607	335	247	375	261	9	BMP2	2000
cegr02019_0001	1649	296	258	308	262	1	PICKUP	5000
cegr02003_0005	982	201	244	287	268	5	BTR70	1000
cegr01931_0006	943	300	254	316	262	6	BRDM2	3000
cegr01935_0002	1728	320	248	326	250	2	SUV	4000
cegr02013_0011	1569	377	253	387	259	11	T72	3500
cegr01927_0009	881	388	254	406	268	9	BMP2	2000
cegr02007_0012	440	376	260	404	272	12	ZSU23	2000
cegr01929_0011	33	368	254	398	264	11	T72	2500
cegr02015_0001	1384	271	227	287	231	1	PICKUP	4000
cegr01927_0011	752	225	253	259	265	11	T72	2000
cegr01931_0005	1034	328	246	342	254	5	BTR70	3000
cegr02009_0012	363	363	250	389	260	12	ZSU23	2500
cegr02007_0006	1353	371	251	399	261	6	BRDM2	2000
cegr01939_0001	1283	266	254	270	258	1	PICKUP	5000
cegr02019_0006	821	326	254	332	258	6	BRDM2	5000
cegr02005_0013	702	440	251	470	271	13	2S3	1500
cegr01931_0005	558	231	246	247	254	5	BTR70	3000
cegr02015_0005	841	367	251	385	257	5	BTR70	4000
cegr01935_0002	1435	267	249	269	251	2	SUV	4000
cegr01927_0012	1617	231	243	253	255	12	ZSU23	2000
cegr02019_0005	1088	351	253	369	257	5	BTR70	5000
cegr01923_0009	554	110	245	156	271	9	BMP2	1000
cegr02015_0001	265	245	228	257	232	1	PICKUP	4000
cegr02013_0002	895	297	259	311	265	2	SUV	3500
cegr01935_0011	1331	271	255	283	261	11	T72	4000
cegr02013_0001	696	409	241	419	245	1	PICKUP	3500
cegr02009_0006	1092	352	260	378	268	6	BRDM2	2500
cegr01927_0002	24	376	255	398	265	2	SUV	2000
cegr02011_0009	869	293	250	319	258	9	BMP2	3000
cegr01923_0009	1091	491	249	531	275	9	BMP2	1000
cegr02009_0011	851	242	248	258	258	11	T72	2500
cegr01925_0009	540	199	242	229	260	9	BMP2	1500
cegr02009_0013	1713	288	246	320	258	13	2S3	2500
cegr01937_0002	877	333	253	337	257	2	SUV	4500
cegr01937_0005	1456	255	254	273	258	5	BTR70	4500
cegr02005_0002	1516	286	252	320	264	2	SUV	1500
cegr01933_0002	20	329	249	343	255	2	SUV	3500
cegr02013_0011	1361	340	250	362	256	11	T72	3500
cegr01933_0009	1595	222	279	240	287	9	BMP2	3500
cegr02015_0001	745	319	228	329	232	1	PICKUP	4000
cegr02017_0011	747	335	258	345	264	11	T72	4500
cegr02005_0013	954	315	255	367	275	13	2S3	1500
cegr01929_0006	49	263	254	283	262	6	BRDM2	2500
cegr01931_0006	514	194	251	212	259	6	BRDM2	3000
cegr01939_0002	507	279	250	285	254	2	SUV	5000
cegr02013_0013	1411	250	254	272	262	13	2S3	3500
cegr02011_0011	1486	373	255	391	263	11	T72	3000
cegr02013_0011	1593	375	252	387	258	11	T72	3500
cegr01931_0002	1382	242	253	258	259	2	SUV	3000
cegr02015_0013	815	319	258	335	266	13	2S3	4000
cegr02011_0005	753	312	254	340	262	5	BTR70	3000
cegr01929_0002	1745	284	256	302	264	2	SUV	2500
cegr01933_0005	233	361	251	381	257	5	BTR70	3500
cegr02019_0005	1349	384	254	394	258	5	BTR70	5000
cegr02009_0012	626	275	252	301	262	12	ZSU23	2500
cegr01939_0009	358	330	253	346	259	9	BMP2	5000
cegr02009_0001	362	267	257	289	265	1	PICKUP	2500
cegr02017_0012	913	332	254	342	260	12	ZSU23	4500
cegr02019_0001	1192	256	259	268	263	1	PICKUP	5000
cegr01931_0005	1302	282	247	310	255	5	BTR70	3000
cegr01939_0002	710	284	250	294	254	2	SUV	5000
cegr02003_0002	988	363	239	413	257	2	SUV	1000
cegr01935_0001	1470	276	252	290	256	1	PICKUP	4000
cegr02005_0001	1062	194	246	220	258	1	PICKUP	1500
cegr01925_0011	333	290	252	340	268	11	T72	1500
cegr01923_0005	1081	432	233	508	257	5	BTR70	1000
cegr01925_0011	450	221	252	275	268	11	T72	1500
cegr02005_0002	883	321	245	355	257	2	SUV	1500
cegr02007_0012	78	290	256	322	268	12	ZSU23	2000
cegr01927_0002	906	315	253	339	263	2	SUV	2000
cegr02009_0001	124	352	257	374	265	1	PICKUP	2500
cegr01937_0002	1312	275	254	277	256	2	SUV	4500
cegr01923_0005	1520	241	246	325	270	5	BTR70	1000
cegr02013_0005	1134	312	254	334	260	5	BTR70	3500
cegr01933_0009	1144	334	281	350	289	9	BMP2	3500
cegr01937_0001	1153	298	254	310	258	1	PICKUP	4500
cegr02005_0006	1137	395	249	429	263	6	BRDM2	1500
cegr02009_0013	1073	366	250	396	262	13	2S3	2500
cegr02007_0005	861	244	251	270	263	5	BTR70	2000
cegr02019_0011	632	312	263	328	267	11	T72	5000
cegr02019_0001	602	315	259	319	263	1	PICKUP	5000
cegr01925_0013	705	410	247	452	267	13	2S3	1500
cegr02011_0011	402	316	255	340	263	11	T72	3000
cegr01925_0009	1478	238	247	292	265	9	BMP2	1500
cegr02015_0002	162	338	258	348	262	2	SUV	4000
cegr01933_0009	1710	216	279	226	287	9	BMP2	3500
cegr02003_0005	369	264	235	346	259	5	BTR70	1000
cegr02007_0012	1224	296	255	330	267	12	ZSU23	2000
cegr01937_0012	1713	207	249	215	255	12	ZSU23	4500
cegr02009_0009	923	245	250	269	260	9	BMP2	2500
cegr01927_0013	114	326	244	364	260	13	2S3	2000
cegr01923_0011	378	333	268	409	292	11	T72	1000
cegr02011_0005	1544	386	254	396	262	5	BTR70	3000
cegr02007_0005	1524	400	254	432	266	5	BTR70	2000
cegr01931_0001	497	290	250	310	256	1	PICKUP	3000
cegr02009_0009	3	299	251	331	261	9	BMP2	2500
cegr01937_0006	423	229	251	243	255	6	BRDM2	4500
cegr01925_0009	1031	445	245	477	263	9	BMP2	1500
cegr02017_0005	1236	352	260	366	264	5	BTR70	4500
cegr02013_0012	1622	315	253	333	259	12	ZSU23	3500
cegr02005_0012	390	196	246	222	264	12	ZSU23	1500
cegr02015_0005	536	350	250	372	256	5	BTR70	4000
cegr01925_0001	1237	425	254	449	266	1	PICKUP	1500
cegr01927_0009	63	313	255	353	269	9	BMP2	2000
cegr01925_0002	1640	276	249	310	261	2	SUV	1500
cegr02015_0013	498	246	258	262	266	13	2S3	4000
cegr01923_0011	862	102	263	154	287	11	T72	1000
cegr01935_0012	1540	354	274	364	280	12	ZSU23	4000
cegr01931_0009	903	352	254	368	262	9	BMP2	3000
cegr02005_0013	847	377	254	429	274	13	2S3	1500
cegr02007_0013	1319	237	249	265	263	13	2S3	2000
cegr02017_0002	1013	319	257	331	261	2	SUV	4500
cegr02009_0013	453	272	245	302	257	13	2S3	2500
cegr01937_0006	836	275	252	289	256	6	BRDM2	4500
cegr02011_0009	146	271	249	295	257	9	BMP2	3000
cegr02011_0002	1766	336	257	354	263	2	SUV	3000
cegr01937_0012	672	222	249	238	255	12	ZSU23	4500
cegr01923_0011	389	329	267	403	291	11	T72	1000
cegr01939_0002	15	331	250	341	254	2	SUV	5000
cegr02007_0006	54	238	251	260	261	6	BRDM2	2000
cegr02015_0002	38	351	258	355	262	2	SUV	4000
cegr01925_0012	76	245	236	291	252	12	ZSU23	1500
cegr02017_0012	709	343	254	357	260	12	ZSU23	4500
cegr02007_0001	460	271	256	303	266	1	PICKUP	2000
cegr02013_0002	1	333	260	343	266	2	SUV	3500
cegr01935_0006	1638	325	247	339	253	6	BRDM2	4000
cegr02017_0009	1267	375	260	385	266	9	BMP2	4500
cegr01927_0005	1623	278	244	320	256	5	BTR70	2000
cegr02019_0006	929	312	254	326	258	6	BRDM2	5000
cegr02011_0011	1213	324	255	348	263	11	T72	3000
cegr01927_0011	26	390	255	424	267	11	T72	2000
cegr02013_0002	565	228	258	236	264	2	SUV	3500
cegr01923_0002	704	170	243	212	261	2	SUV	1000
cegr02007_0009	847	245	244	281	258	9	BMP2	2000
cegr02017_0011	1028	311	258	329	264	11	T72	4500
cegr01925_0009	936	407	243	457	261	9	BMP2	1500
cegr01927_0013	882	354	240	392	254	13	2S3	2000
cegr01933_0005	1381	347	250	369	256	5	BTR70	3500
cegr01923_0009	1075	495	247	529	273	9	BMP2	1000
cegr01929_0012	775	304	259	332	269	12	ZSU23	2500
cegr01937_0005	1621	249	254	255	258	5	BTR70	4500
cegr02019_0012	893	147	268	161	272	12	ZSU23	5000
cegr02007_0011	1152	358	252	394	264	11	T72	2000
cegr01927_0011	1095	347	252	385	264	11	T72	2000
cegr01935_0002	614	297	247	309	251	2	SUV	4000
cegr01931_0002	48	318	252	334	258	2	SUV	3000
cegr01923_0006	1736	112	231	144	253	6	BRDM2	1000
cegr02003_0009	141	271	226	343	252	9	BMP2	1000
cegr01933_0012	1063	411	285	429	293	12	ZSU23	3500
cegr01937_0011	1436	288	251	304	257	11	T72	4500
cegr01935_0011	781	346	255	366	261	11	T72	4000
cegr01925_0002	217	359	247	391	259	2	SUV	1500
cegr01935_0005	127	328	269	340	275	5	BTR70	4000
cegr02009_0001	1596	279	255	303	263	1	PICKUP	2500
cegr01925_0011	723	174	248	200	264	11	T72	1500
cegr02019_0009	676	326	262	342	268	9	BMP2	5000
cegr01933_0011	1174	406	251	424	257	11	T72	3500
cegr02017_0013	1595	339	245	351	251	13	2S3	4500
cegr02015_0005	1496	313	249	335	255	5	BTR70	4000
cegr01929_0011	98	391	254	423	264	11	T72	2500
cegr01931_0006	919	304	254	316	262	6	BRDM2	3000
cegr02017_0002	893	301	257	311	261	2	SUV	4500
cegr01927_0013	1640	275	244	315	258	13	2S3	2000
cegr02015_0013	937	335	257	347	265	13	2S3	4000
cegr02015_0011	84	325	255	342	262	11	T72	4000
cegr02015_0009	510	335	255	349	261	9	BMP2	4000
cegr01925_0001	1288	436	255	452	267	1	PICKUP	1500
cegr02003_0012	537	166	261	206	287	12	ZSU23	1000
cegr02011_0005	1441	374	254	396	262	5	BTR70	3000
cegr02017_0002	1233	357	258	365	262	2	SUV	4500
cegr01933_0005	173	350	250	372	256	5	BTR70	3500
cegr02013_0009	1755	283	256	305	264	9	BMP2	3500
cegr02013_0013	1306	226	255	246	263	13	2S3	3500
cegr02009_0011	1096	263	248	295	258	11	T72	2500
cegr01931_0011	1215	400	269	420	277	11	T72	3000
cegr02013_0012	369	287	254	305	262	12	ZSU23	3500
cegr02007_0013	1641	357	247	395	261	13	2S3	2000
cegr01937_0009	1402	263	246	281	252	9	BMP2	4500
cegr01937_0012	54	243	250	259	256	12	ZSU23	4500
cegr02011_0013	1653	350	250	374	260	13	2S3	3000
cegr02007_0013	167	242	250	266	264	13	2S3	2000
cegr02017_0012	1709	354	256	370	262	12	ZSU23	4500
cegr02015_0013	307	261	258	279	266	13	2S3	4000
cegr02019_0009	519	351	262	363	268	9	BMP2	5000
cegr01933_0005	392	373	251	387	257	5	BTR70	3500
cegr02013_0011	1112	286	251	308	257	11	T72	3500
cegr01929_0012	1423	263	257	289	267	12	ZSU23	2500
cegr01937_0005	1613	249	254	255	258	5	BTR70	4500
cegr01929_0005	785	198	262	220	272	5	BTR70	2500
cegr02013_0005	639	295	254	319	260	5	BTR70	3500
cegr01923_0005	1730	123	240	197	264	5	BTR70	1000
cegr02011_0013	309	269	253	293	263	13	2S3	3000
cegr01923_0009	925	429	244	505	270	9	BMP2	1000
cegr02003_0005	19	149	231	211	255	5	BTR70	1000
cegr01925_0009	661	226	240	274	258	9	BMP2	1500
cegr01923_0012	469	175	234	247	260	12	ZSU23	1000
cegr02015_0001	1529	310	228	324	232	1	PICKUP	4000
cegr01937_0011	231	283	251	299	257	11	T72	4500
cegr02015_0011	1411	319	251	335	262	11	T72	4000
cegr02009_0009	998	257	249	285	259	9	BMP2	2500
cegr02017_0012	1100	354	255	368	261	12	ZSU23	4500
cegr01925_0001	753	214	257	232	269	1	PICKUP	1500
cegr02003_0001	261	200	244	244	262	1	PICKUP	1000
cegr02007_0012	764	237	260	273	272	12	ZSU23	2000
cegr01931_0002	1530	233	253	239	259	2	SUV	3000
cegr01923_0011	1045	186	259	262	283	11	T72	1000
cegr01923_0009	1359	280	254	354	282	9	BMP2	1000
cegr01935_0002	815	346	247	352	251	2	SUV	4000
cegr01933_0006	1258	242	253	260	259	6	BRDM2	3500
cegr01923_0011	1324	382	256	460	280	11	T72	1000
cegr01935_0011	431	377	253	387	259	11	T72	4000
cegr01929_0006	1402	362	256	384	264	6	BRDM2	2500
cegr02017_0011	224	289	257	305	263	11	T72	4500
cegr01923_0006	282	413	230	473	252	6	BRDM2	1000
cegr01931_0011	773	287	272	311	280	11	T72	3000
cegr02017_0009	1703	311	259	325	265	9	BMP2	4500
cegr01923_0001	1483	180	250	230	268	1	PICKUP	1000
cegr01925_0013	244	278	246	328	266	13	2S3	1500
cegr02013_0011	314	330	254	352	260	11	T72	3500
cegr01937_0006	191	232	251	244	255	6	BRDM2	4500
cegr02015_0006	936	294	259	308	265	6	BRDM2	4000
cegr01939_0011	1723	251	253	267	257	11	T72	5000
cegr01923_0001	1300	153	257	197	275	1	PICKUP	1000
cegr02009_0005	438	280	255	314	265	5	BTR70	2500
cegr02017_0002	223	359	258	365	262	2	SUV	4500
cegr02017_0009	276	375	259	385	265	9	BMP2	4500
cegr01927_0011	428	256	256	290	268	11	T72	2000
cegr02009_0005	1410	295	256	329	266	5	BTR70	2500
cegr02003_0001	1599	336	243	394	261	1	PICKUP	1000
cegr01927_0012	1136	403	241	431	253	12	ZSU23	2000
cegr02017_0005	1368	328	259	346	263	5	BTR70	4500
cegr01925_0011	1279	375	243	427	259	11	T72	1500
cegr02015_0005	760	379	252	389	258	5	BTR70	4000
cegr02017_0013	442	324	245	340	251	13	2S3	4500
cegr02019_0005	1682	319	253	335	257	5	BTR70	5000
cegr02017_0002	853	296	256	304	260	2	SUV	4500
cegr01929_0013	83	361	251	377	263	13	2S3	2500
cegr02017_0013	709	338	246	354	252	13	2S3	4500
cegr01933_0005	1243	308	250	332	256	5	BTR70	3500
cegr02005_0013	1647	401	246	447	266	13	2S3	1500
cegr01939_0001	1799	333	253	341	257	1	PICKUP	5000
cegr02007_0013	1251	236	251	258	265	13	2S3	2000
cegr01925_0013	1789	349	245	401	265	13	2S3	1500
cegr02007_0011	639	217	255	245	267	11	T72	2000
cegr02017_0006	1019	353	259	359	263	6	BRDM2	4500
cegr02013_0013	882	319	255	341	263	13	2S3	3500
cegr02005_0005	1480	411	245	455	261	5	BTR70	1500
cegr02019_0006	854	326	254	336	258	6	BRDM2	5000
cegr02019_0001	1791	269	259	281	263	1	PICKUP	5000
cegr01939_0011	1268	253	253	269	257	11	T72	5000
cegr01931_0009	1269	264	254	290	262	9	BMP2	3000
cegr01927_0012	84	330	243	362	255	12	ZSU23	2000
cegr02003_0013	414	285	241	355	271	13	2S3	1000
cegr01937_0012	363	212	249	220	255	12	ZSU23	4500
cegr01931_0009	1254	269	254	295	262	9	BMP2	3000
cegr01939_0006	963	319	251	329	255	6	BRDM2	5000
cegr01927_0006	1611	366	246	394	256	6	BRDM2	2000
cegr02009_0013	1190	330	251	358	263	13	2S3	2500
cegr02019_0005	1770	312	252	324	256	5	BTR70	5000
cegr01935_0009	1210	334	259	350	265	9	BMP2	4000
cegr01923_0013	571	125	239	161	269	13	2S3	1000
cegr02017_0002	1200	352	258	362	262	2	SUV	4500
cegr02003_0002	1096	437	242	485	260	2	SUV	1000
cegr02003_0013	1127	239	264	319	294	13	2S3	1000
cegr01923_0012	338	141	228	201	254	12	ZSU23	1000
cegr02019_0011	1327	342	265	358	269	11	T72	5000
cegr01927_0002	394	257	255	279	265	2	SUV	2000
cegr02003_0001	917	286	260	348	278	1	PICKUP	1000
cegr01929_0001	1795	317	255	341	263	1	PICKUP	2500
cegr01935_0001	1221	241	253	245	257	1	PICKUP	4000
cegr02015_0002	1070	345	257	355	261	2	SUV	4000
cegr01929_0011	1111	280	257	308	267	11	T72	2500
cegr01929_0005	1697	203	263	231	273	5	BTR70	2500
cegr02003_0011	243	311	257	389	281	11	T72	1000
cegr01937_0009	1238	250	244	258	250	9	BMP2	4500
cegr01931_0006	1503	230	251	252	259	6	BRDM2	3000
cegr02015_0005	1574	336	248	356	254	5	BTR70	4000
cegr02003_0005	1188	197	238	253	262	5	BTR70	1000
cegr02015_0009	1084	249	253	265	259	9	BMP2	4000
cegr02003_0012	1786	125	259	191	285	12	ZSU23	1000
cegr02015_0012	1014	308	254	324	260	12	ZSU23	4000
cegr02005_0012	1566	192	244	230	260	12	ZSU23	1500
cegr01937_0005	1672	247	254	259	258	5	BTR70	4500
cegr02015_0013	996	331	257	349	265	13	2S3	4000
cegr01923_0006	933	139	229	199	251	6	BRDM2	1000
cegr02011_0002	1317	379	257	393	263	2	SUV	3000
cegr02011_0013	316	270	253	294	263	13	2S3	3000
cegr01933_0001	534	270	254	286	258	1	PICKUP	3500
cegr02003_0005	1723	411	244	459	268	5	BTR70	1000
cegr01933_0005	625	322	251	346	257	5	BTR70	3500
cegr02005_0013	1473	296	249	344	269	13	2S3	1500
cegr01931_0006	1081	255	253	277	261	6	BRDM2	3000
cegr02003_0009	203	301	229	379	255	9	BMP2	1000
cegr02007_0013	659	389	248	417	262	13	2S3	2000
cegr02007_0006	1158	282	249	314	259	6	BRDM2	2000
cegr02015_0012	344	272	254	286	260	12	ZSU23	4000
cegr01939_0002	737	288	250	298	254	2	SUV	5000
cegr01933_0009	1104	340	281	350	289	9	BMP2	3500
cegr02003_0011	417	215	260	295	284	11	T72	1000
cegr01937_0011	695	245	251	261	257	11	T72	4500
cegr01939_0009	279	346	253	362	259	9	BMP2	5000
cegr02003_0006	430	143	245	203	267	6	BRDM2	1000
cegr02007_0006	1368	375	251	403	261	6	BRDM2	2000
cegr01937_0011	668	240	251	256	257	11	T72	4500
cegr02011_0011	475	298	255	324	263	11	T72	3000
cegr02007_0011	1116	350	252	386	264	11	T72	2000
cegr02005_0013	1427	262	252	314	272	13	2S3	1500
cegr02013_0001	1064	332	240	350	244	1	PICKUP	3500
cegr01927_0009	1646	252	251	292	265	9	BMP2	2000
cegr02011_0005	1796	322	254	350	262	5	BTR70	3000
cegr02005_0002	1265	417	250	439	262	2	SUV	1500
cegr02011_0002	888	288	256	300	262	2	SUV	3000
cegr02005_0005	1506	423	245	459	261	5	BTR70	1500
cegr01925_0001	1149	391	252	427	264	1	PICKUP	1500
cegr01925_0011	1546	451	244	483	260	11	T72	1500
cegr02009_0009	400	336	254	366	264	9	BMP2	2500
cegr01937_0009	1760	315	246	327	252	9	BMP2	4500
cegr02019_0012	1217	137	268	151	272	12	ZSU23	5000
cegr02013_0013	812	335	254	353	262	13	2S3	3500
cegr01937_0001	689	335	253	347	257	1	PICKUP	4500
cegr01927_0011	899	268	253	306	265	11	T72	2000
cegr02017_0005	547	308	258	326	262	5	BTR70	4500
cegr02009_0009	1314	345	254	369	264	9	BMP2	2500
cegr02009_0001	13	379	256	387	264	1	PICKUP	2500
cegr02015_0009	99	272	253	292	259	9	BMP2	4000
cegr01933_0001	328	227	254	235	258	1	PICKUP	3500
cegr01937_0001	534	355	253	359	257	1	PICKUP	4500
cegr01923_0009	1571	103	250	161	278	9	BMP2	1000
cegr01929_0001	302	286	260	304	268	1	PICKUP	2500
cegr01935_0005	1441	284	270	304	276	5	BTR70	4000
cegr02013_0001	1032	343	240	359	244	1	PICKUP	3500
cegr01927_0011	357	269	256	309	268	11	T72	2000
cegr01929_0005	192	318	263	332	273	5	BTR70	2500
cegr02003_0001	434	263	243	321	261	1	PICKUP	1000
cegr02005_0006	153	366	250	408	264	6	BRDM2	1500
cegr01929_0011	832	301	258	329	268	11	T72	2500
cegr01929_0013	257	370	253	398	265	13	2S3	2500
cegr02015_0006	815	260	259	274	265	6	BRDM2	4000
cegr01933_0005	1052	261	249	279	255	5	BTR70	3500
cegr01929_0012	1323	251	257	271	267	12	ZSU23	2500
cegr02013_0001	181	292	239	300	243	1	PICKUP	3500
cegr02017_0009	1414	365	260	381	266	9	BMP2	4500
cegr01937_0012	1612	210	249	220	255	12	ZSU23	4500
cegr01923_0002	526	138	248	170	266	2	SUV	1000
cegr01923_0013	1152	389	234	459	264	13	2S3	1000
cegr01927_0011	1187	377	253	415	265	11	T72	2000
cegr01923_0002	1063	425	237	475	255	2	SUV	1000
cegr01939_0001	130	289	254	301	258	1	PICKUP	5000
cegr01927_0011	333	277	256	317	268	11	T72	2000
cegr01935_0009	412	299	259	317	265	9	BMP2	4000
cegr02017_0012	1357	396	253	404	259	12	ZSU23	4500
cegr02013_0012	546	329	253	347	259	12	ZSU23	3500
cegr01937_0002	204	291	253	301	257	2	SUV	4500
cegr02003_0001	1655	383	246	433	264	1	PICKUP	1000
cegr02017_0013	1627	342	245	350	251	13	2S3	4500
cegr02003_0002	44	450	249	494	269	2	SUV	1000
cegr01939_0001	935	326	253	336	257	1	PICKUP	5000
cegr01935_0002	1338	267	249	269	251	2	SUV	4000
cegr02007_0002	1576	329	252	355	262	2	SUV	2000
cegr01937_0002	1528	275	254	277	256	2	SUV	4500
cegr01923_0012	786	427	230	491	256	12	ZSU23	1000
cegr02011_0011	648	268	255	290	263	11	T72	3000
cegr01937_0006	1656	263	253	277	257	6	BRDM2	4500
cegr02009_0013	1342	287	247	315	259	13	2S3	2500
cegr02005_0001	586	418	248	440	260	1	PICKUP	1500
cegr02019_0005	1703	316	253	332	257	5	BTR70	5000
cegr02015_0009	1104	251	253	267	259	9	BMP2	4000
cegr01935_0005	614	252	267	262	273	5	BTR70	4000
cegr01925_0009	541	199	242	229	260	9	BMP2	1500
cegr02015_0013	588	260	256	280	264	13	2S3	4000
cegr02019_0012	1094	126	268	134	272	12	ZSU23	5000
cegr02007_0001	43	335	255	365	263	1	PICKUP	2000
cegr02005_0011	1640	371	252	425	268	11	T72	1500
cegr01935_0012	419	339	273	355	279	12	ZSU23	4000
cegr02015_0013	429	249	258	257	266	13	2S3	4000
cegr02009_0013	1063	369	249	399	261	13	2S3	2500
cegr01937_0005	7	306	256	320	260	5	BTR70	4500
cegr02007_0002	559	244	250	258	260	2	SUV	2000
cegr02009_0013	510	288	245	320	257	13	2S3	2500
cegr01933_0011	1029	373	251	395	257	11	T72	3500
cegr02011_0002	1485	391	257	399	263	2	SUV	3000
cegr01925_0012	1405	315	237	359	253	12	ZSU23	1500
cegr02019_0011	720	322	263	338	267	11	T72	5000
cegr02013_0006	1327	338	252	356	258	6	BRDM2	3500
cegr01937_0009	1696	319	246	327	252	9	BMP2	4500
cegr02011_0002	824	282	257	292	263	2	SUV	3000
cegr02003_0006	1439	217	244	283	266	6	BRDM2	1000
cegr01931_0009	1468	224	253	238	261	9	BMP2	3000
cegr01937_0001	1070	288	254	296	258	1	PICKUP	4500
cegr02015_0001	105	243	230	255	234	1	PICKUP	4000
cegr01927_0001	1241	272	245	296	255	1	PICKUP	2000
cegr02017_0006	114	350	259	356	263	6	BRDM2	4500
cegr01925_0012	380	189	240	221	258	12	ZSU23	1500
cegr02005_0013	1384	238	247	290	267	13	2S3	1500
cegr02015_0006	1753	298	258	314	264	6	BRDM2	4000
cegr01933_0002	1557	237	251	249	257	2	SUV	3500
cegr01923_0009	1372	269	255	343	283	9	BMP2	1000
cegr01927_0001	606	394	244	420	252	1	PICKUP	2000
cegr01931_0005	936	307	246	335	254	5	BTR70	3000
cegr01937_0001	1094	289	254	299	258	1	PICKUP	4500
cegr01931_0006	575	210	251	230	259	6	BRDM2	3000
cegr01933_0012	799	349	286	369	292	12	ZSU23	3500
cegr01925_0002	62	411	244	423	256	2	SUV	1500
cegr01937_0011	1545	264	250	282	256	11	T72	4500
cegr02015_0012	1740	345	254	353	260	12	ZSU23	4000
cegr01935_0012	279	352	273	360	279	12	ZSU23	4000
cegr01927_0001	713	421	244	437	252	1	PICKUP	2000
cegr02003_0005	496	374	236	442	260	5	BTR70	1000
cegr02017_0006	404	295	257	309	261	6	BRDM2	4500
cegr02005_0013	1623	384	249	432	269	13	2S3	1500
cegr01927_0011	1174	372	253	410	265	11	T72	2000
cegr02013_0009	1575	340	258	362	266	9	BMP2	3500
cegr02011_0001	1667	390	257	400	263	1	PICKUP	3000
cegr01937_0009	50	270	245	288	251	9	BMP2	4500
cegr02011_0005	1269	318	253	346	261	5	BTR70	3000
cegr02007_0009	507	373	247	409	261	9	BMP2	2000
cegr01937_0009	698	324	245	332	251	9	BMP2	4500
cegr01939_0011	984	305	253	321	257	11	T72	5000
cegr02013_0001	1735	402	240	414	244	1	PICKUP	3500
cegr01923_0013	478	128	241	192	271	13	2S3	1000
cegr02019_0013	717	270	255	280	261	13	2S3	5000
cegr01923_0011	1431	453	256	519	280	11	T72	1000
cegr02011_0013	1691	360	250	380	260	13	2S3	3000
cegr02007_0002	1792	265	252	289	262	2	SUV	2000
cegr01933_0002	1629	231	250	239	256	2	SUV	3500
cegr02011_0005	516	382	254	396	262	5	BTR70	3000
cegr01925_0009	55	421	247	459	265	9	BMP2	1500
cegr02015_0001	561	313	228	325	232	1	PICKUP	4000
cegr01939_0006	935	322	251	334	255	6	BRDM2	5000
cegr01925_0006	262	296	244	338	258	6	BRDM2	1500
cegr01935_0005	338	291	269	311	275	5	BTR70	4000
cegr01923_0002	1426	460	246	506	266	2	SUV	1000
cegr01935_0009	1250	339	260	351	266	9	BMP2	4000
cegr01933_0006	1737	304	254	322	260	6	BRDM2	3500
cegr01923_0005	334	332	244	420	268	5	BTR70	1000
cegr01937_0002	1756	317	252	327	256	2	SUV	4500
cegr02007_0002	819	279	251	305	261	2	SUV	2000
cegr01933_0011	648	287	252	303	258	11	T72	3500
cegr01925_0005	208	349	246	405	262	5	BTR70	1500
cegr02017_0005	1679	290	258	300	262	5	BTR70	4500
cegr01935_0006	1230	272	247	286	253	6	BRDM2	4000
cegr01923_0011	1601	488	261	546	285	11	T72	1000
cegr02015_0012	1729	345	254	353	260	12	ZSU23	4000
cegr02017_0011	1209	292	258	308	264	11	T72	4500
cegr02017_0002	1181	349	258	359	262	2	SUV	4500
cegr02007_0013	704	399	248	423	262	13	2S3	2000
cegr01925_0009	861	363	242	413	260	9	BMP2	1500
cegr02013_0013	1524	290	253	312	261	13	2S3	3500
cegr02005_0006	499	188	245	206	259	6	BRDM2	1500
cegr01925_0013	730	402	248	446	268	13	2S3	1500
cegr01927_0013	801	321	241	359	255	13	2S3	2000
cegr02005_0001	1307	347	248	387	260	1	PICKUP	1500
cegr02017_0012	1778	345	254	359	260	12	ZSU23	4500
cegr01937_0001	423	336	254	350	258	1	PICKUP	4500
cegr02005_0011	1120	364	246	416	262	11	T72	1500
cegr02007_0013	62	258	249	294	263	13	2S3	2000
cegr02011_0002	1732	345	257	363	263	2	SUV	3000
cegr01933_0005	1160	282	250	306	256	5	BTR70	3500
cegr01933_0006	786	293	252	311	258	6	BRDM2	3500
cegr01933_0012	1463	385	285	405	293	12	ZSU23	3500
cegr02009_0006	1042	367	260	391	268	6	BRDM2	2500
cegr02015_0002	1646	282	257	294	261	2	SUV	4000
cegr02007_0011	552	218	255	240	267	11	T72	2000
cegr02009_0001	802	347	253	369	261	1	PICKUP	2500
cegr01927_0002	1008	349	253	375	263	2	SUV	2000
cegr01931_0011	695	279	271	297	279	11	T72	3000
cegr02015_0005	1606	343	249	365	255	5	BTR70	4000
cegr01923_0006	1722	113	233	151	255	6	BRDM2	1000
cegr01939_0006	1475	372	253	380	257	6	BRDM2	5000
cegr01937_0011	1205	321	250	333	256	11	T72	4500
cegr02005_0002	364	249	252	285	264	2	SUV	1500
cegr02019_0002	1364	332	255	338	259	2	SUV	5000
cegr02005_0002	949	355	244	389	256	2	SUV	1500
cegr02005_0006	1194	365	250	407	264	6	BRDM2	1500
cegr02003_0009	336	397	231	463	257	9	BMP2	1000
cegr02011_0006	1025	286	261	302	269	6	BRDM2	3000
cegr02003_0012	186	330	262	402	288	12	ZSU23	1000
cegr01931_0009	261	243	253	269	261	9	BMP2	3000
cegr01935_0011	1546	288	253	308	259	11	T72	4000
cegr02003_0001	1096	189	258	247	276	1	PICKUP	1000
cegr01933_0002	372	239	250	251	256	2	SUV	3500
cegr01927_0005	444	247	243	287	255	5	BTR70	2000
cegr02013_0005	1305	361	255	381	261	5	BTR70	3500
cegr01925_0009	231	316	248	366	266	9	BMP2	1500
cegr02013_0009	658	299	257	321	265	9	BMP2	3500
cegr02003_0002	1684	232	254	284	274	2	SUV	1000
cegr01931_0011	1315	408	271	422	279	11	T72	3000
cegr01933_0001	84	262	255	280	259	1	PICKUP	3500
cegr01935_0009	1479	316	261	336	267	9	BMP2	4000
cegr02007_0011	10	360	255	400	267	11	T72	2000
cegr01923_0001	1044	390	259	452	277	1	PICKUP	1000
cegr01927_0013	1042	414	241	444	255	13	2S3	2000
cegr01935_0011	274	368	253	384	259	11	T72	4000
cegr02017_0011	1001	314	258	332	264	11	T72	4500
cegr01933_0005	275	367	251	385	257	5	BTR70	3500
cegr01927_0006	1022	335	248	367	260	6	BRDM2	2000
cegr02003_0009	426	442	234	488	260	9	BMP2	1000
cegr02011_0005	960	266	254	282	262	5	BTR70	3000
cegr01929_0012	1496	280	256	308	266	12	ZSU23	2500
cegr01925_0001	1751	215	258	251	270	1	PICKUP	1500
cegr01923_0005	1714	129	241	207	265	5	BTR70	1000
cegr01927_0011	1617	353	256	393	268	11	T72	2000
cegr02017_0009	1561	338	259	354	265	9	BMP2	4500
cegr01925_0006	156	213	240	255	254	6	BRDM2	1500
cegr02013_0001	677	405	241	417	245	1	PICKUP	3500
cegr01937_0009	547	302	244	320	250	9	BMP2	4500
cegr02009_0001	1327	260	257	278	265	1	PICKUP	2500
cegr02005_0013	1308	207	251	251	271	13	2S3	1500
cegr02013_0005	818	260	253	276	259	5	BTR70	3500
cegr01933_0002	1782	236	250	248	256	2	SUV	3500
cegr02007_0006	1005	239	249	257	259	6	BRDM2	2000
cegr02007_0001	244	383	256	401	264	1	PICKUP	2000
cegr01925_0009	1138	449	245	479	263	9	BMP2	1500
cegr01929_0001	982	392	256	400	264	1	PICKUP	2500
cegr02003_0011	1313	446	253	496	277	11	T72	1000
cegr02003_0013	258	147	247	225	277	13	2S3	1000
cegr01931_0012	195	395	304	417	312	12	ZSU23	3000
cegr01939_0005	1251	294	253	310	257	5	BTR70	5000
cegr02019_0005	1137	366	254	384	258	5	BTR70	5000
cegr01929_0012	1308	250	257	268	267	12	ZSU23	2500
cegr01925_0013	1582	250	245	302	265	13	2S3	1500
cegr01925_0002	1064	350	242	384	254	2	SUV	1500
cegr01931_0006	980	291	254	309	262	6	BRDM2	3000
cegr01937_0012	214	219	250	233	256	12	ZSU23	4500
cegr02019_0011	1672	300	264	316	268	11	T72	5000
cegr02017_0005	1345	334	259	352	263	5	BTR70	4500
cegr01937_0011	1516	271	251	289	257	11	T72	4500
cegr01937_0005	1136	308	256	322	260	5	BTR70	4500
cegr01929_0006	1731	258	253	268	261	6	BRDM2	2500
cegr01937_0005	1120	310	256	324	260	5	BTR70	4500
cegr01929_0002	247	354	255	374	263	2	SUV	2500
cegr02011_0006	593	398	261	408	269	6	BRDM2	3000
cegr01929_0012	897	280	258	306	268	12	ZSU23	2500
cegr01939_0001	973	318	253	330	257	1	PICKUP	5000
cegr02009_0011	176	367	248	387	258	11	T72	2500
cegr01923_0002	59	472	245	512	265	2	SUV	1000
cegr01923_0011	764	94	265	150	289	11	T72	1000
cegr02009_0012	6	354	249	374	259	12	ZSU23	2500
cegr02019_0002	1431	328	255	336	259	2	SUV	5000
cegr02005_0005	1720	359	247	415	263	5	BTR70	1500
cegr02015_0009	852	259	256	279	262	9	BMP2	4000
cegr01933_0002	660	245	251	259	257	2	SUV	3500
cegr01925_0005	1793	204	239	246	255	5	BTR70	1500
cegr01935_0006	122	335	248	347	254	6	BRDM2	4000
cegr02005_0002	976	368	245	402	257	2	SUV	1500
cegr02013_0011	1008	267	251	289	257	11	T72	3500
cegr02019_0005	1210	379	254	393	258	5	BTR70	5000
cegr01935_0002	502	272	248	282	252	2	SUV	4000
cegr02007_0012	97	298	256	330	268	12	ZSU23	2000
cegr01927_0005	1259	403	245	421	257	5	BTR70	2000
cegr02007_0011	387	241	255	279	267	11	T72	2000
cegr02003_0006	1369	294	244	358	266	6	BRDM2	1000
cegr02007_0005	980	244	250	270	262	5	BTR70	2000
cegr01927_0006	767	404	247	424	257	6	BRDM2	2000
cegr01937_0002	409	270	253	276	257	2	SUV	4500
cegr01923_0001	1195	224	259	286	277	1	PICKUP	1000
cegr02007_0011	1777	253	255	293	267	11	T72	2000
cegr02009_0011	754	246	248	270	258	11	T72	2500
cegr02011_0009	1109	259	249	271	257	9	BMP2	3000
cegr02013_0009	681	292	257	314	265	9	BMP2	3500
cegr01925_0002	804	223	242	251	254	2	SUV	1500
cegr02019_0012	859	153	268	167	272	12	ZSU23	5000
cegr02005_0013	30	227	254	271	274	13	2S3	1500
cegr02005_0001	324	276	246	316	258	1	PICKUP	1500
cegr02017_0005	995	335	259	353	263	5	BTR70	4500
cegr01939_0002	899	311	249	321	253	2	SUV	5000
cegr01939_0005	990	330	252	338	256	5	BTR70	5000
cegr01933_0001	163	238	255	254	259	1	PICKUP	3500
cegr02013_0011	1744	355	253	375	259	11	T72	3500
cegr02009_0011	219	361	247	387	257	11	T72	2500
cegr02005_0009	429	401	243	441	261	9	BMP2	1500
cegr01929_0006	724	313	256	337	264	6	BRDM2	2500
cegr02003_0012	269	265	266	331	292	12	ZSU23	1000
cegr02019_0002	501	279	254	289	258	2	SUV	5000
cegr02013_0013	558	295	253	317	261	13	2S3	3500
cegr01927_0001	1698	363	244	393	252	1	PICKUP	2000
cegr02005_0005	891	219	248	275	264	5	BTR70	1500
cegr01937_0012	1198	263	250	277	256	12	ZSU23	4500
cegr02011_0001	1493	379	256	395	262	1	PICKUP	3000
cegr01931_0002	950	342	251	348	257	2	SUV	3000
cegr02011_0006	202	285	260	305	268	6	BRDM2	3000
cegr01929_0001	1555	278	259	286	267	1	PICKUP	2500
cegr02003_0012	763	252	252	320	278	12	ZSU23	1000
cegr02015_0001	1689	321	228	331	232	1	PICKUP	4000
cegr02013_0002	1521	275	260	289	266	2	SUV	3500
cegr01929_0006	507	372	254	382	262	6	BRDM2	2500
cegr01929_0012	1158	252	258	266	268	12	ZSU23	2500
cegr02017_0011	66	269	257	287	263	11	T72	4500
cegr01933_0011	403	310	252	332	258	11	T72	3500
cegr02017_0002	242	357	258	365	262	2	SUV	4500
cegr01935_0006	382	271	248	287	254	6	BRDM2	4000
cegr01929_0006	1278	365	255	381	263	6	BRDM2	2500
cegr02007_0011	460	225	255	259	267	11	T72	2000
cegr01935_0005	745	256	268	274	274	5	BTR70	4000
cegr01935_0001	251	240	253	246	257	1	PICKUP	4000
cegr01925_0002	1075	355	242	389	254	2	SUV	1500
cegr02017_0006	384	300	257	314	261	6	BRDM2	4500
cegr02009_0005	669	253	253	269	263	5	BTR70	2500
cegr02011_0001	469	365	256	385	262	1	PICKUP	3000
cegr02017_0011	1154	299	258	315	264	11	T72	4500
cegr01935_0002	258	277	248	289	252	2	SUV	4000
cegr02005_0005	1470	406	245	452	261	5	BTR70	1500
cegr01923_0006	586	315	240	377	262	6	BRDM2	1000
cegr01931_0009	1410	227	254	247	262	9	BMP2	3000
cegr02019_0002	1450	327	255	335	259	2	SUV	5000
cegr02009_0002	1379	370	260	384	268	2	SUV	2500
cegr01925_0011	1672	422	248	472	264	11	T72	1500
cegr01931_0009	257	244	253	270	261	9	BMP2	3000
cegr02019_0012	477	191	267	201	271	12	ZSU23	5000
cegr02009_0001	281	296	256	320	264	1	PICKUP	2500
cegr01923_0006	1359	485	239	535	261	6	BRDM2	1000
cegr02005_0009	736	331	245	385	263	9	BMP2	1500
cegr01931_0009	747	310	254	336	262	9	BMP2	3000
cegr02011_0011	689	264	254	282	262	11	T72	3000
cegr01927_0006	1358	242	245	266	255	6	BRDM2	2000
cegr01931_0011	217	364	271	390	279	11	T72	3000
cegr01929_0006	431	353	254	375	262	6	BRDM2	2500
cegr02015_0013	119	311	259	331	267	13	2S3	4000
cegr02007_0011	1465	361	254	399	266	11	T72	2000
cegr02011_0013	471	315	250	339	260	13	2S3	3000
cegr01923_0013	1653	212	248	292	278	13	2S3	1000
cegr01923_0002	475	149	248	191	268	2	SUV	1000
cegr02017_0006	249	331	258	345	262	6	BRDM2	4500
cegr01935_0012	427	338	274	354	280	12	ZSU23	4000
cegr01925_0006	922	182	246	206	260	6	BRDM2	1500
cegr01937_0006	354	222	250	232	254	6	BRDM2	4500
cegr01923_0012	1260	294	223	358	249	12	ZSU23	1000
cegr02005_0005	852	245	248	303	264	5	BTR70	1500
cegr02007_0005	526	389	253	427	265	5	BTR70	2000
cegr02007_0005	129	304	250	346	262	5	BTR70	2000
cegr01933_0001	1409	226	256	234	260	1	PICKUP	3500
cegr01927_0006	1641	380	247	404	257	6	BRDM2	2000
cegr02009_0001	872	367	255	383	263	1	PICKUP	2500
cegr01935_0005	359	286	269	306	275	5	BTR70	4000
cegr01937_0006	25	267	253	281	257	6	BRDM2	4500
cegr02019_0012	1669	190	268	202	272	12	ZSU23	5000
cegr02017_0012	1368	396	253	404	259	12	ZSU23	4500
cegr02005_0012	1283	260	250	308	268	12	ZSU23	1500
cegr01933_0006	284	261	253	279	259	6	BRDM2	3500
cegr01931_0006	399	193	251	205	259	6	BRDM2	3000
cegr02015_0009	1229	268	253	288	259	9	BMP2	4000
cegr02013_0009	289	376	256	394	264	9	BMP2	3500
cegr02005_0002	1325	396	250	424	262	2	SUV	1500
cegr01927_0006	1147	269	246	299	258	6	BRDM2	2000
cegr02011_0012	885	291	255	313	263	12	ZSU23	3000
cegr01931_0002	1800	272	251	288	257	2	SUV	3000
cegr02005_0001	1782	216	251	256	263	1	PICKUP	1500
cegr02013_0002	1556	267	259	281	265	2	SUV	3500
cegr01929_0013	881	462	250	492	262	13	2S3	2500
cegr01927_0011	994	311	253	347	265	11	T72	2000
cegr02015_0012	1399	284	254	300	260	12	ZSU23	4000
cegr01937_0012	91	237	250	251	256	12	ZSU23	4500
cegr02019_0005	1319	387	253	393	257	5	BTR70	5000
cegr01925_0002	616	193	246	209	258	2	SUV	1500
cegr01923_0001	1371	151	256	173	274	1	PICKUP	1000
cegr02015_0009	999	246	253	256	259	9	BMP2	4000
cegr02007_0013	1207	240	250	270	264	13	2S3	2000
cegr01929_0001	159	321	259	345	267	1	PICKUP	2500
cegr02003_0005	131	199	231	265	255	5	BTR70	1000
cegr02019_0001	142	249	257	253	261	1	PICKUP	5000
cegr01935_0009	1084	305	259	325	265	9	BMP2	4000
cegr01929_0006	230	265	254	289	262	6	BRDM2	2500
cegr01937_0012	1231	259	249	273	255	12	ZSU23	4500
cegr02005_0006	1512	194	248	216	262	6	BRDM2	1500
cegr01933_0011	446	301	252	321	258	11	T72	3500
cegr02017_0011	1616	264	257	272	263	11	T72	4500
cegr01925_0009	1374	317	248	369	266	9	BMP2	1500
cegr02009_0011	350	333	247	365	257	11	T72	2500
cegr01929_0002	523	286	255	304	263	2	SUV	2500
cegr01937_0012	193	220	250	236	256	12	ZSU23	4500
cegr01925_0011	534	194	253	242	269	11	T72	1500
cegr02007_0011	301	266	255	306	267	11	T72	2000
cegr02013_0013	156	243	255	265	263	13	2S3	3500
cegr01939_0001	1038	303	254	315	258	1	PICKUP	5000
cegr02019_0005	162	372	254	388	258	5	BTR70	5000
cegr02011_0005	967	267	254	281	262	5	BTR70	3000
cegr02011_0012	1620	359	255	381	263	12	ZSU23	3000
cegr01925_0006	230	270	243	310	257	6	BRDM2	1500
cegr01931_0011	37	405	270	423	278	11	T72	3000
cegr02003_0002	377	177	252	229	272	2	SUV	1000
cegr02015_0001	370	265	228	281	232	1	PICKUP	4000
cegr01935_0012	763	280	275	296	281	12	ZSU23	4000
cegr02005_0006	698	228	243	270	257	6	BRDM2	1500
cegr01925_0005	790	278	239	336	255	5	BTR70	1500
cegr02007_0011	1554	335	255	375	267	11	T72	2000
cegr01939_0005	355	265	252	271	256	5	BTR70	5000
cegr02017_0001	1616	260	251	272	255	1	PICKUP	4500
cegr01923_0005	113	486	237	522	261	5	BTR70	1000
cegr02013_0011	423	307	254	329	260	11	T72	3500
cegr02005_0013	1073	240	255	288	275	13	2S3	1500
cegr01923_0002	1715	242	250	294	270	2	SUV	1000
cegr02009_0011	1728	343	249	375	259	11	T72	2500
cegr02011_0005	121	281	253	309	261	5	BTR70	3000
cegr02017_0012	1404	398	254	406	260	12	ZSU23	4500
cegr02009_0011	1669	359	247	389	257	11	T72	2500
cegr02011_0012	534	383	253	395	261	12	ZSU23	3000
cegr01937_0006	1423	277	253	289	257	6	BRDM2	4500
cegr02007_0009	1371	349	245	387	259	9	BMP2	2000
cegr02007_0001	1293	307	255	337	265	1	PICKUP	2000
cegr02017_0005	1588	291	258	303	262	5	BTR70	4500
cegr02009_0002	1185	364	259	380	267	2	SUV	2500
cegr02013_0009	113	324	256	344	264	9	BMP2	3500
cegr01929_0006	1428	351	255	375	263	6	BRDM2	2500
cegr02003_0009	1700	411	234	473	260	9	BMP2	1000
cegr02003_0002	692	164	244	208	262	2	SUV	1000
cegr01931_0005	896	295	245	323	253	5	BTR70	3000
cegr02015_0001	313	253	228	267	232	1	PICKUP	4000
cegr01925_0012	717	343	241	387	259	12	ZSU23	1500
cegr01937_0009	676	323	245	333	251	9	BMP2	4500
cegr02015_0011	1742	305	255	324	262	11	T72	4000
cegr01929_0005	249	311	264	333	274	5	BTR70	2500
cegr02017_0006	127	350	259	358	263	6	BRDM2	4500
cegr02015_0013	1180	287	259	305	267	13	2S3	4000
cegr01923_0001	28	337	259	399	277	1	PICKUP	1000
cegr02007_0002	1053	360	251	386	261	2	SUV	2000
cegr02009_0013	787	372	249	398	261	13	2S3	2500
cegr02003_0002	793	219	242	269	260	2	SUV	1000
cegr02017_0011	1405	270	257	286	263	11	T72	4500
cegr02003_0013	835	431	257	495	287	13	2S3	1000
cegr02003_0002	775	206	243	256	261	2	SUV	1000
cegr02019_0011	591	306	263	322	267	11	T72	5000
cegr02009_0002	1442	362	261	380	269	2	SUV	2500
cegr01939_0001	655	310	253	322	257	1	PICKUP	5000
cegr01935_0011	1799	343	252	363	258	11	T72	4000
cegr01931_0009	73	310	254	336	262	9	BMP2	3000
cegr02013_0006	89	332	252	348	258	6	BRDM2	3500
cegr01923_0002	461	154	249	198	269	2	SUV	1000
cegr01925_0002	1664	266	249	300	261	2	SUV	1500
cegr02015_0001	36	256	228	272	232	1	PICKUP	4000
cegr01939_0001	671	313	253	325	257	1	PICKUP	5000
cegr02015_0009	1273	277	253	297	259	9	BMP2	4000
cegr01931_0009	695	292	252	316	260	9	BMP2	3000
cegr02007_0001	329	347	256	377	266	1	PICKUP	2000
cegr01933_0006	1092	300	254	318	260	6	BRDM2	3500
cegr01935_0012	564	315	274	331	280	12	ZSU23	4000
cegr02017_0006	1521	335	258	349	262	6	BRDM2	4500
cegr01933_0005	1599	350	252	370	258	5	BTR70	3500
cegr01939_0005	1309	283	253	301	257	5	BTR70	5000
cegr01925_0012	1421	307	237	349	253	12	ZSU23	1500
cegr02011_0002	501	317	256	333	262	2	SUV	3000
cegr01923_0009	659	156	243	230	269	9	BMP2	1000
cegr01929_0013	242	368	253	394	265	13	2S3	2500
cegr01931_0001	836	313	251	331	257	1	PICKUP	3000
cegr02015_0013	68	322	258	340	266	13	2S3	4000
cegr01933_0012	1525	371	285	389	293	12	ZSU23	3500
cegr02011_0012	1701	334	255	358	263	12	ZSU23	3000
cegr02011_0012	1400	359	254	379	262	12	ZSU23	3000
cegr01931_0001	521	297	250	317	256	1	PICKUP	3000
cegr01929_0006	1351	372	256	386	264	6	BRDM2	2500
cegr01923_0006	1685	129	237	181	259	6	BRDM2	1000
cegr02017_0006	1497	335	258	349	262	6	BRDM2	4500
cegr02013_0009	1542	351	258	373	266	9	BMP2	3500
cegr01923_0009	848	345	241	421	267	9	BMP2	1000
cegr02013_0001	1244	295	240	305	244	1	PICKUP	3500
cegr02013_0013	598	306	255	328	263	13	2S3	3500
cegr02011_0009	982	264	250	288	258	9	BMP2	3000
cegr02019_0009	438	352	261	362	267	9	BMP2	5000
cegr01939_0005	1004	328	252	338	256	5	BTR70	5000
cegr01933_0001	477	251	254	269	258	1	PICKUP	3500
cegr01929_0013	436	425	253	453	265	13	2S3	2500
cegr01933_0002	288	256	250	270	256	2	SUV	3500
cegr01923_0005	209	440	239	508	263	5	BTR70	1000
cegr01939_0006	895	329	251	343	255	6	BRDM2	5000
cegr02013_0013	851	327	254	347	262	13	2S3	3500
cegr01925_0011	870	179	245	225	261	11	T72	1500
cegr01935_0002	90	314	248	326	252	2	SUV	4000
cegr01923_0012	1068	401	219	467	245	12	ZSU23	1000
cegr02005_0012	827	365	242	411	258	12	ZSU23	1500
cegr02013_0001	1400	302	239	318	243	1	PICKUP	3500
cegr02011_0013	512	326	250	352	260	13	2S3	3000
cegr02003_0012	84	412	255	474	281	12	ZSU23	1000
cegr01929_0006	843	268	255	290	263	6	BRDM2	2500
cegr02003_0001	938	261	257	323	275	1	PICKUP	1000
cegr02003_0005	814	256	246	344	270	5	BTR70	1000
cegr01929_0013	291	377	254	407	266	13	2S3	2500
cegr02015_0006	672	263	259	275	265	6	BRDM2	4000
cegr02011_0005	372	368	253	392	261	5	BTR70	3000
cegr02007_0002	1550	339	252	365	262	2	SUV	2000
cegr01925_0006	1120	231	242	275	256	6	BRDM2	1500
cegr01939_0001	568	291	254	303	258	1	PICKUP	5000
cegr02017_0001	1149	214	251	226	255	1	PICKUP	4500
cegr02013_0011	502	291	253	313	259	11	T72	3500
cegr02005_0011	946	284	248	334	264	11	T72	1500
cegr01925_0011	941	202	244	254	260	11	T72	1500
cegr02011_0012	917	284	255	304	263	12	ZSU23	3000
cegr02005_0002	1142	428	248	448	260	2	SUV	1500
cegr02005_0012	468	198	245	226	263	12	ZSU23	1500
cegr02009_0013	614	319	247	349	259	13	2S3	2500
cegr02007_0012	964	204	260	228	272	12	ZSU23	2000
cegr01933_0012	559	322	285	332	293	12	ZSU23	3500
cegr01937_0011	1303	311	251	327	257	11	T72	4500
cegr02019_0002	175	326	255	334	259	2	SUV	5000
cegr02013_0011	1108	286	251	308	257	11	T72	3500
cegr01927_0006	249	253	246	279	258	6	BRDM2	2000
cegr02009_0012	1199	369	248	389	258	12	ZSU23	2500
cegr02011_0012	189	299	253	321	261	12	ZSU23	3000
cegr01929_0001	1541	277	259	287	267	1	PICKUP	2500
cegr02017_0001	474	260	251	272	255	1	PICKUP	4500
cegr01933_0011	1239	416	251	428	257	11	T72	3500
cegr02009_0006	611	294	256	320	264	6	BRDM2	2500
cegr02013_0009	1536	352	258	374	266	9	BMP2	3500
cegr01927_0006	96	322	248	354	260	6	BRDM2	2000
cegr02011_0012	1131	285	254	305	262	12	ZSU23	3000
cegr01935_0001	39	269	253	283	257	1	PICKUP	4000
cegr01925_0013	20	185	248	229	268	13	2S3	1500
cegr01935_0006	1524	290	247	306	253	6	BRDM2	4000
cegr02019_0002	442	288	254	298	258	2	SUV	5000
cegr01923_0006	299	428	230	484	252	6	BRDM2	1000
cegr01927_0011	458	250	256	284	268	11	T72	2000
cegr01939_0011	421	244	253	260	257	11	T72	5000
cegr02005_0012	1750	294	242	338	258	12	ZSU23	1500
cegr02009_0005	363	310	256	344	266	5	BTR70	2500
cegr01923_0012	108	173	218	235	244	12	ZSU23	1000
cegr02003_0011	1704	293	265	367	289	11	T72	1000
cegr02011_0013	1023	301	254	327	264	13	2S3	3000
cegr02015_0002	1621	286	257	298	261	2	SUV	4000
cegr01929_0012	927	276	258	300	268	12	ZSU23	2500
cegr01937_0005	736	275	255	293	259	5	BTR70	4500
cegr02011_0012	1260	321	252	343	260	12	ZSU23	3000
cegr01939_0011	906	312	253	324	257	11	T72	5000
cegr01939_0009	53	349	252	363	258	9	BMP2	5000
cegr02003_0001	1034	227	259	289	277	1	PICKUP	1000
cegr01929_0005	84	308	263	332	273	5	BTR70	2500
cegr01931_0012	55	414	303	428	311	12	ZSU23	3000
cegr02017_0001	564	276	251	282	255	1	PICKUP	4500
cegr01933_0006	159	304	254	322	260	6	BRDM2	3500
cegr01933_0001	862	340	253	348	257	1	PICKUP	3500
cegr02011_0002	1005	309	256	325	262	2	SUV	3000
cegr02017_0006	1743	331	258	345	262	6	BRDM2	4500
cegr01923_0013	359	194	243	274	273	13	2S3	1000
cegr02017_0012	298	393	255	401	261	12	ZSU23	4500
cegr02015_0009	890	252	256	270	262	9	BMP2	4000
cegr02009_0006	1792	339	258	365	266	6	BRDM2	2500
cegr02009_0005	1160	383	254	397	264	5	BTR70	2500
cegr01929_0005	40	298	262	326	272	5	BTR70	2500
cegr02011_0001	1276	308	256	328	262	1	PICKUP	3000
cegr02005_0001	1415	416	250	440	262	1	PICKUP	1500
cegr02019_0011	913	344	264	358	268	11	T72	5000
cegr02005_0009	458	410	244	446	262	9	BMP2	1500
cegr01931_0009	494	233	252	253	260	9	BMP2	3000
cegr02017_0013	237	285	245	301	251	13	2S3	4500
cegr01939_0001	582	294	254	306	258	1	PICKUP	5000
cegr01937_0002	1033	317	253	325	255	2	SUV	4500
cegr01933_0009	635	230	279	250	287	9	BMP2	3500
cegr02005_0006	1576	192	245	214	259	6	BRDM2	1500
cegr02003_0012	1512	164	262	234	288	12	ZSU23	1000
cegr01935_0002	1014	325	248	333	252	2	SUV	4000
cegr01929_0001	1664	282	257	300	265	1	PICKUP	2500
cegr02003_0006	1311	360	248	426	270	6	BRDM2	1000
cegr02013_0005	101	320	254	344	260	5	BTR70	3500
cegr02015_0012	1693	344	254	354	260	12	ZSU23	4000
cegr02007_0011	483	224	255	254	267	11	T72	2000
cegr01939_0005	1410	268	252	284	256	5	BTR70	5000
cegr02019_0013	825	270	255	282	261	13	2S3	5000
cegr02011_0006	829	349	261	371	269	6	BRDM2	3000
cegr01929_0005	1283	323	264	337	274	5	BTR70	2500
cegr01933_0011	694	290	252	310	258	11	T72	3500
cegr02011_0006	1446	373	261	393	269	6	BRDM2	3000
cegr02003_0002	1011	379	239	429	257	2	SUV	1000
cegr01929_0005	1525	251	264	285	274	5	BTR70	2500
cegr02005_0005	922	205	247	257	263	5	BTR70	1500
cegr01925_0009	1252	402	248	452	266	9	BMP2	1500
cegr01935_0005	666	252	267	262	273	5	BTR70	4000
cegr01931_0002	1290	266	253	282	259	2	SUV	3000
cegr02019_0006	98	317	253	329	257	6	BRDM2	5000
cegr01929_0001	523	280	257	296	265	1	PICKUP	2500
cegr02011_0001	624	397	256	403	262	1	PICKUP	3000
cegr01937_0001	1013	288	255	292	259	1	PICKUP	4500
cegr02015_0009	475	338	255	348	261	9	BMP2	4000
cegr01929_0013	422	420	254	450	266	13	2S3	2500
cegr01927_0009	957	377	255	407	269	9	BMP2	2000
cegr01933_0011	651	288	252	304	258	11	T72	3500
cegr02007_0005	636	331	254	373	266	5	BTR70	2000
cegr01927_0009	236	223	253	259	267	9	BMP2	2000
cegr02011_0013	1599	338	250	364	260	13	2S3	3000
cegr02003_0012	1019	471	253	527	279	12	ZSU23	1000
cegr02007_0011	850	260	253	300	265	11	T72	2000
cegr01935_0009	1675	268	260	288	266	9	BMP2	4000
cegr01933_0009	311	254	280	276	288	9	BMP2	3500
cegr02019_0012	458	188	267	198	271	12	ZSU23	5000
cegr02019_0006	1015	292	253	304	257	6	BRDM2	5000
cegr01927_0013	1431	358	242	398	258	13	2S3	2000
cegr02009_0012	296	379	249	399	259	12	ZSU23	2500
cegr01933_0005	703	300	252	324	258	5	BTR70	3500
cegr02011_0011	1309	344	254	370	262	11	T72	3000
cegr01927_0006	742	395	247	419	257	6	BRDM2	2000
cegr02007_0001	1462	234	255	258	265	1	PICKUP	2000
cegr01929_0005	570	207	263	239	273	5	BTR70	2500
cegr01925_0013	940	311	251	363	271	13	2S3	1500
cegr02011_0011	860	265	254	285	262	11	T72	3000
cegr01937_0005	719	272	255	290	259	5	BTR70	4500
cegr02005_0009	636	390	244	438	262	9	BMP2	1500
cegr01939_0011	1482	229	253	237	257	11	T72	5000
cegr01931_0012	384	345	304	367	312	12	ZSU23	3000
cegr02013_0005	352	372	255	382	261	5	BTR70	3500
cegr02011_0012	1301	333	253	355	261	12	ZSU23	3000
cegr02009_0002	880	281	257	301	265	2	SUV	2500
cegr01927_0002	1198	395	253	411	263	2	SUV	2000
cegr02007_0005	1224	346	249	388	261	5	BTR70	2000
cegr02007_0006	1349	368	251	398	261	6	BRDM2	2000
cegr01925_0009	179	351	248	405	266	9	BMP2	1500
cegr02003_0011	997	318	249	388	273	11	T72	1000
cegr02005_0002	1686	212	250	242	262	2	SUV	1500
cegr02003_0005	916	176	246	262	270	5	BTR70	1000
cegr01935_0002	1088	308	248	318	252	2	SUV	4000
cegr01933_0009	627	229	279	249	287	9	BMP2	3500
cegr01935_0011	330	372	253	384	259	11	T72	4000
cegr02015_0011	131	328	255	344	262	11	T72	4000
cegr01929_0013	677	485	253	505	265	13	2S3	2500
cegr02005_0013	1273	206	253	242	273	13	2S3	1500
cegr02011_0006	73	280	261	292	269	6	BRDM2	3000
cegr02003_0006	203	379	245	445	267	6	BRDM2	1000
cegr02013_0013	1174	231	256	247	264	13	2S3	3500
cegr02011_0001	1525	386	256	400	262	1	PICKUP	3000
cegr01927_0001	898	386	245	416	255	1	PICKUP	2000
cegr01923_0013	1252	440	236	480	266	13	2S3	1000
cegr02003_0012	1641	110	262	152	288	12	ZSU23	1000
cegr01933_0009	472	224	279	240	287	9	BMP2	3500
cegr02013_0001	431	331	239	349	243	1	PICKUP	3500
cegr02015_0011	397	298	254	315	262	11	T72	4000
cegr02007_0001	523	241	256	271	266	1	PICKUP	2000
cegr02011_0012	1350	348	252	370	260	12	ZSU23	3000
cegr02005_0011	1649	367	252	421	268	11	T72	1500
cegr01923_0012	304	129	225	183	251	12	ZSU23	1000
cegr02017_0011	355	303	257	321	263	11	T72	4500
cegr02015_0002	1122	351	257	359	261	2	SUV	4000
cegr02011_0009	913	280	250	306	258	9	BMP2	3000
cegr02015_0011	1270	297	252	319	261	11	T72	4000
cegr02007_0005	224	357	250	399	262	5	BTR70	2000
cegr01929_0012	1360	254	257	276	267	12	ZSU23	2500
cegr01931_0002	739	303	250	319	256	2	SUV	3000
cegr02019_0012	409	180	268	194	272	12	ZSU23	5000
cegr02019_0013	530	288	256	304	262	13	2S3	5000
cegr01925_0006	1501	395	250	433	264	6	BRDM2	1500
cegr02009_0006	268	275	259	299	267	6	BRDM2	2500
cegr02009_0013	1559	264	248	286	260	13	2S3	2500
cegr01937_0002	1080	311	254	315	256	2	SUV	4500
cegr02007_0013	1094	277	249	317	263	13	2S3	2000
cegr02013_0002	1092	340	259	350	265	2	SUV	3500
cegr02009_0006	1502	258	257	274	265	6	BRDM2	2500
cegr02013_0002	1460	290	260	304	266	2	SUV	3500
cegr01937_0006	555	260	251	274	255	6	BRDM2	4500
cegr02017_0001	1682	239	250	253	254	1	PICKUP	4500
cegr02013_0012	52	282	255	292	263	12	ZSU23	3500
cegr02013_0002	100	311	260	325	266	2	SUV	3500
cegr01935_0001	172	242	253	254	257	1	PICKUP	4000
cegr02013_0006	1317	341	252	359	258	6	BRDM2	3500
cegr01931_0011	1274	407	270	421	278	11	T72	3000
cegr01935_0009	251	329	260	345	266	9	BMP2	4000
cegr01939_0009	222	355	253	367	259	9	BMP2	5000
cegr01939_0005	213	265	252	281	256	5	BTR70	5000
cegr02003_0013	1714	308	252	384	282	13	2S3	1000
cegr01925_0005	385	231	246	289	262	5	BTR70	1500
cegr01927_0006	757	400	247	422	257	6	BRDM2	2000
cegr02007_0009	1008	229	244	249	258	9	BMP2	2000
cegr01933_0006	581	224	252	242	258	6	BRDM2	3500
cegr02005_0012	1645	223	243	269	259	12	ZSU23	1500
cegr01927_0011	884	262	253	300	265	11	T72	2000
cegr02017_0002	1407	354	258	362	262	2	SUV	4500
cegr02005_0002	651	208	246	230	258	2	SUV	1500
cegr02011_0013	228	262	253	280	263	13	2S3	3000
cegr02007_0002	97	357	252	383	262	2	SUV	2000
cegr02011_0011	532	285	255	311	263	11	T72	3000
cegr01933_0002	1682	231	250	237	256	2	SUV	3500
cegr02005_0012	250	235	248	283	266	12	ZSU23	1500
cegr02009_0005	580	255	254	277	264	5	BTR70	2500
cegr02011_0005	876	273	253	299	261	5	BTR70	3000
cegr02005_0009	1050	186	241	220	259	9	BMP2	1500
cegr02003_0005	153	211	231	279	255	5	BTR70	1000
cegr02009_0005	707	253	252	275	262	5	BTR70	2500
cegr01923_0012	737	397	233	467	259	12	ZSU23	1000
cegr02011_0013	830	357	252	381	262	13	2S3	3000
cegr01935_0009	372	306	260	326	266	9	BMP2	4000
cegr02003_0013	1512	156	256	230	286	13	2S3	1000
cegr02007_0011	505	221	255	249	267	11	T72	2000
cegr01929_0011	880	290	259	316	269	11	T72	2500
cegr02015_0002	671	270	257	278	261	2	SUV	4000
cegr01923_0006	969	170	228	234	250	6	BRDM2	1000
cegr02017_0001	1238	233	251	247	255	1	PICKUP	4500
cegr01935_0002	922	338	247	348	251	2	SUV	4000
cegr02009_0002	287	318	261	338	269	2	SUV	2500
cegr01927_0012	322	242	243	272	255	12	ZSU23	2000
cegr01925_0002	19	405	243	425	257	2	SUV	1500
cegr01939_0002	8	332	250	342	254	2	SUV	5000
cegr02017_0006	1542	336	258	348	262	6	BRDM2	4500
cegr02017_0009	226	369	259	383	265	9	BMP2	4500
cegr01927_0002	118	347	256	373	266	2	SUV	2000
[truncated: 1,900 more rows]
